# Supplementary material for: Metal‐Free Scission of the NO+ Triple Bond
Source: Angew Chem Int Ed Engl. 2026 Feb 15;65(13):e24527. doi: 10.1002/anie.202524527 (PMC13007579; doi:10.1002/anie.202524527)
Supplement: Supplementary file 2 — Supporting File 2: anie71442‐sup‐0002‐Data.zip. [file ANIE-65-e24527-s001.zip]

Archive with 2 entries (2 files):
- P21c_c-finalcif.cif
- P21_a-finalcif.cif
