# Supplementary material for: Metal‐Free Scission of the NO+ Triple Bond
Source: Angew Chem Int Ed Engl. 2026 Feb 15;65(13):e24527. doi: 10.1002/anie.202524527 (PMC13007579; doi:10.1002/anie.202524527)
Supplement: Supplementary file 2 — Supporting File 2: anie71442‐sup‐0002‐Data.zip. [file ANIE-65-e24527-s001.zip › P21c_c-finalcif.cif]

data_P21c_c
_audit_contact_author_name        'Julie Willrett'
_audit_contact_author_phone       ?
_audit_contact_author_email       julie.willrett@ac.uni-freiburg.de
_audit_contact_author_address     'Albertstra\&se 21, 79104 Freiburg'
_audit_creation_method
;FinalCif V144 by Daniel Kratzert, Freiburg 2025, 
https://dkratzert.de/finalcif.html
;
_publ_section_references
;Sheldrick, G.M. (2015). Acta Cryst. A71, 3-8.
Sheldrick, G.M. (2015). Acta Cryst. C71, 3-8.
The program DSR was used for model building:
D. Kratzert, I. Krossing, J. Appl. Cryst. 2018, 51, 928-934. doi: 
10.1107/S1600576718004508
;
_shelx_SHELXL_version_number      '2019/3'
_chemical_name_systematic         ?
_chemical_name_common             ?
_chemical_formula_sum             'C39 H43 Al F36 N2 O5 P2'
_chemical_formula_moiety          'C16 Al F36 O4, C23 H43 N2 O P2'
_chemical_formula_weight          1392.67
_chemical_melting_point           ?
_space_group_crystal_system       monoclinic
_space_group_IT_number            14
_space_group_name_H-M_alt         'P 21/c'
_space_group_name_Hall            '-P 2ybc'
_shelx_space_group_comment
;
The symmetry employed for this shelxl refinement is uniquely defined
by the following loop, which should always be used as a source of
symmetry information in preference to the above space-group names.
They are only intended as comments.
;

loop_
_space_group_symop_operation_xyz
'x, y, z'
'-x, y+1/2, -z+1/2'
'-x, -y, -z'
'x, -y-1/2, z-1/2'

_cell_length_a                    17.307(9)
_cell_length_b                    15.025(7)
_cell_length_c                    20.918(11)
_cell_angle_alpha                 90
_cell_angle_beta                  92.664(13)
_cell_angle_gamma                 90
_cell_volume                      5433(5)
_cell_formula_units_Z             4
_cell_measurement_temperature     100(2)
_cell_measurement_reflns_used     9854
_cell_measurement_theta_min       2.2305
_cell_measurement_theta_max       25.573
_exptl_crystal_description        block
_exptl_crystal_colour             colourless
_exptl_crystal_recrystallization_method 'layering a solution in tetrafluorobenzene with n-pentane'
_exptl_crystal_density_meas       ?
_exptl_crystal_density_method     ?
_exptl_crystal_density_diffrn     1.702
_exptl_crystal_F_000              2792
_exptl_crystal_size_max           0.217
_exptl_crystal_size_mid           0.150
_exptl_crystal_size_min           0.131
_exptl_absorpt_coefficient_mu     0.264
_exptl_absorpt_correction_type    multi-scan
_exptl_absorpt_correction_T_min   0.7187
_exptl_absorpt_correction_T_max   0.7454
_exptl_absorpt_process_details
;SADABS-2016/2 - Bruker AXS area detector scaling and absorption correction: 
Krause, L., Herbst-Irmer, R., Sheldrick G.M. & Stalke D., J. Appl. Cryst. 48 
(2015) 3-10
;
_exptl_absorpt_special_details    ?
_shelx_estimated_absorpt_T_min    ?
_shelx_estimated_absorpt_T_max    ?
_exptl_transmission_factor_min    ?
_exptl_transmission_factor_max    ?
_exptl_special_details            ?
_diffrn_ambient_temperature       100(2)
_diffrn_ambient_environment       N~2~
_diffrn_radiation_type            MoK\a
_diffrn_radiation_wavelength      0.71073
_diffrn_radiation_monochromator   'mirror optics'
_diffrn_measurement_ambient_temperature_device_make 'Oxford Cryostream 800'
_diffrn_radiation_probe           x-ray
_diffrn_source                    'microfocus sealed X-ray tube'
_diffrn_source_type               'Incoatec I\ms'
_diffrn_source_voltage            50.0
_diffrn_source_current            0.6
_diffrn_detector                  CCD
_diffrn_detector_type             'Bruker APEXII'
_diffrn_detector_area_resol_mean  8.3
_diffrn_measurement_device        'three-circle diffractometer'
_diffrn_measurement_device_type   'Bruker APEX2 QUAZAR'
_diffrn_measurement_method        '\w and \f scans'
_diffrn_measurement_specimen_support 'MiTeGen micromount'
_diffrn_reflns_number             92781
_diffrn_reflns_av_unetI/netI      0.0340
_diffrn_reflns_av_R_equivalents   0.0577
_diffrn_reflns_theta_min          0.974
_diffrn_reflns_theta_max          26.408
_diffrn_reflns_theta_full         25.242
_diffrn_reflns_limit_h_min        -21
_diffrn_reflns_limit_h_max        21
_diffrn_reflns_limit_k_min        -18
_diffrn_reflns_limit_k_max        18
_diffrn_reflns_limit_l_min        -26
_diffrn_reflns_limit_l_max        26
_diffrn_measured_fraction_theta_max 0.998
_diffrn_measured_fraction_theta_full 1.000
_diffrn_reflns_Laue_measured_fraction_max 0.998
_diffrn_reflns_Laue_measured_fraction_full 1.000
_diffrn_reflns_point_group_measured_fraction_max 0.998
_diffrn_reflns_point_group_measured_fraction_full 1.000
_reflns_number_total              11142
_reflns_number_gt                 8522
_reflns_threshold_expression      'I > 2\s(I)'
_reflns_Friedel_coverage          0.000
_reflns_Friedel_fraction_max      .
_reflns_Friedel_fraction_full     .
_reflns_special_details
;
 Reflections were merged by SHELXL according to the crystal
 class for the calculation of statistics and refinement.
 
 _reflns_Friedel_fraction is defined as the number of unique
 Friedel pairs measured divided by the number that would be
 possible theoretically, ignoring centric projections and
 systematic absences. Completness statistics refer to single and
 composite reflections containing twin component 1 only.
;
_computing_data_collection        'Bruker BIS 2018.9.0.3/05-Dec-2018 and APEX6_2024.9-1'
_computing_cell_refinement        'SAINT V8.40B'
_computing_data_reduction         'SAINT V8.40B'
_computing_structure_solution     'SHELXT 2018/2 (Sheldrick, 2018)'
_computing_structure_refinement   'SHELXL-2019/2 (Sheldrick, 2019)'
_computing_molecular_graphics     ?
_computing_publication_material   ?
_refine_special_details
;
 Refined as a 2-component twin.
;
_refine_ls_structure_factor_coef  Fsqd
_refine_ls_matrix_type            full
_refine_ls_weighting_scheme       calc
_refine_ls_weighting_details      'w=1/[\s^2^(Fo^2^)+(0.0717P)^2^+19.5012P] where P=(Fo^2^+2Fc^2^)/3'
_atom_sites_solution_primary      direct
_atom_sites_solution_secondary    ?
_atom_sites_solution_hydrogens    geom
_refine_ls_hydrogen_treatment     constr
_refine_ls_number_reflns          11142
_refine_ls_number_parameters      1287
_refine_ls_number_restraints      11583
_refine_ls_R_factor_all           0.0970
_refine_ls_R_factor_gt            0.0741
_refine_ls_wR_factor_ref          0.2008
_refine_ls_wR_factor_gt           0.1867
_refine_ls_goodness_of_fit_ref    1.087
_refine_ls_restrained_S_all       0.993
_refine_ls_shift/su_max           0.000
_refine_ls_shift/su_mean          0.000
_refine_diff_density_max          0.935
_refine_diff_density_min          -0.529
_refine_diff_density_rms          0.084
_refine_ls_extinction_method      none
_refine_ls_extinction_coef        .

loop_
_atom_type_symbol
_atom_type_description
_atom_type_scat_dispersion_real
_atom_type_scat_dispersion_imag
_atom_type_scat_source
'C'  'C'  0.0033 0.0016 'International Tables Vol C Tables 4.2.6.8 and 6.1.1.4'
'N'  'N'  0.0061 0.0033 'International Tables Vol C Tables 4.2.6.8 and 6.1.1.4'
'O'  'O'  0.0106 0.0060 'International Tables Vol C Tables 4.2.6.8 and 6.1.1.4'
'F'  'F'  0.0171 0.0103 'International Tables Vol C Tables 4.2.6.8 and 6.1.1.4'
'Al' 'Al' 0.0645 0.0514 'International Tables Vol C Tables 4.2.6.8 and 6.1.1.4'
'P'  'P'  0.1023 0.0942 'International Tables Vol C Tables 4.2.6.8 and 6.1.1.4'
'H'  'H'  0.0000 0.0000 'International Tables Vol C Tables 4.2.6.8 and 6.1.1.4'

_geom_special_details
;
 All esds (except the esd in the dihedral angle between two l.s. planes)
 are estimated using the full covariance matrix.  The cell esds are taken
 into account individually in the estimation of esds in distances, angles
 and torsion angles; correlations between esds in cell parameters are only
 used when they are defined by crystal symmetry.  An approximate (isotropic)
 treatment of cell esds is used for estimating esds involving l.s. planes.
;

loop_
_atom_site_label
_atom_site_type_symbol
_atom_site_fract_x
_atom_site_fract_y
_atom_site_fract_z
_atom_site_U_iso_or_equiv
_atom_site_adp_type
_atom_site_occupancy
_atom_site_site_symmetry_order
_atom_site_calc_flag
_atom_site_refinement_flags_posn
_atom_site_refinement_flags_adp
_atom_site_refinement_flags_occupancy
_atom_site_disorder_assembly
_atom_site_disorder_group
P1    P  0.24653(6)  0.24895(7) 0.87045(5)  0.0239(2)  Uani 1        1 d    . . . . .
P2    P  0.39060(6)  0.32892(7) 0.63567(5)  0.0254(2)  Uani 1        1 d    . . . . .
Al1   Al 0.18890(6)  0.79035(7) 0.64422(5)  0.0187(2)  Uani 1        1 d    . . . . .
O1    O  0.34470(19) 0.3149(2)  0.57529(15) 0.0388(8)  Uani 1        1 d    . . . . .
N1    N  0.28922(19) 0.2867(2)  0.80730(17) 0.0274(7)  Uani 1        1 d    . . . . .
C1    C  0.1505(2)   0.2320(3)  0.8327(2)   0.0326(10) Uani 1        1 d    . . . . .
H1A   H  0.137341    0.167898   0.829930    0.039      Uiso 1        1 calc R U . . .
H1B   H  0.110362    0.263377   0.856317    0.039      Uiso 1        1 calc R U . . .
C2    C  0.3318(3)   0.3754(3)  0.6992(2)   0.0312(9)  Uani 1        1 d    . . . . .
H2A   H  0.359626    0.364980   0.740956    0.037      Uiso 1        1 calc R U . . .
H2B   H  0.328181    0.440629   0.692974    0.037      Uiso 1        1 calc R U . . .
N1_5  N  0.23252(18) 0.2998(2)  0.75873(16) 0.0245(7)  Uani 1        1 d    D U . . .
C1_5  C  0.1587(2)   0.2714(3)  0.76776(19) 0.0249(8)  Uani 1        1 d    D U . . .
C2_5  C  0.1023(2)   0.2794(3)  0.7197(2)   0.0285(9)  Uani 1        1 d    D U . . .
H2_5  H  0.051302    0.258917   0.726068    0.034      Uiso 1        1 calc R U . . .
C3_5  C  0.1203(2)   0.3175(3)  0.6619(2)   0.0351(10) Uani 1        1 d    D U . . .
H3_5  H  0.082015    0.322759   0.628061    0.042      Uiso 1        1 calc R U . . .
C4_5  C  0.1946(2)   0.3475(3)  0.6542(2)   0.0344(10) Uani 1        1 d    D U . . .
H4_5  H  0.207045    0.374326   0.614869    0.041      Uiso 1        1 calc R U . . .
C5_5  C  0.2515(2)   0.3394(3)  0.7029(2)   0.0284(9)  Uani 1        1 d    D U . . .
C1_6  C  0.3254(3)   0.3642(4)  0.9528(3)   0.0557(15) Uani 1        1 d    D U . . .
H1A_6 H  0.355950    0.373707   0.915038    0.084      Uiso 1        1 calc R U . . .
H1B_6 H  0.349415    0.317278   0.979448    0.084      Uiso 1        1 calc R U . . .
H1C_6 H  0.323605    0.419558   0.977463    0.084      Uiso 1        1 calc R U . . .
C2_6  C  0.2432(3)   0.3364(3)  0.9314(2)   0.0360(10) Uani 1        1 d    D U . . .
C3_6  C  0.2017(3)   0.4156(3)  0.8979(3)   0.0469(13) Uani 1        1 d    D U . . .
H3A_6 H  0.229682    0.432778   0.860119    0.070      Uiso 1        1 calc R U . . .
H3B_6 H  0.200373    0.466008   0.927524    0.070      Uiso 1        1 calc R U . . .
H3C_6 H  0.148774    0.398268   0.884709    0.070      Uiso 1        1 calc R U . . .
C4_6  C  0.1983(4)   0.3071(4)  0.9894(3)   0.0594(16) Uani 1        1 d    D U . . .
H4A_6 H  0.149369    0.279508   0.974577    0.089      Uiso 1        1 calc R U . . .
H4B_6 H  0.187573    0.359150   1.015843    0.089      Uiso 1        1 calc R U . . .
H4C_6 H  0.229183    0.264075   1.014780    0.089      Uiso 1        1 calc R U . . .
C1_7  C  0.2832(4)   0.0801(3)  0.8368(2)   0.0497(14) Uani 1        1 d    D U . . .
H1A_7 H  0.228618    0.067284   0.825963    0.075      Uiso 1        1 calc R U . . .
H1B_7 H  0.310695    0.024318   0.846417    0.075      Uiso 1        1 calc R U . . .
H1C_7 H  0.306301    0.109495   0.800456    0.075      Uiso 1        1 calc R U . . .
C2_7  C  0.2894(2)   0.1410(3)  0.8951(2)   0.0301(9)  Uani 1        1 d    D U . . .
C3_7  C  0.3748(2)   0.1546(3)  0.9154(2)   0.0380(11) Uani 1        1 d    D U . . .
H3A_7 H  0.400442    0.096553   0.919581    0.057      Uiso 1        1 calc R U . . .
H3B_7 H  0.378701    0.185609   0.956674    0.057      Uiso 1        1 calc R U . . .
H3C_7 H  0.399910    0.190185   0.883092    0.057      Uiso 1        1 calc R U . . .
C4_7  C  0.2466(3)   0.0992(3)  0.9500(2)   0.0426(12) Uani 1        1 d    D U . . .
H4A_7 H  0.190790    0.100962   0.939913    0.064      Uiso 1        1 calc R U . . .
H4B_7 H  0.258458    0.132612   0.989510    0.064      Uiso 1        1 calc R U . . .
H4C_7 H  0.263272    0.037274   0.955813    0.064      Uiso 1        1 calc R U . . .
C1_8  C  0.5280(3)   0.3851(3)  0.5853(3)   0.0413(11) Uani 1        1 d    D U . . .
H1A_8 H  0.504986    0.357051   0.546655    0.062      Uiso 1        1 calc R U . . .
H1B_8 H  0.559891    0.341516   0.609342    0.062      Uiso 1        1 calc R U . . .
H1C_8 H  0.560261    0.435413   0.573239    0.062      Uiso 1        1 calc R U . . .
C2_8  C  0.4643(2)   0.4181(3)  0.6267(2)   0.0311(9)  Uani 1        1 d    D U . . .
C3_8  C  0.4213(3)   0.4930(4)  0.5895(3)   0.0535(14) Uani 1        1 d    D U . . .
H3A_8 H  0.457664    0.540986   0.580767    0.080      Uiso 1        1 calc R U . . .
H3B_8 H  0.379813    0.516180   0.615133    0.080      Uiso 1        1 calc R U . . .
H3C_8 H  0.399132    0.469411   0.549020    0.080      Uiso 1        1 calc R U . . .
C4_8  C  0.4981(3)   0.4546(4)  0.6900(2)   0.0488(13) Uani 1        1 d    D U . . .
H4A_8 H  0.536035    0.501104   0.681621    0.073      Uiso 1        1 calc R U . . .
H4B_8 H  0.523562    0.406351   0.714532    0.073      Uiso 1        1 calc R U . . .
H4C_8 H  0.456555    0.479744   0.714659    0.073      Uiso 1        1 calc R U . . .
C1_9  C  0.4779(3)   0.1772(3)  0.6157(2)   0.0384(11) Uani 1        1 d    D U . . .
H1A_9 H  0.450562    0.181283   0.573705    0.058      Uiso 1        1 calc R U . . .
H1B_9 H  0.485934    0.114495   0.627000    0.058      Uiso 1        1 calc R U . . .
H1C_9 H  0.528128    0.207118   0.614093    0.058      Uiso 1        1 calc R U . . .
C2_9  C  0.4296(2)   0.2223(3)  0.6662(2)   0.0278(9)  Uani 1        1 d    D U . . .
C3_9  C  0.4779(3)   0.2294(3)  0.7291(2)   0.0446(12) Uani 1        1 d    D U . . .
H3A_9 H  0.492139    0.169587   0.744223    0.067      Uiso 1        1 calc R U . . .
H3B_9 H  0.447657    0.259303   0.761196    0.067      Uiso 1        1 calc R U . . .
H3C_9 H  0.524905    0.263751   0.722133    0.067      Uiso 1        1 calc R U . . .
C4_9  C  0.3585(3)   0.1633(3)  0.6758(3)   0.0409(12) Uani 1        1 d    D U . . .
H4A_9 H  0.325427    0.162927   0.636436    0.061      Uiso 1        1 calc R U . . .
H4B_9 H  0.329287    0.186864   0.711064    0.061      Uiso 1        1 calc R U . . .
H4C_9 H  0.375370    0.102435   0.685912    0.061      Uiso 1        1 calc R U . . .
O1_10 O  0.1258(3)   0.8794(3)  0.6359(3)   0.0365(11) Uani 0.771(3) 1 d    D U P A 1
C1_10 C  0.1067(3)   0.9616(3)  0.6542(3)   0.0264(10) Uani 0.771(3) 1 d    D U P A 1
C2_10 C  0.0566(3)   1.0043(5)  0.5984(3)   0.0451(12) Uani 0.771(3) 1 d    D U P A 1
F1_10 F  -0.0143(2)  0.9701(4)  0.5957(3)   0.0695(14) Uani 0.771(3) 1 d    D U P A 1
F2_10 F  0.0506(3)   1.0929(3)  0.6056(3)   0.0686(13) Uani 0.771(3) 1 d    D U P A 1
F3_10 F  0.0866(3)   0.9907(4)  0.5422(2)   0.0562(11) Uani 0.771(3) 1 d    D U P A 1
C3_10 C  0.1808(3)   1.0192(3)  0.6656(3)   0.0305(10) Uani 0.771(3) 1 d    D U P A 1
F4_10 F  0.23400(18) 0.9764(2)  0.70148(16) 0.0344(8)  Uani 0.771(3) 1 d    D U P A 1
F5_10 F  0.2125(2)   1.0384(3)  0.61117(18) 0.0484(10) Uani 0.771(3) 1 d    D U P A 1
F6_10 F  0.1680(2)   1.0953(3)  0.6958(3)   0.0573(12) Uani 0.771(3) 1 d    D U P A 1
C4_10 C  0.0610(4)   0.9625(5)  0.7155(3)   0.0497(13) Uani 0.771(3) 1 d    D U P A 1
F7_10 F  0.1076(3)   0.9462(5)  0.7668(2)   0.0787(17) Uani 0.771(3) 1 d    D U P A 1
F8_10 F  0.0250(3)   1.0400(4)  0.7252(3)   0.0801(16) Uani 0.771(3) 1 d    D U P A 1
F9_10 F  0.0076(3)   0.9004(4)  0.7135(3)   0.0788(16) Uani 0.771(3) 1 d    D U P A 1
O1_11 O  0.1512(9)   0.8904(11) 0.6531(9)   0.045(3)   Uani 0.229(3) 1 d    D U P A 2
C1_11 C  0.0925(8)   0.9502(9)  0.6516(6)   0.039(2)   Uani 0.229(3) 1 d    D U P A 2
C2_11 C  0.0498(9)   0.9537(10) 0.5847(7)   0.052(3)   Uani 0.229(3) 1 d    D U P A 2
F1_11 F  0.0026(8)   0.8851(10) 0.5748(8)   0.072(4)   Uani 0.229(3) 1 d    D U P A 2
F2_11 F  0.0111(12)  1.0299(11) 0.5753(9)   0.086(5)   Uani 0.229(3) 1 d    D U P A 2
F3_11 F  0.0994(8)   0.9351(12) 0.5419(6)   0.058(3)   Uani 0.229(3) 1 d    D U P A 2
C3_11 C  0.1196(8)   1.0445(9)  0.6710(7)   0.049(3)   Uani 0.229(3) 1 d    D U P A 2
F4_11 F  0.1718(10)  1.0406(12) 0.7186(8)   0.079(4)   Uani 0.229(3) 1 d    D U P A 2
F5_11 F  0.1548(9)   1.0868(10) 0.6253(8)   0.075(4)   Uani 0.229(3) 1 d    D U P A 2
F6_11 F  0.0585(9)   1.0930(10) 0.6872(9)   0.079(4)   Uani 0.229(3) 1 d    D U P A 2
C4_11 C  0.0338(8)   0.9169(10) 0.7001(7)   0.048(3)   Uani 0.229(3) 1 d    D U P A 2
F7_11 F  0.0628(9)   0.9248(11) 0.7594(6)   0.057(3)   Uani 0.229(3) 1 d    D U P A 2
F8_11 F  -0.0331(7)  0.9573(10) 0.6940(7)   0.064(4)   Uani 0.229(3) 1 d    D U P A 2
F9_11 F  0.0239(9)   0.8299(8)  0.6921(8)   0.069(4)   Uani 0.229(3) 1 d    D U P A 2
O1_12 O  0.2810(3)   0.8249(3)  0.6247(3)   0.0243(11) Uani 0.789(4) 1 d    D U P A 1
C1_12 C  0.3364(3)   0.8255(3)  0.5814(2)   0.0226(9)  Uani 0.789(4) 1 d    D U P A 1
C2_12 C  0.3939(3)   0.9025(4)  0.6000(2)   0.0312(10) Uani 0.789(4) 1 d    D U P A 1
F1_12 F  0.3641(3)   0.9801(3)  0.5802(2)   0.0510(11) Uani 0.789(4) 1 d    D U P A 1
F2_12 F  0.4615(2)   0.8920(3)  0.57206(19) 0.0527(11) Uani 0.789(4) 1 d    D U P A 1
F3_12 F  0.4083(2)   0.9064(3)  0.66186(15) 0.0434(9)  Uani 0.789(4) 1 d    D U P A 1
C3_12 C  0.3804(3)   0.7360(4)  0.5837(3)   0.0416(12) Uani 0.789(4) 1 d    D U P A 1
F4_12 F  0.3300(2)   0.6687(2)  0.5857(2)   0.0588(11) Uani 0.789(4) 1 d    D U P A 1
F5_12 F  0.4278(3)   0.7320(3)  0.6366(2)   0.0555(12) Uani 0.789(4) 1 d    D U P A 1
F6_12 F  0.4233(3)   0.7237(3)  0.5338(2)   0.0730(14) Uani 0.789(4) 1 d    D U P A 1
C4_12 C  0.3013(4)   0.8418(4)  0.5129(3)   0.0376(12) Uani 0.789(4) 1 d    D U P A 1
F7_12 F  0.2717(3)   0.7647(3)  0.48862(16) 0.0484(10) Uani 0.789(4) 1 d    D U P A 1
F8_12 F  0.3557(5)   0.8682(6)  0.4728(4)   0.065(2)   Uani 0.789(4) 1 d    D U P A 1
F9_12 F  0.2453(2)   0.9012(3)  0.5133(2)   0.0522(10) Uani 0.789(4) 1 d    D U P A 1
O1_13 O  0.2815(12)  0.7930(12) 0.6240(11)  0.026(3)   Uani 0.211(4) 1 d    D U P A 2
C1_13 C  0.3338(8)   0.8320(9)  0.5875(8)   0.035(2)   Uani 0.211(4) 1 d    D U P A 2
C2_13 C  0.3386(9)   0.9334(9)  0.6018(7)   0.048(3)   Uani 0.211(4) 1 d    D U P A 2
F1_13 F  0.2805(8)   0.9754(10) 0.5722(8)   0.068(4)   Uani 0.211(4) 1 d    D U P A 2
F2_13 F  0.4050(10)  0.9667(13) 0.5822(10)  0.069(4)   Uani 0.211(4) 1 d    D U P A 2
F3_13 F  0.3386(11)  0.9463(10) 0.6648(6)   0.065(4)   Uani 0.211(4) 1 d    D U P A 2
C3_13 C  0.4153(8)   0.7936(10) 0.6025(7)   0.046(3)   Uani 0.211(4) 1 d    D U P A 2
F4_13 F  0.4118(12)  0.7058(10) 0.6103(11)  0.067(5)   Uani 0.211(4) 1 d    D U P A 2
F5_13 F  0.4439(8)   0.8246(13) 0.6579(7)   0.067(4)   Uani 0.211(4) 1 d    D U P A 2
F6_13 F  0.4640(7)   0.8108(12) 0.5569(7)   0.058(4)   Uani 0.211(4) 1 d    D U P A 2
C4_13 C  0.3125(10)  0.8185(12) 0.5155(8)   0.044(3)   Uani 0.211(4) 1 d    D U P A 2
F7_13 F  0.3282(12)  0.7350(10) 0.4995(9)   0.072(4)   Uani 0.211(4) 1 d    D U P A 2
F8_13 F  0.3461(15)  0.8795(17) 0.4794(15)  0.048(5)   Uani 0.211(4) 1 d    D U P A 2
F9_13 F  0.2372(7)   0.8355(14) 0.5062(7)   0.060(4)   Uani 0.211(4) 1 d    D U P A 2
O1_14 O  0.1569(3)   0.7115(3)  0.5902(2)   0.0280(10) Uani 0.799(5) 1 d    D U P A 1
C1_14 C  0.0984(3)   0.6610(4)  0.5656(3)   0.0305(10) Uani 0.799(5) 1 d    D U P A 1
C2_14 C  0.0452(4)   0.7189(5)  0.5205(3)   0.0459(12) Uani 0.799(5) 1 d    D U P A 1
F1_14 F  -0.0012(2)  0.7707(3)  0.55430(19) 0.0524(11) Uani 0.799(5) 1 d    D U P A 1
F2_14 F  -0.0006(3)  0.6694(4)  0.4814(2)   0.0735(15) Uani 0.799(5) 1 d    D U P A 1
F3_14 F  0.0867(3)   0.7718(4)  0.4851(2)   0.0636(13) Uani 0.799(5) 1 d    D U P A 1
C3_14 C  0.1341(3)   0.5844(4)  0.5271(3)   0.0404(12) Uani 0.799(5) 1 d    D U P A 1
F4_14 F  0.1941(2)   0.5484(3)  0.56031(19) 0.0474(10) Uani 0.799(5) 1 d    D U P A 1
F5_14 F  0.1588(3)   0.6145(5)  0.4720(2)   0.0540(14) Uani 0.799(5) 1 d    D U P A 1
F6_14 F  0.0834(3)   0.5193(3)  0.5138(2)   0.0662(14) Uani 0.799(5) 1 d    D U P A 1
C4_14 C  0.0496(3)   0.6214(4)  0.6188(3)   0.0349(11) Uani 0.799(5) 1 d    D U P A 1
F7_14 F  0.0859(3)   0.5543(3)  0.6492(2)   0.0451(11) Uani 0.799(5) 1 d    D U P A 1
F8_14 F  -0.0198(2)  0.5921(3)  0.5970(2)   0.0512(11) Uani 0.799(5) 1 d    D U P A 1
F9_14 F  0.0360(2)   0.6835(3)  0.6631(2)   0.0349(9)  Uani 0.799(5) 1 d    D U P A 1
O1_15 O  0.1280(10)  0.7262(11) 0.5937(10)  0.030(4)   Uani 0.201(5) 1 d    D U P A 2
C1_15 C  0.0974(8)   0.6490(10) 0.5702(7)   0.039(2)   Uani 0.201(5) 1 d    D U P A 2
C2_15 C  0.0352(9)   0.6690(11) 0.5164(7)   0.051(3)   Uani 0.201(5) 1 d    D U P A 2
F1_15 F  -0.0298(8)  0.6958(12) 0.5420(8)   0.067(4)   Uani 0.201(5) 1 d    D U P A 2
F2_15 F  0.0215(12)  0.5984(11) 0.4792(8)   0.078(5)   Uani 0.201(5) 1 d    D U P A 2
F3_15 F  0.0582(12)  0.7340(12) 0.4766(8)   0.064(4)   Uani 0.201(5) 1 d    D U P A 2
C3_15 C  0.1628(10)  0.5901(10) 0.5442(9)   0.050(3)   Uani 0.201(5) 1 d    D U P A 2
F4_15 F  0.2247(9)   0.5921(11) 0.5842(8)   0.061(4)   Uani 0.201(5) 1 d    D U P A 2
F5_15 F  0.1819(15)  0.6163(19) 0.4865(9)   0.064(5)   Uani 0.201(5) 1 d    D U P A 2
F6_15 F  0.1411(12)  0.5055(9)  0.5391(9)   0.067(4)   Uani 0.201(5) 1 d    D U P A 2
C4_15 C  0.0604(10)  0.5965(12) 0.6249(8)   0.045(3)   Uani 0.201(5) 1 d    D U P A 2
F7_15 F  0.1154(10)  0.5581(14) 0.6619(11)  0.049(4)   Uani 0.201(5) 1 d    D U P A 2
F8_15 F  0.0112(10)  0.5349(11) 0.6029(8)   0.058(4)   Uani 0.201(5) 1 d    D U P A 2
F9_15 F  0.0197(11)  0.6495(11) 0.6618(10)  0.049(4)   Uani 0.201(5) 1 d    D U P A 2
O1_16 O  0.1860(3)   0.7568(4)  0.7224(2)   0.0263(12) Uani 0.707(7) 1 d    D U P A 1
C1_16 C  0.2199(4)   0.7154(4)  0.7735(3)   0.0264(11) Uani 0.707(7) 1 d    D U P A 1
C2_16 C  0.2698(4)   0.7825(5)  0.8139(3)   0.0368(13) Uani 0.707(7) 1 d    D U P A 1
F1_16 F  0.2233(3)   0.8375(3)  0.8452(3)   0.0579(14) Uani 0.707(7) 1 d    D U P A 1
F2_16 F  0.3178(3)   0.7444(4)  0.8563(2)   0.0447(13) Uani 0.707(7) 1 d    D U P A 1
F3_16 F  0.3109(5)   0.8340(5)  0.7767(4)   0.0515(16) Uani 0.707(7) 1 d    D U P A 1
C3_16 C  0.2740(4)   0.6383(5)  0.7532(3)   0.0425(14) Uani 0.707(7) 1 d    D U P A 1
F4_16 F  0.2417(3)   0.5932(3)  0.7046(3)   0.0622(15) Uani 0.707(7) 1 d    D U P A 1
F5_16 F  0.3401(3)   0.6723(5)  0.7327(3)   0.0639(17) Uani 0.707(7) 1 d    D U P A 1
F6_16 F  0.2918(3)   0.5818(3)  0.8003(3)   0.0583(15) Uani 0.707(7) 1 d    D U P A 1
C4_16 C  0.1562(4)   0.6763(5)  0.8151(4)   0.0353(14) Uani 0.707(7) 1 d    D U P A 1
F7_16 F  0.1302(5)   0.6002(5)  0.7886(5)   0.060(2)   Uani 0.707(7) 1 d    D U P A 1
F8_16 F  0.1817(4)   0.6552(4)  0.8735(3)   0.0396(14) Uani 0.707(7) 1 d    D U P A 1
F9_16 F  0.0970(4)   0.7294(5)  0.8180(3)   0.0606(18) Uani 0.707(7) 1 d    D U P A 1
O1_17 O  0.1992(10)  0.7245(10) 0.7124(6)   0.037(3)   Uani 0.293(7) 1 d    D U P A 2
C1_17 C  0.2223(8)   0.7120(9)  0.7748(7)   0.036(2)   Uani 0.293(7) 1 d    D U P A 2
C2_17 C  0.2653(10)  0.7949(10) 0.8021(7)   0.052(3)   Uani 0.293(7) 1 d    D U P A 2
F1_17 F  0.2210(9)   0.8662(9)  0.7995(9)   0.095(4)   Uani 0.293(7) 1 d    D U P A 2
F2_17 F  0.2909(10)  0.7892(12) 0.8629(6)   0.070(4)   Uani 0.293(7) 1 d    D U P A 2
F3_17 F  0.3256(12)  0.8113(16) 0.7675(11)  0.078(5)   Uani 0.293(7) 1 d    D U P A 2
C3_17 C  0.2778(9)   0.6317(9)  0.7778(7)   0.053(3)   Uani 0.293(7) 1 d    D U P A 2
F4_17 F  0.2453(9)   0.5595(8)  0.7511(7)   0.085(4)   Uani 0.293(7) 1 d    D U P A 2
F5_17 F  0.3455(9)   0.6438(13) 0.7517(10)  0.088(5)   Uani 0.293(7) 1 d    D U P A 2
F6_17 F  0.2972(8)   0.6069(11) 0.8369(6)   0.081(4)   Uani 0.293(7) 1 d    D U P A 2
C4_17 C  0.1506(10)  0.6954(13) 0.8145(8)   0.046(3)   Uani 0.293(7) 1 d    D U P A 2
F7_17 F  0.1114(13)  0.6246(14) 0.7948(13)  0.072(5)   Uani 0.293(7) 1 d    D U P A 2
F8_17 F  0.1656(12)  0.6872(13) 0.8765(8)   0.055(4)   Uani 0.293(7) 1 d    D U P A 2
F9_17 F  0.0983(11)  0.7586(14) 0.8059(12)  0.085(5)   Uani 0.293(7) 1 d    D U P A 2

loop_
_atom_site_aniso_label
_atom_site_aniso_U_11
_atom_site_aniso_U_22
_atom_site_aniso_U_33
_atom_site_aniso_U_23
_atom_site_aniso_U_13
_atom_site_aniso_U_12
P1    0.0201(5)  0.0270(5)  0.0246(5)  -0.0020(4)  0.0014(4)   -0.0002(4)
P2    0.0212(5)  0.0257(5)  0.0295(5)  0.0017(4)   0.0022(4)   -0.0003(4)
Al1   0.0178(5)  0.0184(5)  0.0198(5)  -0.0030(4)  -0.0009(4)  -0.0018(4)
O1    0.0325(17) 0.050(2)   0.0333(17) 0.0030(15)  -0.0005(14) 0.0019(15)
N1    0.0213(17) 0.0330(19) 0.0273(18) 0.0002(15)  -0.0039(14) -0.0006(14)
C1    0.024(2)   0.042(3)   0.031(2)   -0.0020(19) -0.0005(17) -0.0025(18)
C2    0.032(2)   0.027(2)   0.035(2)   -0.0026(18) 0.0072(18)  -0.0015(18)
N1_5  0.0192(16) 0.0263(17) 0.0278(17) -0.0030(14) -0.0004(13) 0.0028(13)
C1_5  0.0198(18) 0.025(2)   0.030(2)   -0.0070(16) 0.0033(15)  0.0033(15)
C2_5  0.0200(19) 0.031(2)   0.034(2)   -0.0062(17) -0.0027(16) 0.0044(16)
C3_5  0.026(2)   0.046(3)   0.033(2)   -0.0011(19) -0.0055(17) 0.0108(19)
C4_5  0.033(2)   0.037(2)   0.033(2)   0.0088(19)  0.0034(18)  0.0122(19)
C5_5  0.026(2)   0.029(2)   0.031(2)   -0.0035(17) 0.0035(16)  0.0064(17)
C1_6  0.049(3)   0.043(3)   0.074(4)   -0.029(3)   -0.016(3)   0.006(2)
C2_6  0.036(2)   0.037(2)   0.034(2)   -0.0086(19) -0.0018(19) 0.007(2)
C3_6  0.052(3)   0.042(3)   0.046(3)   -0.005(2)   -0.001(2)   0.019(2)
C4_6  0.082(4)   0.061(4)   0.036(3)   -0.011(3)   0.018(3)    0.017(3)
C1_7  0.075(4)   0.031(2)   0.042(3)   -0.008(2)   -0.009(3)   0.009(3)
C2_7  0.033(2)   0.027(2)   0.030(2)   -0.0020(17) 0.0004(17)  -0.0007(18)
C3_7  0.028(2)   0.034(2)   0.052(3)   0.003(2)    0.003(2)    0.0083(19)
C4_7  0.046(3)   0.040(3)   0.042(3)   0.009(2)    0.005(2)    -0.008(2)
C1_8  0.034(2)   0.039(3)   0.052(3)   0.003(2)    0.012(2)    -0.009(2)
C2_8  0.031(2)   0.027(2)   0.036(2)   0.0046(17)  0.0030(18)  -0.0050(17)
C3_8  0.044(3)   0.041(3)   0.076(4)   0.025(3)    0.009(3)    0.001(2)
C4_8  0.058(3)   0.041(3)   0.047(3)   0.000(2)    0.003(2)    -0.024(3)
C1_9  0.031(2)   0.034(2)   0.051(3)   0.001(2)    0.011(2)    0.0041(19)
C2_9  0.025(2)   0.023(2)   0.036(2)   0.0015(17)  0.0049(17)  -0.0012(16)
C3_9  0.053(3)   0.038(3)   0.042(3)   0.007(2)    -0.008(2)   0.005(2)
C4_9  0.033(2)   0.027(2)   0.064(3)   -0.001(2)   0.022(2)    -0.0031(19)
O1_10 0.026(2)   0.0233(19) 0.060(3)   -0.0108(19) -0.007(2)   0.0017(17)
C1_10 0.021(2)   0.021(2)   0.038(2)   0.0011(18)  0.0042(17)  0.0029(17)
C2_10 0.025(2)   0.056(3)   0.054(3)   0.016(3)    -0.005(2)   -0.003(2)
F1_10 0.0219(18) 0.088(3)   0.097(4)   0.018(3)    -0.0155(19) -0.009(2)
F2_10 0.060(3)   0.048(2)   0.097(3)   0.030(2)    -0.017(2)   0.0112(19)
F3_10 0.053(2)   0.073(3)   0.041(2)   0.017(2)    -0.0119(17) -0.003(2)
C3_10 0.028(2)   0.020(2)   0.042(3)   -0.0021(18) -0.0027(18) 0.0006(17)
F4_10 0.0299(16) 0.0348(17) 0.0377(18) -0.0115(14) -0.0088(13) 0.0073(13)
F5_10 0.0306(19) 0.061(2)   0.054(2)   0.0194(18)  -0.0008(15) -0.0157(17)
F6_10 0.052(2)   0.0271(18) 0.091(3)   -0.020(2)   -0.009(2)   0.0086(17)
C4_10 0.039(3)   0.057(3)   0.055(3)   0.011(3)    0.023(2)    0.013(2)
F7_10 0.066(3)   0.129(5)   0.043(2)   0.016(3)    0.022(2)    0.021(3)
F8_10 0.062(3)   0.081(3)   0.100(4)   -0.009(3)   0.037(3)    0.037(2)
F9_10 0.046(3)   0.086(3)   0.107(4)   0.040(3)    0.034(2)    -0.006(2)
O1_11 0.029(6)   0.039(6)   0.064(8)   -0.037(6)   -0.025(5)   0.008(5)
C1_11 0.030(5)   0.030(4)   0.055(4)   -0.003(4)   0.001(3)    0.003(3)
C2_11 0.044(6)   0.051(6)   0.061(5)   0.000(5)    -0.011(4)   0.010(4)
F1_11 0.047(6)   0.072(7)   0.095(10)  -0.022(7)   -0.021(6)   0.005(5)
F2_11 0.100(10)  0.071(7)   0.085(10)  -0.001(7)   -0.019(8)   0.042(7)
F3_11 0.054(7)   0.065(9)   0.052(5)   -0.003(7)   -0.016(5)   0.018(6)
C3_11 0.046(5)   0.031(4)   0.070(6)   -0.005(4)   0.006(4)    -0.002(4)
F4_11 0.085(8)   0.055(9)   0.096(8)   -0.017(7)   -0.025(7)   -0.014(7)
F5_11 0.067(8)   0.044(7)   0.117(9)   0.022(7)    0.022(7)    -0.005(6)
F6_11 0.091(8)   0.048(7)   0.099(11)  -0.009(7)   0.026(7)    0.030(7)
C4_11 0.040(5)   0.040(5)   0.066(5)   0.004(5)    0.009(4)    0.004(4)
F7_11 0.056(8)   0.057(8)   0.060(5)   0.008(5)    0.013(5)    0.012(7)
F8_11 0.045(6)   0.073(8)   0.076(8)   0.021(7)    0.022(5)    0.021(6)
F9_11 0.064(9)   0.045(5)   0.103(10)  -0.006(6)   0.043(8)    -0.007(5)
O1_12 0.0232(19) 0.028(3)   0.0222(18) -0.007(2)   0.0078(15)  -0.008(2)
C1_12 0.021(2)   0.028(2)   0.020(2)   -0.0011(17) 0.0043(15)  -0.0004(16)
C2_12 0.027(2)   0.037(2)   0.031(2)   -0.002(2)   0.0073(18)  -0.0082(18)
F1_12 0.054(2)   0.0305(18) 0.068(3)   0.0074(17)  0.001(2)    -0.0114(18)
F2_12 0.0260(17) 0.078(3)   0.056(2)   -0.009(2)   0.0158(16)  -0.0157(17)
F3_12 0.037(2)   0.062(2)   0.0314(16) -0.0090(15) 0.0009(14)  -0.0231(18)
C3_12 0.032(3)   0.039(2)   0.053(3)   -0.007(2)   0.001(2)    0.0088(19)
F4_12 0.053(2)   0.0227(16) 0.100(3)   -0.0046(19) -0.005(2)   0.0077(15)
F5_12 0.042(2)   0.055(3)   0.068(3)   0.009(2)    -0.015(2)   0.015(2)
F6_12 0.062(3)   0.076(3)   0.083(3)   -0.031(2)   0.025(2)    0.022(2)
C4_12 0.040(3)   0.046(3)   0.027(2)   0.007(2)    0.0000(19)  -0.009(2)
F7_12 0.059(3)   0.064(2)   0.0221(17) -0.0096(16) -0.0028(16) -0.017(2)
F8_12 0.064(4)   0.110(5)   0.022(2)   0.006(3)    0.009(2)    -0.038(3)
F9_12 0.049(2)   0.055(2)   0.051(2)   0.019(2)    -0.0145(17) 0.0035(18)
O1_13 0.021(5)   0.028(7)   0.029(6)   -0.004(7)   0.002(5)    -0.003(6)
C1_13 0.028(4)   0.037(4)   0.039(4)   0.002(4)    0.009(4)    -0.003(4)
C2_13 0.054(6)   0.034(5)   0.056(5)   0.002(4)    0.018(5)    -0.008(4)
F1_13 0.065(6)   0.052(7)   0.089(8)   0.029(7)    0.026(7)    0.007(6)
F2_13 0.064(6)   0.058(9)   0.086(10)  0.000(8)    0.022(8)    -0.027(7)
F3_13 0.090(10)  0.043(7)   0.063(5)   -0.013(5)   0.019(6)    -0.026(7)
C3_13 0.028(4)   0.052(5)   0.059(5)   0.014(5)    0.011(4)    0.001(4)
F4_13 0.044(9)   0.052(6)   0.109(13)  0.022(6)    0.031(9)    0.011(5)
F5_13 0.034(7)   0.100(10)  0.066(6)   0.011(6)    0.001(5)    -0.013(7)
F6_13 0.028(6)   0.077(9)   0.072(7)   0.029(7)    0.016(5)    0.007(6)
C4_13 0.038(5)   0.058(6)   0.038(5)   0.001(4)    0.009(4)    -0.009(5)
F7_13 0.084(10)  0.064(6)   0.070(9)   -0.025(6)   0.017(8)    -0.013(6)
F8_13 0.041(8)   0.061(7)   0.044(9)   0.008(7)    0.027(8)    0.010(6)
F9_13 0.036(5)   0.090(10)  0.053(8)   0.016(8)    -0.002(5)   -0.015(6)
O1_14 0.027(2)   0.030(2)   0.027(2)   -0.0125(16) 0.0037(19)  -0.0099(18)
C1_14 0.029(2)   0.030(2)   0.032(2)   -0.0110(17) -0.0003(17) -0.0069(17)
C2_14 0.043(3)   0.061(3)   0.033(3)   -0.006(2)   -0.0103(19) 0.000(2)
F1_14 0.041(2)   0.063(3)   0.053(2)   0.0003(18)  -0.0080(16) 0.0130(18)
F2_14 0.058(3)   0.105(4)   0.055(3)   -0.024(3)   -0.028(2)   -0.006(2)
F3_14 0.063(3)   0.081(3)   0.046(2)   0.023(2)    -0.002(2)   0.006(2)
C3_14 0.042(3)   0.039(3)   0.040(3)   -0.021(2)   0.005(2)    -0.0107(19)
F4_14 0.048(2)   0.036(2)   0.059(2)   -0.0133(17) 0.0100(17)  0.0047(17)
F5_14 0.059(3)   0.070(3)   0.033(2)   -0.0202(19) 0.0094(19)  -0.005(3)
F6_14 0.058(3)   0.058(2)   0.083(3)   -0.050(2)   0.015(2)    -0.024(2)
C4_14 0.032(2)   0.030(3)   0.043(3)   -0.0099(18) 0.0025(19)  -0.011(2)
F7_14 0.045(3)   0.035(2)   0.056(3)   0.0037(18)  0.012(2)    -0.005(2)
F8_14 0.0322(18) 0.060(3)   0.062(2)   -0.025(2)   0.0057(16)  -0.0220(18)
F9_14 0.026(2)   0.041(2)   0.0376(18) -0.0144(18) 0.0054(14)  -0.0087(17)
O1_15 0.018(7)   0.028(5)   0.042(7)   -0.011(5)   -0.002(6)   -0.004(5)
C1_15 0.039(5)   0.035(5)   0.044(5)   -0.017(4)   -0.002(4)   -0.012(4)
C2_15 0.051(5)   0.048(6)   0.054(6)   -0.013(5)   -0.017(4)   -0.021(5)
F1_15 0.045(6)   0.082(10)  0.073(9)   -0.006(7)   -0.018(5)   -0.013(6)
F2_15 0.099(12)  0.060(8)   0.070(9)   -0.025(7)   -0.032(8)   -0.030(8)
F3_15 0.073(10)  0.066(8)   0.050(8)   -0.005(6)   -0.023(6)   -0.033(7)
C3_15 0.058(6)   0.034(5)   0.058(7)   -0.015(5)   0.013(5)    -0.003(5)
F4_15 0.057(6)   0.046(8)   0.081(8)   -0.015(8)   0.006(6)    0.014(6)
F5_15 0.069(12)  0.056(10)  0.070(8)   0.000(9)    0.026(7)    0.011(9)
F6_15 0.090(11)  0.032(5)   0.079(10)  -0.017(6)   0.016(8)    -0.005(6)
C4_15 0.040(6)   0.038(6)   0.057(6)   -0.009(4)   0.003(4)    -0.013(4)
F7_15 0.040(7)   0.034(7)   0.072(9)   0.003(6)    0.003(6)    -0.017(6)
F8_15 0.054(8)   0.044(7)   0.076(9)   -0.008(6)   -0.003(7)   -0.023(6)
F9_15 0.038(8)   0.040(8)   0.071(8)   -0.007(7)   0.015(7)    -0.017(6)
O1_16 0.023(2)   0.035(3)   0.021(2)   0.0025(19)  0.0007(16)  0.007(2)
C1_16 0.027(2)   0.031(2)   0.021(2)   0.0061(18)  -0.0017(18) -0.0055(18)
C2_16 0.040(3)   0.041(3)   0.029(3)   0.004(2)    -0.004(2)   -0.012(2)
F1_16 0.078(3)   0.047(3)   0.050(3)   -0.015(2)   0.009(2)    -0.005(2)
F2_16 0.037(2)   0.070(3)   0.026(2)   0.009(2)    -0.0105(16) -0.013(2)
F3_16 0.064(4)   0.046(3)   0.045(3)   0.008(2)    0.000(2)    -0.032(3)
C3_16 0.040(3)   0.043(3)   0.044(3)   0.008(2)    -0.003(2)   0.012(2)
F4_16 0.084(3)   0.043(3)   0.059(3)   -0.013(2)   -0.004(2)   0.014(2)
F5_16 0.039(2)   0.087(5)   0.067(4)   0.035(3)    0.015(2)    0.026(2)
F6_16 0.066(3)   0.050(3)   0.059(3)   0.019(2)    0.005(3)    0.022(2)
C4_16 0.026(3)   0.046(3)   0.033(3)   0.014(2)    -0.003(2)   -0.008(2)
F7_16 0.057(4)   0.059(3)   0.065(4)   0.006(3)    0.002(3)    -0.033(3)
F8_16 0.037(3)   0.054(4)   0.028(2)   0.020(2)    0.0029(18)  -0.002(2)
F9_16 0.038(3)   0.085(5)   0.061(3)   0.042(3)    0.019(2)    0.019(3)
O1_17 0.042(7)   0.039(7)   0.028(4)   0.006(4)    -0.008(4)   -0.008(5)
C1_17 0.032(4)   0.047(4)   0.029(4)   0.006(4)    -0.005(3)   -0.010(3)
C2_17 0.054(6)   0.056(5)   0.045(5)   0.001(5)    -0.011(4)   -0.023(4)
F1_17 0.109(9)   0.069(6)   0.103(10)  -0.034(7)   -0.047(7)   0.006(6)
F2_17 0.074(9)   0.083(10)  0.051(5)   -0.002(6)   -0.022(5)   -0.029(7)
F3_17 0.051(7)   0.113(13)  0.070(8)   0.019(9)    -0.015(6)   -0.046(7)
C3_17 0.052(5)   0.060(5)   0.045(6)   0.003(5)    -0.009(5)   0.011(4)
F4_17 0.115(9)   0.047(5)   0.089(9)   0.007(5)    -0.052(7)   0.011(5)
F5_17 0.075(7)   0.079(10)  0.113(11)  0.004(9)    0.033(8)    0.025(6)
F6_17 0.082(8)   0.116(10)  0.043(6)   -0.009(6)   -0.018(5)   0.058(7)
C4_17 0.035(5)   0.059(7)   0.045(5)   0.011(5)    0.003(4)    -0.009(4)
F7_17 0.067(10)  0.093(9)   0.058(8)   0.000(9)    0.019(7)    -0.048(8)
F8_17 0.046(8)   0.077(12)  0.043(5)   0.005(6)    0.012(4)    -0.004(7)
F9_17 0.043(6)   0.091(9)   0.123(12)  0.051(8)    0.025(7)    0.011(6)

loop_
_geom_bond_atom_site_label_1
_geom_bond_atom_site_label_2
_geom_bond_distance
_geom_bond_site_symmetry_2
_geom_bond_publ_flag
P1    N1    1.644(4)  . ?
P1    C1    1.825(4)  . ?
P1    C2_6  1.834(5)  . ?
P1    C2_7  1.846(4)  . ?
P2    O1    1.476(3)  . ?
P2    C2_9  1.841(4)  . ?
P2    C2    1.849(4)  . ?
P2    C2_8  1.865(4)  . ?
Al1   O1_11 1.653(14) . ?
Al1   O1_13 1.678(18) . ?
Al1   O1_14 1.712(4)  . ?
Al1   O1_16 1.713(5)  . ?
Al1   O1_10 1.731(4)  . ?
Al1   O1_17 1.737(13) . ?
Al1   O1_12 1.742(5)  . ?
Al1   O1_15 1.748(15) . ?
N1    N1_5  1.393(5)  . ?
C1    C1_5  1.495(6)  . ?
C1    H1A   0.9900    . ?
C1    H1B   0.9900    . ?
C2    C5_5  1.495(6)  . ?
C2    H2A   0.9900    . ?
C2    H2B   0.9900    . ?
N1_5  C5_5  1.364(5)  . ?
N1_5  C1_5  1.368(5)  . ?
C1_5  C2_5  1.373(5)  . ?
C2_5  C3_5  1.387(6)  . ?
C2_5  H2_5  0.9500    . ?
C3_5  C4_5  1.379(6)  . ?
C3_5  H3_5  0.9500    . ?
C4_5  C5_5  1.390(6)  . ?
C4_5  H4_5  0.9500    . ?
C1_6  C2_6  1.529(6)  . ?
C1_6  H1A_6 0.9800    . ?
C1_6  H1B_6 0.9800    . ?
C1_6  H1C_6 0.9800    . ?
C2_6  C4_6  1.536(7)  . ?
C2_6  C3_6  1.541(6)  . ?
C3_6  H3A_6 0.9800    . ?
C3_6  H3B_6 0.9800    . ?
C3_6  H3C_6 0.9800    . ?
C4_6  H4A_6 0.9800    . ?
C4_6  H4B_6 0.9800    . ?
C4_6  H4C_6 0.9800    . ?
C1_7  C2_7  1.525(6)  . ?
C1_7  H1A_7 0.9800    . ?
C1_7  H1B_7 0.9800    . ?
C1_7  H1C_7 0.9800    . ?
C2_7  C4_7  1.530(6)  . ?
C2_7  C3_7  1.533(6)  . ?
C3_7  H3A_7 0.9800    . ?
C3_7  H3B_7 0.9800    . ?
C3_7  H3C_7 0.9800    . ?
C4_7  H4A_7 0.9800    . ?
C4_7  H4B_7 0.9800    . ?
C4_7  H4C_7 0.9800    . ?
C1_8  C2_8  1.516(6)  . ?
C1_8  H1A_8 0.9800    . ?
C1_8  H1B_8 0.9800    . ?
C1_8  H1C_8 0.9800    . ?
C2_8  C4_8  1.526(6)  . ?
C2_8  C3_8  1.539(6)  . ?
C3_8  H3A_8 0.9800    . ?
C3_8  H3B_8 0.9800    . ?
C3_8  H3C_8 0.9800    . ?
C4_8  H4A_8 0.9800    . ?
C4_8  H4B_8 0.9800    . ?
C4_8  H4C_8 0.9800    . ?
C1_9  C2_9  1.535(6)  . ?
C1_9  H1A_9 0.9800    . ?
C1_9  H1B_9 0.9800    . ?
C1_9  H1C_9 0.9800    . ?
C2_9  C3_9  1.529(6)  . ?
C2_9  C4_9  1.538(5)  . ?
C3_9  H3A_9 0.9800    . ?
C3_9  H3B_9 0.9800    . ?
C3_9  H3C_9 0.9800    . ?
C4_9  H4A_9 0.9800    . ?
C4_9  H4B_9 0.9800    . ?
C4_9  H4C_9 0.9800    . ?
O1_10 C1_10 1.340(6)  . ?
C1_10 C4_10 1.539(7)  . ?
C1_10 C3_10 1.556(7)  . ?
C1_10 C2_10 1.559(7)  . ?
C2_10 F3_10 1.323(7)  . ?
C2_10 F1_10 1.329(7)  . ?
C2_10 F2_10 1.345(8)  . ?
C3_10 F5_10 1.318(6)  . ?
C3_10 F4_10 1.326(6)  . ?
C3_10 F6_10 1.330(6)  . ?
C4_10 F9_10 1.313(8)  . ?
C4_10 F7_10 1.334(8)  . ?
C4_10 F8_10 1.340(7)  . ?
O1_11 C1_11 1.356(13) . ?
C1_11 C3_11 1.540(12) . ?
C1_11 C4_11 1.552(13) . ?
C1_11 C2_11 1.553(12) . ?
C2_11 F3_11 1.298(13) . ?
C2_11 F1_11 1.324(13) . ?
C2_11 F2_11 1.336(12) . ?
C3_11 F4_11 1.316(13) . ?
C3_11 F5_11 1.320(13) . ?
C3_11 F6_11 1.341(12) . ?
C4_11 F8_11 1.308(13) . ?
C4_11 F7_11 1.322(13) . ?
C4_11 F9_11 1.328(13) . ?
O1_12 C1_12 1.350(6)  . ?
C1_12 C3_12 1.545(7)  . ?
C1_12 C4_12 1.550(7)  . ?
C1_12 C2_12 1.563(7)  . ?
C2_12 F3_12 1.308(6)  . ?
C2_12 F1_12 1.333(7)  . ?
C2_12 F2_12 1.341(6)  . ?
C3_12 F6_12 1.321(7)  . ?
C3_12 F4_12 1.337(7)  . ?
C3_12 F5_12 1.347(7)  . ?
C4_12 F9_12 1.317(7)  . ?
C4_12 F8_12 1.350(7)  . ?
C4_12 F7_12 1.356(7)  . ?
O1_13 C1_13 1.345(14) . ?
C1_13 C3_13 1.542(12) . ?
C1_13 C4_13 1.546(13) . ?
C1_13 C2_13 1.556(12) . ?
C2_13 F1_13 1.317(13) . ?
C2_13 F3_13 1.332(13) . ?
C2_13 F2_13 1.335(13) . ?
C3_13 F5_13 1.324(13) . ?
C3_13 F6_13 1.328(12) . ?
C3_13 F4_13 1.330(13) . ?
C4_13 F7_13 1.331(13) . ?
C4_13 F9_13 1.333(13) . ?
C4_13 F8_13 1.338(13) . ?
O1_14 C1_14 1.347(6)  . ?
C1_14 C4_14 1.549(7)  . ?
C1_14 C3_14 1.550(7)  . ?
C1_14 C2_14 1.555(7)  . ?
C2_14 F3_14 1.321(8)  . ?
C2_14 F2_14 1.337(7)  . ?
C2_14 F1_14 1.343(7)  . ?
C3_14 F5_14 1.327(7)  . ?
C3_14 F6_14 1.336(6)  . ?
C3_14 F4_14 1.337(7)  . ?
C4_14 F7_14 1.333(7)  . ?
C4_14 F8_14 1.339(6)  . ?
C4_14 F9_14 1.343(6)  . ?
O1_15 C1_15 1.357(13) . ?
C1_15 C2_15 1.550(12) . ?
C1_15 C4_15 1.554(13) . ?
C1_15 C3_15 1.555(13) . ?
C2_15 F2_15 1.330(13) . ?
C2_15 F1_15 1.330(13) . ?
C2_15 F3_15 1.356(13) . ?
C3_15 F5_15 1.326(13) . ?
C3_15 F6_15 1.327(13) . ?
C3_15 F4_15 1.328(13) . ?
C4_15 F8_15 1.325(13) . ?
C4_15 F7_15 1.330(13) . ?
C4_15 F9_15 1.333(13) . ?
O1_16 C1_16 1.348(7)  . ?
C1_16 C4_16 1.551(8)  . ?
C1_16 C2_16 1.552(8)  . ?
C1_16 C3_16 1.562(8)  . ?
C2_16 F2_16 1.318(7)  . ?
C2_16 F3_16 1.327(8)  . ?
C2_16 F1_16 1.345(8)  . ?
C3_16 F4_16 1.323(8)  . ?
C3_16 F6_16 1.326(7)  . ?
C3_16 F5_16 1.341(8)  . ?
C4_16 F9_16 1.303(8)  . ?
C4_16 F8_16 1.319(7)  . ?
C4_16 F7_16 1.340(8)  . ?
O1_17 C1_17 1.360(13) . ?
C1_17 C3_17 1.542(12) . ?
C1_17 C4_17 1.545(12) . ?
C1_17 C2_17 1.547(12) . ?
C2_17 F1_17 1.318(13) . ?
C2_17 F3_17 1.319(13) . ?
C2_17 F2_17 1.330(12) . ?
C3_17 F6_17 1.319(12) . ?
C3_17 F5_17 1.327(13) . ?
C3_17 F4_17 1.333(12) . ?
C4_17 F8_17 1.316(13) . ?
C4_17 F9_17 1.318(13) . ?
C4_17 F7_17 1.318(13) . ?

loop_
_geom_angle_atom_site_label_1
_geom_angle_atom_site_label_2
_geom_angle_atom_site_label_3
_geom_angle
_geom_angle_site_symmetry_1
_geom_angle_site_symmetry_3
_geom_angle_publ_flag
N1    P1    C1    97.77(19)  . . ?
N1    P1    C2_6  109.9(2)   . . ?
C1    P1    C2_6  110.1(2)   . . ?
N1    P1    C2_7  109.75(19) . . ?
C1    P1    C2_7  110.1(2)   . . ?
C2_6  P1    C2_7  117.4(2)   . . ?
O1    P2    C2_9  110.3(2)   . . ?
O1    P2    C2    112.1(2)   . . ?
C2_9  P2    C2    106.5(2)   . . ?
O1    P2    C2_8  111.1(2)   . . ?
C2_9  P2    C2_8  114.75(19) . . ?
C2    P2    C2_8  101.7(2)   . . ?
O1_11 Al1   O1_13 113.2(9)   . . ?
O1_14 Al1   O1_16 113.8(3)   . . ?
O1_14 Al1   O1_10 106.6(2)   . . ?
O1_16 Al1   O1_10 106.1(3)   . . ?
O1_11 Al1   O1_17 116.8(9)   . . ?
O1_13 Al1   O1_17 99.1(10)   . . ?
O1_14 Al1   O1_12 108.8(2)   . . ?
O1_16 Al1   O1_12 112.2(3)   . . ?
O1_10 Al1   O1_12 109.1(2)   . . ?
O1_11 Al1   O1_15 109.8(8)   . . ?
O1_13 Al1   O1_15 114.6(10)  . . ?
O1_17 Al1   O1_15 102.6(9)   . . ?
N1_5  N1    P1    107.9(3)   . . ?
C1_5  C1    P1    102.4(3)   . . ?
C1_5  C1    H1A   111.3      . . ?
P1    C1    H1A   111.3      . . ?
C1_5  C1    H1B   111.3      . . ?
P1    C1    H1B   111.3      . . ?
H1A   C1    H1B   109.2      . . ?
C5_5  C2    P2    116.4(3)   . . ?
C5_5  C2    H2A   108.2      . . ?
P2    C2    H2A   108.2      . . ?
C5_5  C2    H2B   108.2      . . ?
P2    C2    H2B   108.2      . . ?
H2A   C2    H2B   107.3      . . ?
C5_5  N1_5  C1_5  121.2(3)   . . ?
C5_5  N1_5  N1    119.7(3)   . . ?
C1_5  N1_5  N1    119.1(3)   . . ?
N1_5  C1_5  C2_5  120.5(4)   . . ?
N1_5  C1_5  C1    112.2(3)   . . ?
C2_5  C1_5  C1    127.2(4)   . . ?
C1_5  C2_5  C3_5  119.6(4)   . . ?
C1_5  C2_5  H2_5  120.2      . . ?
C3_5  C2_5  H2_5  120.2      . . ?
C4_5  C3_5  C2_5  119.0(4)   . . ?
C4_5  C3_5  H3_5  120.5      . . ?
C2_5  C3_5  H3_5  120.5      . . ?
C3_5  C4_5  C5_5  121.3(4)   . . ?
C3_5  C4_5  H4_5  119.4      . . ?
C5_5  C4_5  H4_5  119.4      . . ?
N1_5  C5_5  C4_5  118.3(4)   . . ?
N1_5  C5_5  C2    117.6(4)   . . ?
C4_5  C5_5  C2    124.0(4)   . . ?
C2_6  C1_6  H1A_6 109.5      . . ?
C2_6  C1_6  H1B_6 109.5      . . ?
H1A_6 C1_6  H1B_6 109.5      . . ?
C2_6  C1_6  H1C_6 109.5      . . ?
H1A_6 C1_6  H1C_6 109.5      . . ?
H1B_6 C1_6  H1C_6 109.5      . . ?
C1_6  C2_6  C4_6  110.3(5)   . . ?
C1_6  C2_6  C3_6  109.2(4)   . . ?
C4_6  C2_6  C3_6  109.8(4)   . . ?
C1_6  C2_6  P1    109.9(3)   . . ?
C4_6  C2_6  P1    112.2(4)   . . ?
C3_6  C2_6  P1    105.4(3)   . . ?
C2_6  C3_6  H3A_6 109.5      . . ?
C2_6  C3_6  H3B_6 109.5      . . ?
H3A_6 C3_6  H3B_6 109.5      . . ?
C2_6  C3_6  H3C_6 109.5      . . ?
H3A_6 C3_6  H3C_6 109.5      . . ?
H3B_6 C3_6  H3C_6 109.5      . . ?
C2_6  C4_6  H4A_6 109.5      . . ?
C2_6  C4_6  H4B_6 109.5      . . ?
H4A_6 C4_6  H4B_6 109.5      . . ?
C2_6  C4_6  H4C_6 109.5      . . ?
H4A_6 C4_6  H4C_6 109.5      . . ?
H4B_6 C4_6  H4C_6 109.5      . . ?
C2_7  C1_7  H1A_7 109.5      . . ?
C2_7  C1_7  H1B_7 109.5      . . ?
H1A_7 C1_7  H1B_7 109.5      . . ?
C2_7  C1_7  H1C_7 109.5      . . ?
H1A_7 C1_7  H1C_7 109.5      . . ?
H1B_7 C1_7  H1C_7 109.5      . . ?
C1_7  C2_7  C4_7  109.6(4)   . . ?
C1_7  C2_7  C3_7  109.4(4)   . . ?
C4_7  C2_7  C3_7  109.9(4)   . . ?
C1_7  C2_7  P1    107.0(3)   . . ?
C4_7  C2_7  P1    111.6(3)   . . ?
C3_7  C2_7  P1    109.3(3)   . . ?
C2_7  C3_7  H3A_7 109.5      . . ?
C2_7  C3_7  H3B_7 109.5      . . ?
H3A_7 C3_7  H3B_7 109.5      . . ?
C2_7  C3_7  H3C_7 109.5      . . ?
H3A_7 C3_7  H3C_7 109.5      . . ?
H3B_7 C3_7  H3C_7 109.5      . . ?
C2_7  C4_7  H4A_7 109.5      . . ?
C2_7  C4_7  H4B_7 109.5      . . ?
H4A_7 C4_7  H4B_7 109.5      . . ?
C2_7  C4_7  H4C_7 109.5      . . ?
H4A_7 C4_7  H4C_7 109.5      . . ?
H4B_7 C4_7  H4C_7 109.5      . . ?
C2_8  C1_8  H1A_8 109.5      . . ?
C2_8  C1_8  H1B_8 109.5      . . ?
H1A_8 C1_8  H1B_8 109.5      . . ?
C2_8  C1_8  H1C_8 109.5      . . ?
H1A_8 C1_8  H1C_8 109.5      . . ?
H1B_8 C1_8  H1C_8 109.5      . . ?
C1_8  C2_8  C4_8  110.7(4)   . . ?
C1_8  C2_8  C3_8  107.3(4)   . . ?
C4_8  C2_8  C3_8  109.4(4)   . . ?
C1_8  C2_8  P2    110.0(3)   . . ?
C4_8  C2_8  P2    114.0(3)   . . ?
C3_8  C2_8  P2    105.0(3)   . . ?
C2_8  C3_8  H3A_8 109.5      . . ?
C2_8  C3_8  H3B_8 109.5      . . ?
H3A_8 C3_8  H3B_8 109.5      . . ?
C2_8  C3_8  H3C_8 109.5      . . ?
H3A_8 C3_8  H3C_8 109.5      . . ?
H3B_8 C3_8  H3C_8 109.5      . . ?
C2_8  C4_8  H4A_8 109.5      . . ?
C2_8  C4_8  H4B_8 109.5      . . ?
H4A_8 C4_8  H4B_8 109.5      . . ?
C2_8  C4_8  H4C_8 109.5      . . ?
H4A_8 C4_8  H4C_8 109.5      . . ?
H4B_8 C4_8  H4C_8 109.5      . . ?
C2_9  C1_9  H1A_9 109.5      . . ?
C2_9  C1_9  H1B_9 109.5      . . ?
H1A_9 C1_9  H1B_9 109.5      . . ?
C2_9  C1_9  H1C_9 109.5      . . ?
H1A_9 C1_9  H1C_9 109.5      . . ?
H1B_9 C1_9  H1C_9 109.5      . . ?
C3_9  C2_9  C1_9  109.2(4)   . . ?
C3_9  C2_9  C4_9  109.7(4)   . . ?
C1_9  C2_9  C4_9  107.5(4)   . . ?
C3_9  C2_9  P2    114.5(3)   . . ?
C1_9  C2_9  P2    110.3(3)   . . ?
C4_9  C2_9  P2    105.3(3)   . . ?
C2_9  C3_9  H3A_9 109.5      . . ?
C2_9  C3_9  H3B_9 109.5      . . ?
H3A_9 C3_9  H3B_9 109.5      . . ?
C2_9  C3_9  H3C_9 109.5      . . ?
H3A_9 C3_9  H3C_9 109.5      . . ?
H3B_9 C3_9  H3C_9 109.5      . . ?
C2_9  C4_9  H4A_9 109.5      . . ?
C2_9  C4_9  H4B_9 109.5      . . ?
H4A_9 C4_9  H4B_9 109.5      . . ?
C2_9  C4_9  H4C_9 109.5      . . ?
H4A_9 C4_9  H4C_9 109.5      . . ?
H4B_9 C4_9  H4C_9 109.5      . . ?
C1_10 O1_10 Al1   147.9(4)   . . ?
O1_10 C1_10 C4_10 112.9(5)   . . ?
O1_10 C1_10 C3_10 110.1(4)   . . ?
C4_10 C1_10 C3_10 108.6(5)   . . ?
O1_10 C1_10 C2_10 107.5(5)   . . ?
C4_10 C1_10 C2_10 109.4(5)   . . ?
C3_10 C1_10 C2_10 108.2(4)   . . ?
F3_10 C2_10 F1_10 107.6(6)   . . ?
F3_10 C2_10 F2_10 106.7(5)   . . ?
F1_10 C2_10 F2_10 108.2(6)   . . ?
F3_10 C2_10 C1_10 112.0(5)   . . ?
F1_10 C2_10 C1_10 110.7(5)   . . ?
F2_10 C2_10 C1_10 111.5(5)   . . ?
F5_10 C3_10 F4_10 106.8(4)   . . ?
F5_10 C3_10 F6_10 107.8(5)   . . ?
F4_10 C3_10 F6_10 105.9(5)   . . ?
F5_10 C3_10 C1_10 111.3(4)   . . ?
F4_10 C3_10 C1_10 111.3(4)   . . ?
F6_10 C3_10 C1_10 113.3(4)   . . ?
F9_10 C4_10 F7_10 107.2(6)   . . ?
F9_10 C4_10 F8_10 106.9(5)   . . ?
F7_10 C4_10 F8_10 107.8(6)   . . ?
F9_10 C4_10 C1_10 110.8(6)   . . ?
F7_10 C4_10 C1_10 110.7(5)   . . ?
F8_10 C4_10 C1_10 113.2(5)   . . ?
C1_11 O1_11 Al1   154.1(12)  . . ?
O1_11 C1_11 C3_11 112.6(11)  . . ?
O1_11 C1_11 C4_11 106.4(12)  . . ?
C3_11 C1_11 C4_11 108.9(10)  . . ?
O1_11 C1_11 C2_11 111.6(11)  . . ?
C3_11 C1_11 C2_11 109.5(10)  . . ?
C4_11 C1_11 C2_11 107.5(10)  . . ?
F3_11 C2_11 F1_11 98.5(13)   . . ?
F3_11 C2_11 F2_11 115.2(15)  . . ?
F1_11 C2_11 F2_11 110.1(14)  . . ?
F3_11 C2_11 C1_11 108.1(11)  . . ?
F1_11 C2_11 C1_11 112.2(12)  . . ?
F2_11 C2_11 C1_11 112.0(12)  . . ?
F4_11 C3_11 F5_11 104.2(14)  . . ?
F4_11 C3_11 F6_11 110.7(14)  . . ?
F5_11 C3_11 F6_11 108.5(13)  . . ?
F4_11 C3_11 C1_11 110.5(12)  . . ?
F5_11 C3_11 C1_11 113.5(12)  . . ?
F6_11 C3_11 C1_11 109.5(12)  . . ?
F8_11 C4_11 F7_11 110.2(13)  . . ?
F8_11 C4_11 F9_11 109.6(14)  . . ?
F7_11 C4_11 F9_11 104.3(13)  . . ?
F8_11 C4_11 C1_11 113.0(12)  . . ?
F7_11 C4_11 C1_11 110.7(12)  . . ?
F9_11 C4_11 C1_11 108.7(11)  . . ?
C1_12 O1_12 Al1   147.7(5)   . . ?
O1_12 C1_12 C3_12 109.7(5)   . . ?
O1_12 C1_12 C4_12 111.2(5)   . . ?
C3_12 C1_12 C4_12 109.8(4)   . . ?
O1_12 C1_12 C2_12 107.6(4)   . . ?
C3_12 C1_12 C2_12 109.2(4)   . . ?
C4_12 C1_12 C2_12 109.3(4)   . . ?
F3_12 C2_12 F1_12 108.7(5)   . . ?
F3_12 C2_12 F2_12 107.8(4)   . . ?
F1_12 C2_12 F2_12 107.5(5)   . . ?
F3_12 C2_12 C1_12 111.6(4)   . . ?
F1_12 C2_12 C1_12 109.7(4)   . . ?
F2_12 C2_12 C1_12 111.3(4)   . . ?
F6_12 C3_12 F4_12 108.0(5)   . . ?
F6_12 C3_12 F5_12 107.5(5)   . . ?
F4_12 C3_12 F5_12 108.3(6)   . . ?
F6_12 C3_12 C1_12 113.0(5)   . . ?
F4_12 C3_12 C1_12 109.7(5)   . . ?
F5_12 C3_12 C1_12 110.2(5)   . . ?
F9_12 C4_12 F8_12 109.9(6)   . . ?
F9_12 C4_12 F7_12 108.4(5)   . . ?
F8_12 C4_12 F7_12 106.3(6)   . . ?
F9_12 C4_12 C1_12 111.0(5)   . . ?
F8_12 C4_12 C1_12 111.4(6)   . . ?
F7_12 C4_12 C1_12 109.6(5)   . . ?
C1_13 O1_13 Al1   146.1(17)  . . ?
O1_13 C1_13 C3_13 110.8(13)  . . ?
O1_13 C1_13 C4_13 111.0(14)  . . ?
C3_13 C1_13 C4_13 108.9(11)  . . ?
O1_13 C1_13 C2_13 110.4(12)  . . ?
C3_13 C1_13 C2_13 106.7(11)  . . ?
C4_13 C1_13 C2_13 108.9(11)  . . ?
F1_13 C2_13 F3_13 111.2(14)  . . ?
F1_13 C2_13 F2_13 109.0(15)  . . ?
F3_13 C2_13 F2_13 106.8(14)  . . ?
F1_13 C2_13 C1_13 110.2(12)  . . ?
F3_13 C2_13 C1_13 109.3(12)  . . ?
F2_13 C2_13 C1_13 110.3(13)  . . ?
F5_13 C3_13 F6_13 109.6(13)  . . ?
F5_13 C3_13 F4_13 105.1(15)  . . ?
F6_13 C3_13 F4_13 108.4(14)  . . ?
F5_13 C3_13 C1_13 110.4(12)  . . ?
F6_13 C3_13 C1_13 112.7(12)  . . ?
F4_13 C3_13 C1_13 110.4(13)  . . ?
F7_13 C4_13 F9_13 110.7(16)  . . ?
F7_13 C4_13 F8_13 113.8(17)  . . ?
F9_13 C4_13 F8_13 103.5(15)  . . ?
F7_13 C4_13 C1_13 109.0(13)  . . ?
F9_13 C4_13 C1_13 107.8(12)  . . ?
F8_13 C4_13 C1_13 111.7(17)  . . ?
C1_14 O1_14 Al1   148.8(4)   . . ?
O1_14 C1_14 C4_14 111.5(5)   . . ?
O1_14 C1_14 C3_14 107.8(4)   . . ?
C4_14 C1_14 C3_14 109.4(5)   . . ?
O1_14 C1_14 C2_14 109.3(5)   . . ?
C4_14 C1_14 C2_14 108.9(5)   . . ?
C3_14 C1_14 C2_14 109.8(5)   . . ?
F3_14 C2_14 F2_14 108.3(5)   . . ?
F3_14 C2_14 F1_14 107.6(5)   . . ?
F2_14 C2_14 F1_14 107.0(5)   . . ?
F3_14 C2_14 C1_14 110.7(5)   . . ?
F2_14 C2_14 C1_14 112.1(5)   . . ?
F1_14 C2_14 C1_14 110.9(5)   . . ?
F5_14 C3_14 F6_14 107.7(5)   . . ?
F5_14 C3_14 F4_14 108.4(5)   . . ?
F6_14 C3_14 F4_14 107.4(5)   . . ?
F5_14 C3_14 C1_14 110.6(5)   . . ?
F6_14 C3_14 C1_14 112.2(5)   . . ?
F4_14 C3_14 C1_14 110.4(4)   . . ?
F7_14 C4_14 F8_14 108.1(5)   . . ?
F7_14 C4_14 F9_14 106.9(5)   . . ?
F8_14 C4_14 F9_14 106.3(5)   . . ?
F7_14 C4_14 C1_14 111.8(5)   . . ?
F8_14 C4_14 C1_14 113.0(5)   . . ?
F9_14 C4_14 C1_14 110.4(4)   . . ?
C1_15 O1_15 Al1   154.7(15)  . . ?
O1_15 C1_15 C2_15 110.1(12)  . . ?
O1_15 C1_15 C4_15 109.6(13)  . . ?
C2_15 C1_15 C4_15 109.7(11)  . . ?
O1_15 C1_15 C3_15 109.6(12)  . . ?
C2_15 C1_15 C3_15 110.4(11)  . . ?
C4_15 C1_15 C3_15 107.5(11)  . . ?
F2_15 C2_15 F1_15 110.2(15)  . . ?
F2_15 C2_15 F3_15 105.3(14)  . . ?
F1_15 C2_15 F3_15 107.8(15)  . . ?
F2_15 C2_15 C1_15 111.7(13)  . . ?
F1_15 C2_15 C1_15 109.8(12)  . . ?
F3_15 C2_15 C1_15 111.8(13)  . . ?
F5_15 C3_15 F6_15 107.0(16)  . . ?
F5_15 C3_15 F4_15 109.9(16)  . . ?
F6_15 C3_15 F4_15 106.8(15)  . . ?
F5_15 C3_15 C1_15 111.4(15)  . . ?
F6_15 C3_15 C1_15 111.4(13)  . . ?
F4_15 C3_15 C1_15 110.2(12)  . . ?
F8_15 C4_15 F7_15 109.3(15)  . . ?
F8_15 C4_15 F9_15 105.7(14)  . . ?
F7_15 C4_15 F9_15 107.8(16)  . . ?
F8_15 C4_15 C1_15 112.2(13)  . . ?
F7_15 C4_15 C1_15 109.9(13)  . . ?
F9_15 C4_15 C1_15 111.7(14)  . . ?
C1_16 O1_16 Al1   149.5(5)   . . ?
O1_16 C1_16 C4_16 109.0(5)   . . ?
O1_16 C1_16 C2_16 110.1(5)   . . ?
C4_16 C1_16 C2_16 109.4(5)   . . ?
O1_16 C1_16 C3_16 111.8(5)   . . ?
C4_16 C1_16 C3_16 108.8(5)   . . ?
C2_16 C1_16 C3_16 107.8(5)   . . ?
F2_16 C2_16 F3_16 108.0(7)   . . ?
F2_16 C2_16 F1_16 108.1(6)   . . ?
F3_16 C2_16 F1_16 106.1(6)   . . ?
F2_16 C2_16 C1_16 113.7(6)   . . ?
F3_16 C2_16 C1_16 111.1(6)   . . ?
F1_16 C2_16 C1_16 109.5(6)   . . ?
F4_16 C3_16 F6_16 108.6(6)   . . ?
F4_16 C3_16 F5_16 106.6(6)   . . ?
F6_16 C3_16 F5_16 108.1(6)   . . ?
F4_16 C3_16 C1_16 110.6(5)   . . ?
F6_16 C3_16 C1_16 113.2(6)   . . ?
F5_16 C3_16 C1_16 109.6(6)   . . ?
F9_16 C4_16 F8_16 109.5(6)   . . ?
F9_16 C4_16 F7_16 106.9(6)   . . ?
F8_16 C4_16 F7_16 105.7(7)   . . ?
F9_16 C4_16 C1_16 112.0(6)   . . ?
F8_16 C4_16 C1_16 113.3(6)   . . ?
F7_16 C4_16 C1_16 109.0(7)   . . ?
C1_17 O1_17 Al1   151.7(12)  . . ?
O1_17 C1_17 C3_17 107.6(11)  . . ?
O1_17 C1_17 C4_17 109.3(12)  . . ?
C3_17 C1_17 C4_17 111.5(11)  . . ?
O1_17 C1_17 C2_17 110.9(11)  . . ?
C3_17 C1_17 C2_17 109.1(11)  . . ?
C4_17 C1_17 C2_17 108.4(11)  . . ?
F1_17 C2_17 F3_17 107.4(15)  . . ?
F1_17 C2_17 F2_17 104.9(13)  . . ?
F3_17 C2_17 F2_17 107.4(15)  . . ?
F1_17 C2_17 C1_17 111.8(12)  . . ?
F3_17 C2_17 C1_17 109.1(14)  . . ?
F2_17 C2_17 C1_17 115.8(12)  . . ?
F6_17 C3_17 F5_17 103.4(13)  . . ?
F6_17 C3_17 F4_17 104.3(13)  . . ?
F5_17 C3_17 F4_17 107.7(14)  . . ?
F6_17 C3_17 C1_17 112.9(11)  . . ?
F5_17 C3_17 C1_17 115.8(13)  . . ?
F4_17 C3_17 C1_17 111.7(11)  . . ?
F8_17 C4_17 F9_17 107.7(14)  . . ?
F8_17 C4_17 F7_17 107.9(16)  . . ?
F9_17 C4_17 F7_17 101.4(15)  . . ?
F8_17 C4_17 C1_17 114.8(14)  . . ?
F9_17 C4_17 C1_17 112.0(13)  . . ?
F7_17 C4_17 C1_17 112.2(14)  . . ?

loop_
_geom_torsion_atom_site_label_1
_geom_torsion_atom_site_label_2
_geom_torsion_atom_site_label_3
_geom_torsion_atom_site_label_4
_geom_torsion
_geom_torsion_site_symmetry_1
_geom_torsion_site_symmetry_2
_geom_torsion_site_symmetry_3
_geom_torsion_site_symmetry_4
_geom_torsion_publ_flag
C1    P1    N1    N1_5  8.0(3)     . . . . ?
C2_6  P1    N1    N1_5  -106.8(3)  . . . . ?
C2_7  P1    N1    N1_5  122.7(3)   . . . . ?
N1    P1    C1    C1_5  -6.7(3)    . . . . ?
C2_6  P1    C1    C1_5  107.9(3)   . . . . ?
C2_7  P1    C1    C1_5  -121.1(3)  . . . . ?
O1    P2    C2    C5_5  39.7(4)    . . . . ?
C2_9  P2    C2    C5_5  -81.1(4)   . . . . ?
C2_8  P2    C2    C5_5  158.4(3)   . . . . ?
P1    N1    N1_5  C5_5  173.4(3)   . . . . ?
P1    N1    N1_5  C1_5  -7.3(4)    . . . . ?
C5_5  N1_5  C1_5  C2_5  2.3(6)     . . . . ?
N1    N1_5  C1_5  C2_5  -176.9(4)  . . . . ?
C5_5  N1_5  C1_5  C1    -178.6(4)  . . . . ?
N1    N1_5  C1_5  C1    2.1(5)     . . . . ?
P1    C1    C1_5  N1_5  3.5(4)     . . . . ?
P1    C1    C1_5  C2_5  -177.5(3)  . . . . ?
N1_5  C1_5  C2_5  C3_5  -0.7(6)    . . . . ?
C1    C1_5  C2_5  C3_5  -179.6(4)  . . . . ?
C1_5  C2_5  C3_5  C4_5  -0.8(6)    . . . . ?
C2_5  C3_5  C4_5  C5_5  0.7(7)     . . . . ?
C1_5  N1_5  C5_5  C4_5  -2.3(6)    . . . . ?
N1    N1_5  C5_5  C4_5  176.9(4)   . . . . ?
C1_5  N1_5  C5_5  C2    174.9(4)   . . . . ?
N1    N1_5  C5_5  C2    -5.9(5)    . . . . ?
C3_5  C4_5  C5_5  N1_5  0.8(7)     . . . . ?
C3_5  C4_5  C5_5  C2    -176.2(4)  . . . . ?
P2    C2    C5_5  N1_5  120.8(4)   . . . . ?
P2    C2    C5_5  C4_5  -62.2(5)   . . . . ?
N1    P1    C2_6  C1_6  -61.5(4)   . . . . ?
C1    P1    C2_6  C1_6  -168.1(4)  . . . . ?
C2_7  P1    C2_6  C1_6  64.9(4)    . . . . ?
N1    P1    C2_6  C4_6  175.5(4)   . . . . ?
C1    P1    C2_6  C4_6  68.9(4)    . . . . ?
C2_7  P1    C2_6  C4_6  -58.1(4)   . . . . ?
N1    P1    C2_6  C3_6  56.1(4)    . . . . ?
C1    P1    C2_6  C3_6  -50.5(4)   . . . . ?
C2_7  P1    C2_6  C3_6  -177.5(3)  . . . . ?
N1    P1    C2_7  C1_7  -55.0(4)   . . . . ?
C1    P1    C2_7  C1_7  51.5(4)    . . . . ?
C2_6  P1    C2_7  C1_7  178.6(3)   . . . . ?
N1    P1    C2_7  C4_7  -174.9(3)  . . . . ?
C1    P1    C2_7  C4_7  -68.4(4)   . . . . ?
C2_6  P1    C2_7  C4_7  58.7(4)    . . . . ?
N1    P1    C2_7  C3_7  63.4(3)    . . . . ?
C1    P1    C2_7  C3_7  169.9(3)   . . . . ?
C2_6  P1    C2_7  C3_7  -63.1(4)   . . . . ?
O1    P2    C2_8  C1_8  -71.3(4)   . . . . ?
C2_9  P2    C2_8  C1_8  54.6(4)    . . . . ?
C2    P2    C2_8  C1_8  169.2(3)   . . . . ?
O1    P2    C2_8  C4_8  163.7(4)   . . . . ?
C2_9  P2    C2_8  C4_8  -70.4(4)   . . . . ?
C2    P2    C2_8  C4_8  44.2(4)    . . . . ?
O1    P2    C2_8  C3_8  43.9(4)    . . . . ?
C2_9  P2    C2_8  C3_8  169.8(3)   . . . . ?
C2    P2    C2_8  C3_8  -75.6(4)   . . . . ?
O1    P2    C2_9  C3_9  -179.7(3)  . . . . ?
C2    P2    C2_9  C3_9  -57.7(4)   . . . . ?
C2_8  P2    C2_9  C3_9  54.0(4)    . . . . ?
O1    P2    C2_9  C1_9  56.6(3)    . . . . ?
C2    P2    C2_9  C1_9  178.5(3)   . . . . ?
C2_8  P2    C2_9  C1_9  -69.7(3)   . . . . ?
O1    P2    C2_9  C4_9  -59.1(3)   . . . . ?
C2    P2    C2_9  C4_9  62.9(3)    . . . . ?
C2_8  P2    C2_9  C4_9  174.6(3)   . . . . ?
O1_14 Al1   O1_10 C1_10 -178.3(8)  . . . . ?
O1_16 Al1   O1_10 C1_10 60.1(9)    . . . . ?
O1_12 Al1   O1_10 C1_10 -61.0(9)   . . . . ?
Al1   O1_10 C1_10 C4_10 -82.8(9)   . . . . ?
Al1   O1_10 C1_10 C3_10 38.8(10)   . . . . ?
Al1   O1_10 C1_10 C2_10 156.4(7)   . . . . ?
O1_10 C1_10 C2_10 F3_10 -45.4(6)   . . . . ?
C4_10 C1_10 C2_10 F3_10 -168.3(5)  . . . . ?
C3_10 C1_10 C2_10 F3_10 73.5(6)    . . . . ?
O1_10 C1_10 C2_10 F1_10 74.7(7)    . . . . ?
C4_10 C1_10 C2_10 F1_10 -48.3(7)   . . . . ?
C3_10 C1_10 C2_10 F1_10 -166.4(5)  . . . . ?
O1_10 C1_10 C2_10 F2_10 -164.9(5)  . . . . ?
C4_10 C1_10 C2_10 F2_10 72.2(6)    . . . . ?
C3_10 C1_10 C2_10 F2_10 -46.0(6)   . . . . ?
O1_10 C1_10 C3_10 F5_10 70.9(6)    . . . . ?
C4_10 C1_10 C3_10 F5_10 -165.0(4)  . . . . ?
C2_10 C1_10 C3_10 F5_10 -46.4(6)   . . . . ?
O1_10 C1_10 C3_10 F4_10 -48.2(6)   . . . . ?
C4_10 C1_10 C3_10 F4_10 76.0(5)    . . . . ?
C2_10 C1_10 C3_10 F4_10 -165.4(5)  . . . . ?
O1_10 C1_10 C3_10 F6_10 -167.4(5)  . . . . ?
C4_10 C1_10 C3_10 F6_10 -43.3(6)   . . . . ?
C2_10 C1_10 C3_10 F6_10 75.4(6)    . . . . ?
O1_10 C1_10 C4_10 F9_10 -43.9(7)   . . . . ?
C3_10 C1_10 C4_10 F9_10 -166.3(5)  . . . . ?
C2_10 C1_10 C4_10 F9_10 75.8(6)    . . . . ?
O1_10 C1_10 C4_10 F7_10 74.8(7)    . . . . ?
C3_10 C1_10 C4_10 F7_10 -47.6(7)   . . . . ?
C2_10 C1_10 C4_10 F7_10 -165.5(6)  . . . . ?
O1_10 C1_10 C4_10 F8_10 -164.0(6)  . . . . ?
C3_10 C1_10 C4_10 F8_10 73.6(7)    . . . . ?
C2_10 C1_10 C4_10 F8_10 -44.3(7)   . . . . ?
O1_13 Al1   O1_11 C1_11 150(3)     . . . . ?
O1_17 Al1   O1_11 C1_11 -96(4)     . . . . ?
O1_15 Al1   O1_11 C1_11 21(4)      . . . . ?
Al1   O1_11 C1_11 C3_11 -179(3)    . . . . ?
Al1   O1_11 C1_11 C4_11 61(4)      . . . . ?
Al1   O1_11 C1_11 C2_11 -56(4)     . . . . ?
O1_11 C1_11 C2_11 F3_11 -30.8(17)  . . . . ?
C3_11 C1_11 C2_11 F3_11 94.6(15)   . . . . ?
C4_11 C1_11 C2_11 F3_11 -147.1(13) . . . . ?
O1_11 C1_11 C2_11 F1_11 76.8(16)   . . . . ?
C3_11 C1_11 C2_11 F1_11 -157.8(13) . . . . ?
C4_11 C1_11 C2_11 F1_11 -39.5(15)  . . . . ?
O1_11 C1_11 C2_11 F2_11 -158.8(17) . . . . ?
C3_11 C1_11 C2_11 F2_11 -33.4(18)  . . . . ?
C4_11 C1_11 C2_11 F2_11 84.9(16)   . . . . ?
O1_11 C1_11 C3_11 F4_11 -39.3(18)  . . . . ?
C4_11 C1_11 C3_11 F4_11 78.6(15)   . . . . ?
C2_11 C1_11 C3_11 F4_11 -164.1(14) . . . . ?
O1_11 C1_11 C3_11 F5_11 77.3(17)   . . . . ?
C4_11 C1_11 C3_11 F5_11 -164.9(13) . . . . ?
C2_11 C1_11 C3_11 F5_11 -47.6(16)  . . . . ?
O1_11 C1_11 C3_11 F6_11 -161.4(15) . . . . ?
C4_11 C1_11 C3_11 F6_11 -43.6(16)  . . . . ?
C2_11 C1_11 C3_11 F6_11 73.8(15)   . . . . ?
O1_11 C1_11 C4_11 F8_11 -166.3(14) . . . . ?
C3_11 C1_11 C4_11 F8_11 72.0(15)   . . . . ?
C2_11 C1_11 C4_11 F8_11 -46.6(16)  . . . . ?
O1_11 C1_11 C4_11 F7_11 69.5(15)   . . . . ?
C3_11 C1_11 C4_11 F7_11 -52.2(15)  . . . . ?
C2_11 C1_11 C4_11 F7_11 -170.7(12) . . . . ?
O1_11 C1_11 C4_11 F9_11 -44.5(15)  . . . . ?
C3_11 C1_11 C4_11 F9_11 -166.2(13) . . . . ?
C2_11 C1_11 C4_11 F9_11 75.3(15)   . . . . ?
O1_14 Al1   O1_12 C1_12 12.6(9)    . . . . ?
O1_16 Al1   O1_12 C1_12 139.5(8)   . . . . ?
O1_10 Al1   O1_12 C1_12 -103.3(8)  . . . . ?
Al1   O1_12 C1_12 C3_12 -79.0(9)   . . . . ?
Al1   O1_12 C1_12 C4_12 42.7(10)   . . . . ?
Al1   O1_12 C1_12 C2_12 162.4(7)   . . . . ?
O1_12 C1_12 C2_12 F3_12 41.1(6)    . . . . ?
C3_12 C1_12 C2_12 F3_12 -77.9(6)   . . . . ?
C4_12 C1_12 C2_12 F3_12 162.0(5)   . . . . ?
O1_12 C1_12 C2_12 F1_12 -79.4(6)   . . . . ?
C3_12 C1_12 C2_12 F1_12 161.6(5)   . . . . ?
C4_12 C1_12 C2_12 F1_12 41.4(6)    . . . . ?
O1_12 C1_12 C2_12 F2_12 161.7(5)   . . . . ?
C3_12 C1_12 C2_12 F2_12 42.7(6)    . . . . ?
C4_12 C1_12 C2_12 F2_12 -77.4(6)   . . . . ?
O1_12 C1_12 C3_12 F6_12 165.8(5)   . . . . ?
C4_12 C1_12 C3_12 F6_12 43.3(6)    . . . . ?
C2_12 C1_12 C3_12 F6_12 -76.5(6)   . . . . ?
O1_12 C1_12 C3_12 F4_12 45.2(6)    . . . . ?
C4_12 C1_12 C3_12 F4_12 -77.3(6)   . . . . ?
C2_12 C1_12 C3_12 F4_12 162.9(5)   . . . . ?
O1_12 C1_12 C3_12 F5_12 -74.0(6)   . . . . ?
C4_12 C1_12 C3_12 F5_12 163.5(5)   . . . . ?
C2_12 C1_12 C3_12 F5_12 43.7(6)    . . . . ?
O1_12 C1_12 C4_12 F9_12 39.2(6)    . . . . ?
C3_12 C1_12 C4_12 F9_12 160.8(5)   . . . . ?
C2_12 C1_12 C4_12 F9_12 -79.4(6)   . . . . ?
O1_12 C1_12 C4_12 F8_12 162.0(6)   . . . . ?
C3_12 C1_12 C4_12 F8_12 -76.4(7)   . . . . ?
C2_12 C1_12 C4_12 F8_12 43.4(7)    . . . . ?
O1_12 C1_12 C4_12 F7_12 -80.6(6)   . . . . ?
C3_12 C1_12 C4_12 F7_12 41.0(6)    . . . . ?
C2_12 C1_12 C4_12 F7_12 160.8(5)   . . . . ?
O1_11 Al1   O1_13 C1_13 -42(3)     . . . . ?
O1_17 Al1   O1_13 C1_13 -167(3)    . . . . ?
O1_15 Al1   O1_13 C1_13 85(3)      . . . . ?
Al1   O1_13 C1_13 C3_13 177(2)     . . . . ?
Al1   O1_13 C1_13 C4_13 -62(3)     . . . . ?
Al1   O1_13 C1_13 C2_13 59(3)      . . . . ?
O1_13 C1_13 C2_13 F1_13 -79.3(17)  . . . . ?
C3_13 C1_13 C2_13 F1_13 160.3(13)  . . . . ?
C4_13 C1_13 C2_13 F1_13 42.9(16)   . . . . ?
O1_13 C1_13 C2_13 F3_13 43.2(18)   . . . . ?
C3_13 C1_13 C2_13 F3_13 -77.2(15)  . . . . ?
C4_13 C1_13 C2_13 F3_13 165.4(14)  . . . . ?
O1_13 C1_13 C2_13 F2_13 160.4(17)  . . . . ?
C3_13 C1_13 C2_13 F2_13 40.0(17)   . . . . ?
C4_13 C1_13 C2_13 F2_13 -77.5(16)  . . . . ?
O1_13 C1_13 C3_13 F5_13 -74.6(17)  . . . . ?
C4_13 C1_13 C3_13 F5_13 162.9(13)  . . . . ?
C2_13 C1_13 C3_13 F5_13 45.5(16)   . . . . ?
O1_13 C1_13 C3_13 F6_13 162.4(16)  . . . . ?
C4_13 C1_13 C3_13 F6_13 40.0(17)   . . . . ?
C2_13 C1_13 C3_13 F6_13 -77.4(16)  . . . . ?
O1_13 C1_13 C3_13 F4_13 41.1(18)   . . . . ?
C4_13 C1_13 C3_13 F4_13 -81.3(17)  . . . . ?
C2_13 C1_13 C3_13 F4_13 161.3(15)  . . . . ?
O1_13 C1_13 C4_13 F7_13 -74.7(17)  . . . . ?
C3_13 C1_13 C4_13 F7_13 47.6(17)   . . . . ?
C2_13 C1_13 C4_13 F7_13 163.6(14)  . . . . ?
O1_13 C1_13 C4_13 F9_13 45.5(18)   . . . . ?
C3_13 C1_13 C4_13 F9_13 167.8(14)  . . . . ?
C2_13 C1_13 C4_13 F9_13 -76.2(16)  . . . . ?
O1_13 C1_13 C4_13 F8_13 158.7(17)  . . . . ?
C3_13 C1_13 C4_13 F8_13 -79.1(18)  . . . . ?
C2_13 C1_13 C4_13 F8_13 36.9(18)   . . . . ?
O1_16 Al1   O1_14 C1_14 64.9(9)    . . . . ?
O1_10 Al1   O1_14 C1_14 -51.7(9)   . . . . ?
O1_12 Al1   O1_14 C1_14 -169.1(8)  . . . . ?
Al1   O1_14 C1_14 C4_14 -42.9(10)  . . . . ?
Al1   O1_14 C1_14 C3_14 -163.1(7)  . . . . ?
Al1   O1_14 C1_14 C2_14 77.5(10)   . . . . ?
O1_14 C1_14 C2_14 F3_14 41.6(7)    . . . . ?
C4_14 C1_14 C2_14 F3_14 163.7(5)   . . . . ?
C3_14 C1_14 C2_14 F3_14 -76.5(6)   . . . . ?
O1_14 C1_14 C2_14 F2_14 162.8(5)   . . . . ?
C4_14 C1_14 C2_14 F2_14 -75.2(6)   . . . . ?
C3_14 C1_14 C2_14 F2_14 44.7(7)    . . . . ?
O1_14 C1_14 C2_14 F1_14 -77.7(6)   . . . . ?
C4_14 C1_14 C2_14 F1_14 44.4(6)    . . . . ?
C3_14 C1_14 C2_14 F1_14 164.2(5)   . . . . ?
O1_14 C1_14 C3_14 F5_14 -74.8(6)   . . . . ?
C4_14 C1_14 C3_14 F5_14 163.7(5)   . . . . ?
C2_14 C1_14 C3_14 F5_14 44.2(6)    . . . . ?
O1_14 C1_14 C3_14 F6_14 164.9(5)   . . . . ?
C4_14 C1_14 C3_14 F6_14 43.4(7)    . . . . ?
C2_14 C1_14 C3_14 F6_14 -76.0(6)   . . . . ?
O1_14 C1_14 C3_14 F4_14 45.2(6)    . . . . ?
C4_14 C1_14 C3_14 F4_14 -76.3(6)   . . . . ?
C2_14 C1_14 C3_14 F4_14 164.2(5)   . . . . ?
O1_14 C1_14 C4_14 F7_14 -75.1(6)   . . . . ?
C3_14 C1_14 C4_14 F7_14 44.1(6)    . . . . ?
C2_14 C1_14 C4_14 F7_14 164.2(5)   . . . . ?
O1_14 C1_14 C4_14 F8_14 162.7(5)   . . . . ?
C3_14 C1_14 C4_14 F8_14 -78.1(6)   . . . . ?
C2_14 C1_14 C4_14 F8_14 42.0(6)    . . . . ?
O1_14 C1_14 C4_14 F9_14 43.8(6)    . . . . ?
C3_14 C1_14 C4_14 F9_14 163.0(5)   . . . . ?
C2_14 C1_14 C4_14 F9_14 -76.9(6)   . . . . ?
O1_11 Al1   O1_15 C1_15 -154(3)    . . . . ?
O1_13 Al1   O1_15 C1_15 77(4)      . . . . ?
O1_17 Al1   O1_15 C1_15 -29(4)     . . . . ?
Al1   O1_15 C1_15 C2_15 179(3)     . . . . ?
Al1   O1_15 C1_15 C4_15 59(4)      . . . . ?
Al1   O1_15 C1_15 C3_15 -59(4)     . . . . ?
O1_15 C1_15 C2_15 F2_15 160.4(16)  . . . . ?
C4_15 C1_15 C2_15 F2_15 -79.0(16)  . . . . ?
C3_15 C1_15 C2_15 F2_15 39.2(17)   . . . . ?
O1_15 C1_15 C2_15 F1_15 -77.0(17)  . . . . ?
C4_15 C1_15 C2_15 F1_15 43.6(17)   . . . . ?
C3_15 C1_15 C2_15 F1_15 161.8(14)  . . . . ?
O1_15 C1_15 C2_15 F3_15 42.6(18)   . . . . ?
C4_15 C1_15 C2_15 F3_15 163.2(14)  . . . . ?
C3_15 C1_15 C2_15 F3_15 -78.5(17)  . . . . ?
O1_15 C1_15 C3_15 F5_15 -79.8(19)  . . . . ?
C2_15 C1_15 C3_15 F5_15 41.7(19)   . . . . ?
C4_15 C1_15 C3_15 F5_15 161.3(16)  . . . . ?
O1_15 C1_15 C3_15 F6_15 160.8(17)  . . . . ?
C2_15 C1_15 C3_15 F6_15 -77.7(17)  . . . . ?
C4_15 C1_15 C3_15 F6_15 41.8(17)   . . . . ?
O1_15 C1_15 C3_15 F4_15 42.4(18)   . . . . ?
C2_15 C1_15 C3_15 F4_15 163.9(14)  . . . . ?
C4_15 C1_15 C3_15 F4_15 -76.6(16)  . . . . ?
O1_15 C1_15 C4_15 F8_15 161.9(16)  . . . . ?
C2_15 C1_15 C4_15 F8_15 40.9(18)   . . . . ?
C3_15 C1_15 C4_15 F8_15 -79.1(17)  . . . . ?
O1_15 C1_15 C4_15 F7_15 -76.3(17)  . . . . ?
C2_15 C1_15 C4_15 F7_15 162.7(15)  . . . . ?
C3_15 C1_15 C4_15 F7_15 42.7(17)   . . . . ?
O1_15 C1_15 C4_15 F9_15 43.3(18)   . . . . ?
C2_15 C1_15 C4_15 F9_15 -77.6(17)  . . . . ?
C3_15 C1_15 C4_15 F9_15 162.3(14)  . . . . ?
O1_14 Al1   O1_16 C1_16 86.6(10)   . . . . ?
O1_10 Al1   O1_16 C1_16 -156.5(10) . . . . ?
O1_12 Al1   O1_16 C1_16 -37.5(11)  . . . . ?
Al1   O1_16 C1_16 C4_16 -150.9(9)  . . . . ?
Al1   O1_16 C1_16 C2_16 89.1(11)   . . . . ?
Al1   O1_16 C1_16 C3_16 -30.6(13)  . . . . ?
O1_16 C1_16 C2_16 F2_16 -166.0(6)  . . . . ?
C4_16 C1_16 C2_16 F2_16 74.3(7)    . . . . ?
C3_16 C1_16 C2_16 F2_16 -43.9(7)   . . . . ?
O1_16 C1_16 C2_16 F3_16 -43.9(8)   . . . . ?
C4_16 C1_16 C2_16 F3_16 -163.6(6)  . . . . ?
C3_16 C1_16 C2_16 F3_16 78.2(7)    . . . . ?
O1_16 C1_16 C2_16 F1_16 72.9(7)    . . . . ?
C4_16 C1_16 C2_16 F1_16 -46.8(7)   . . . . ?
C3_16 C1_16 C2_16 F1_16 -164.9(6)  . . . . ?
O1_16 C1_16 C3_16 F4_16 -40.9(8)   . . . . ?
C4_16 C1_16 C3_16 F4_16 79.5(7)    . . . . ?
C2_16 C1_16 C3_16 F4_16 -162.0(6)  . . . . ?
O1_16 C1_16 C3_16 F6_16 -163.0(6)  . . . . ?
C4_16 C1_16 C3_16 F6_16 -42.6(8)   . . . . ?
C2_16 C1_16 C3_16 F6_16 75.9(7)    . . . . ?
O1_16 C1_16 C3_16 F5_16 76.3(7)    . . . . ?
C4_16 C1_16 C3_16 F5_16 -163.3(6)  . . . . ?
C2_16 C1_16 C3_16 F5_16 -44.8(7)   . . . . ?
O1_16 C1_16 C4_16 F9_16 -38.9(8)   . . . . ?
C2_16 C1_16 C4_16 F9_16 81.5(8)    . . . . ?
C3_16 C1_16 C4_16 F9_16 -161.0(6)  . . . . ?
O1_16 C1_16 C4_16 F8_16 -163.4(6)  . . . . ?
C2_16 C1_16 C4_16 F8_16 -43.0(8)   . . . . ?
C3_16 C1_16 C4_16 F8_16 74.5(7)    . . . . ?
O1_16 C1_16 C4_16 F7_16 79.2(7)    . . . . ?
C2_16 C1_16 C4_16 F7_16 -160.4(6)  . . . . ?
C3_16 C1_16 C4_16 F7_16 -42.9(8)   . . . . ?
O1_11 Al1   O1_17 C1_17 -49(3)     . . . . ?
O1_13 Al1   O1_17 C1_17 73(3)      . . . . ?
O1_15 Al1   O1_17 C1_17 -169(3)    . . . . ?
Al1   O1_17 C1_17 C3_17 -124(3)    . . . . ?
Al1   O1_17 C1_17 C4_17 115(3)     . . . . ?
Al1   O1_17 C1_17 C2_17 -5(3)      . . . . ?
O1_17 C1_17 C2_17 F1_17 60.4(17)   . . . . ?
C3_17 C1_17 C2_17 F1_17 178.7(14)  . . . . ?
C4_17 C1_17 C2_17 F1_17 -59.7(17)  . . . . ?
O1_17 C1_17 C2_17 F3_17 -58.3(18)  . . . . ?
C3_17 C1_17 C2_17 F3_17 60.1(18)   . . . . ?
C4_17 C1_17 C2_17 F3_17 -178.3(16) . . . . ?
O1_17 C1_17 C2_17 F2_17 -179.6(15) . . . . ?
C3_17 C1_17 C2_17 F2_17 -61.2(17)  . . . . ?
C4_17 C1_17 C2_17 F2_17 60.4(17)   . . . . ?
O1_17 C1_17 C3_17 F6_17 -172.8(14) . . . . ?
C4_17 C1_17 C3_17 F6_17 -52.9(16)  . . . . ?
C2_17 C1_17 C3_17 F6_17 66.8(16)   . . . . ?
O1_17 C1_17 C3_17 F5_17 68.1(17)   . . . . ?
C4_17 C1_17 C3_17 F5_17 -172.0(15) . . . . ?
C2_17 C1_17 C3_17 F5_17 -52.3(18)  . . . . ?
O1_17 C1_17 C3_17 F4_17 -55.6(16)  . . . . ?
C4_17 C1_17 C3_17 F4_17 64.3(16)   . . . . ?
C2_17 C1_17 C3_17 F4_17 -176.0(13) . . . . ?
O1_17 C1_17 C4_17 F8_17 -176.4(15) . . . . ?
C3_17 C1_17 C4_17 F8_17 64.7(17)   . . . . ?
C2_17 C1_17 C4_17 F8_17 -55.3(17)  . . . . ?
O1_17 C1_17 C4_17 F9_17 -53.3(18)  . . . . ?
C3_17 C1_17 C4_17 F9_17 -172.1(16) . . . . ?
C2_17 C1_17 C4_17 F9_17 67.8(18)   . . . . ?
O1_17 C1_17 C4_17 F7_17 60.0(19)   . . . . ?
C3_17 C1_17 C4_17 F7_17 -58.8(18)  . . . . ?
C2_17 C1_17 C4_17 F7_17 -178.9(16) . . . . ?

_shelx_res_file
;
TITL P21c_c.res in P2(1)/c
    P21c_c.res
    created by SHELXL-2019/3 at 12:49:41 on 22-Apr-2025
REM Old TITL P21c in P2(1)/c
REM SHELXT solution in P2(1)/c: R1 0.312, Rweak 0.029, Alpha 0.072
REM <I/s>   0.536 for  456 systematic absences,  Orientation as input
REM Formula found by SHELXT:  C40 N5 O5 F33 Al P2
CELL  0.71073  17.3068  15.0246  20.9181   90.000   92.664   90.000
ZERR   4.000   0.0088   0.0072   0.0106    0.000    0.013    0.000
LATT  1
SYMM -X, 1/2+Y, 1/2-Z
SFAC  C  N  O  F  AL  P  H
UNIT 156 8 20 144 4 8 172
SIMU 0.02 0.04 2 O1_16 C1_16 C2_16 F1_16 F2_16 F3_16 C3_16 F4_16 F5_16 =
   F6_16 C4_16 F7_16 F8_16 F9_16 O1_17 C1_17 C2_17 F1_17 F2_17 F3_17 C3_17 =
   F4_17 F5_17 F6_17 C4_17 F7_17 F8_17 F9_17
RIGU 0.002 0.002 O1_16 C1_16 C2_16 F1_16 F2_16 F3_16 C3_16 F4_16 F5_16 =
   F6_16 C4_16 F7_16 F8_16 F9_16 O1_17 C1_17 C2_17 F1_17 F2_17 F3_17 C3_17 =
   F4_17 F5_17 F6_17 C4_17 F7_17 F8_17 F9_17
SIMU 0.02 0.04 2 C1_14 C2_14 F2_14 C3_14 F4_14 F5_14 F6_14 C4_14 F7_14 =
   F8_14 F9_14 C1_15 C2_15 F1_15 F2_15 F3_15 C3_15 F4_15 F5_15 F6_15 C4_15 =
   F7_15 F8_15 F9_15 O1_14 O1_15 F3_14 F1_14
RIGU 0.002 0.002 O1_14 C1_14 C2_14 F2_14 C3_14 F4_14 F5_14 F6_14 C4_14 =
   F7_14 F8_14 F9_14 C1_15 C2_15 F1_15 F2_15 F3_15 C3_15 F4_15 F5_15 F6_15 =
   C4_15 F7_15 F8_15 F9_15 O1_15 F1_14 F3_14
RIGU 0.002 0.002 O1_12 C1_12 C2_12 F1_12 F2_12 F3_12 C3_12 F4_12 F5_12 =
   F6_12 C4_12 F7_12 F8_12 F9_12 O1_13 C1_13 C2_13 F1_13 F2_13 F3_13 C3_13 =
   F4_13 F5_13 F6_13 C4_13 F7_13 F8_13 F9_13
SIMU 0.02 0.04 2 O1_12 C1_12 C2_12 F1_12 F2_12 F3_12 C3_12 F4_12 F5_12 =
   F6_12 C4_12 F7_12 F8_12 F9_12 O1_13 C1_13 C2_13 F1_13 F2_13 F3_13 C3_13 =
   F4_13 F5_13 F6_13 C4_13 F7_13 F8_13 F9_13
SIMU 0.02 0.04 2 O1_10 C1_10 C2_10 F1_10 F2_10 F3_10 C3_10 F4_10 F5_10 =
   F6_10 C4_10 F7_10 F8_10 F9_10 O1_11 C1_11 C2_11 F1_11 F2_11 F3_11 C3_11 =
   F4_11 F5_11 F6_11 C4_11 F7_11 F8_11 F9_11
RIGU 0.002 0.002 O1_10 C1_10 C2_10 F1_10 F2_10 F3_10 C3_10 F4_10 F5_10 =
   F6_10 C4_10 F7_10 F8_10 F9_10 O1_11 C1_11 C2_11 F1_11 F2_11 F3_11 C3_11 =
   F4_11 F5_11 F6_11 C4_11 F7_11 F8_11 F9_11
REM Restraints for Fragment nhurm, tert-Butyl from: ShelXle DSR GUI.
REM Please cite https://doi.org/10.1107/S1600576718004508
SADI_TEBU C2 C3 C2 C4 C2 C1
SADI_TEBU 0.04 C1 C3 C1 C4 C3 C4
SIMU_TEBU C1 > C4
RIGU_TEBU C1 > C4
SAME_TEBU C1 > C4
REM Restraints for Fragment pyridine, Pyridine, C5H5N from: CCDC EPEXED.
REM Please cite https://doi.org/10.1107/S1600576718004508
REM HFIX_PYRI 43 C1 > C5
SADI_PYRI N1 C1 N1 C5
SADI_PYRI C1 C2 C2 C3 C3 C4 C4 C5
SADI_PYRI 0.04 N1 C4 N1 C2
SADI_PYRI 0.04 C3 C5 C3 C1 C4 C2 C5 C1
FLAT_PYRI N1 > C5
SIMU_PYRI N1 > C5
RIGU_PYRI N1 > C5
SAME_PYRI N1 > C5
REM Restraints for Fragment oc(cf3)3, Nonafluoro-tert-butoxy, [(CF3)3CO]-
REM from: TURBOMOLE V6.0 B-P86/def-SV(P). Please cite
REM https://doi.org/10.1107/S1600576718004508
SADI_CCF3 0.02 C1 C2 C1 C3 C1 C4
SADI_CCF3 0.02 F1 C2 F2 C2 F3 C2 F4 C3 F5 C3 F6 C3 F7 C4 F8 C4 F9 C4
SADI_CCF3 0.04 C2 C3 C3 C4 C2 C4
SADI_CCF3 0.04 O1 C2 O1 C3 O1 C4
SADI_CCF3 0.04 F1 F2 F2 F3 F3 F1 F4 F5 F5 F6 F6 F4 F7 F8 F8 F9 F9 F7
SADI_CCF3 0.02 O1 C1
SADI_CCF3 0.04 F1 C1 F2 C1 F3 C1 F4 C1 F5 C1 F6 C1 F7 C1 F8 C1 F9 C1
SIMU_CCF3 O1 > F9
RIGU_CCF3 O1 > F9
SAME_CCF3 O1 > F9
SIMU 0.04 0.08 1
TEMP -173.160
L.S. 10
BOND $H
MORE -1
CONF
LIST 4
ACTA
TWIN -1 0 0 0 -1 0 0 0 1
FMAP 2
PLAN 20
WGHT    0.071700   19.501200
BASF   0.00968
FVAR       0.16988   0.77084   0.78939   0.79938   0.70656
P1    6    0.246528    0.248947    0.870447    11.00000    0.02008    0.02704 =
         0.02460   -0.00196    0.00142   -0.00018
P2    6    0.390599    0.328922    0.635671    11.00000    0.02124    0.02568 =
         0.02947    0.00165    0.00215   -0.00029
AL1   5    0.188895    0.790354    0.644225    11.00000    0.01779    0.01843 =
         0.01981   -0.00299   -0.00092   -0.00175
O1    3    0.344696    0.314939    0.575288    11.00000    0.03245    0.05050 =
         0.03327    0.00303   -0.00048    0.00195
N1    2    0.289216    0.286744    0.807299    11.00000    0.02135    0.03298 =
         0.02732    0.00020   -0.00390   -0.00063
C1    1    0.150460    0.231959    0.832710    11.00000    0.02367    0.04249 =
         0.03141   -0.00199   -0.00048   -0.00245
AFIX  23
H1A   7    0.137341    0.167898    0.829930    11.00000   -1.20000
H1B   7    0.110362    0.263377    0.856317    11.00000   -1.20000
AFIX   0
C2    1    0.331763    0.375419    0.699222    11.00000    0.03210    0.02708 =
         0.03490   -0.00257    0.00721   -0.00152
AFIX  23
H2A   7    0.359626    0.364980    0.740956    11.00000   -1.20000
H2B   7    0.328181    0.440629    0.692974    11.00000   -1.20000
AFIX   0
RESI CCF3 1
RESI 0
RESI CCF3 2
RESI 0
RESI CCF3 3
RESI 0
RESI CCF3 4
RESI 0
RESI PYRI 5
N1    2    0.232525    0.299759    0.758729    11.00000    0.01921    0.02635 =
         0.02783   -0.00304   -0.00044    0.00276
C1    1    0.158725    0.271389    0.767762    11.00000    0.01982    0.02507 =
         0.02999   -0.00700    0.00332    0.00327
C2    1    0.102319    0.279368    0.719720    11.00000    0.01995    0.03141 =
         0.03364   -0.00618   -0.00266    0.00442
AFIX  43
H2    7    0.051302    0.258917    0.726068    11.00000   -1.20000
AFIX   0
C3    1    0.120297    0.317461    0.661891    11.00000    0.02642    0.04577 =
         0.03257   -0.00108   -0.00548    0.01082
AFIX  43
H3    7    0.082015    0.322759    0.628061    11.00000   -1.20000
AFIX   0
C4    1    0.194569    0.347539    0.654215    11.00000    0.03346    0.03671 =
         0.03316    0.00880    0.00344    0.01215
AFIX  43
H4    7    0.207045    0.374326    0.614869    11.00000   -1.20000
AFIX   0
C5    1    0.251539    0.339421    0.702940    11.00000    0.02561    0.02894 =
         0.03072   -0.00351    0.00348    0.00636
RESI 0
RESI TEBU 6
C1    1    0.325432    0.364242    0.952755    11.00000    0.04915    0.04259 =
         0.07362   -0.02895   -0.01582    0.00636
AFIX 137
H1A   7    0.355950    0.373707    0.915038    11.00000   -1.50000
H1B   7    0.349415    0.317278    0.979448    11.00000   -1.50000
H1C   7    0.323605    0.419558    0.977463    11.00000   -1.50000
AFIX   0
C2    1    0.243232    0.336436    0.931401    11.00000    0.03606    0.03744 =
         0.03423   -0.00863   -0.00184    0.00668
C3    1    0.201740    0.415573    0.897889    11.00000    0.05213    0.04233 =
         0.04604   -0.00464   -0.00140    0.01905
AFIX 137
H3A   7    0.229682    0.432778    0.860119    11.00000   -1.50000
H3B   7    0.200373    0.466008    0.927524    11.00000   -1.50000
H3C   7    0.148774    0.398268    0.884709    11.00000   -1.50000
AFIX   0
C4    1    0.198272    0.307142    0.989398    11.00000    0.08174    0.06139 =
         0.03644   -0.01100    0.01761    0.01651
AFIX 137
H4A   7    0.149369    0.279508    0.974577    11.00000   -1.50000
H4B   7    0.187573    0.359150    1.015843    11.00000   -1.50000
H4C   7    0.229183    0.264075    1.014780    11.00000   -1.50000
AFIX   0
RESI 0
RESI TEBU 7
C1    1    0.283194    0.080086    0.836770    11.00000    0.07523    0.03099 =
         0.04168   -0.00830   -0.00942    0.00855
AFIX 137
H1A   7    0.228618    0.067284    0.825963    11.00000   -1.50000
H1B   7    0.310695    0.024318    0.846417    11.00000   -1.50000
H1C   7    0.306301    0.109495    0.800456    11.00000   -1.50000
AFIX   0
C2    1    0.289371    0.141039    0.895094    11.00000    0.03263    0.02746 =
         0.03017   -0.00199    0.00041   -0.00069
C3    1    0.374813    0.154567    0.915446    11.00000    0.02808    0.03430 =
         0.05177    0.00319    0.00342    0.00834
AFIX 137
H3A   7    0.400442    0.096553    0.919581    11.00000   -1.50000
H3B   7    0.378701    0.185609    0.956674    11.00000   -1.50000
H3C   7    0.399910    0.190185    0.883092    11.00000   -1.50000
AFIX   0
C4    1    0.246631    0.099213    0.950019    11.00000    0.04620    0.04016 =
         0.04164    0.00912    0.00494   -0.00836
AFIX 137
H4A   7    0.190790    0.100962    0.939913    11.00000   -1.50000
H4B   7    0.258458    0.132612    0.989510    11.00000   -1.50000
H4C   7    0.263272    0.037274    0.955813    11.00000   -1.50000
AFIX   0
RESI 0
RESI TEBU 8
C1    1    0.527986    0.385103    0.585323    11.00000    0.03444    0.03871 =
         0.05166    0.00328    0.01205   -0.00874
AFIX 137
H1A   7    0.504986    0.357051    0.546655    11.00000   -1.50000
H1B   7    0.559891    0.341516    0.609342    11.00000   -1.50000
H1C   7    0.560261    0.435413    0.573239    11.00000   -1.50000
AFIX   0
C2    1    0.464282    0.418095    0.626678    11.00000    0.03121    0.02667 =
         0.03556    0.00457    0.00303   -0.00495
C3    1    0.421322    0.492967    0.589526    11.00000    0.04404    0.04141 =
         0.07571    0.02509    0.00869    0.00124
AFIX 137
H3A   7    0.457664    0.540986    0.580767    11.00000   -1.50000
H3B   7    0.379813    0.516180    0.615133    11.00000   -1.50000
H3C   7    0.399132    0.469411    0.549020    11.00000   -1.50000
AFIX   0
C4    1    0.498136    0.454588    0.690040    11.00000    0.05813    0.04139 =
         0.04705   -0.00032    0.00300   -0.02397
AFIX 137
H4A   7    0.536035    0.501104    0.681621    11.00000   -1.50000
H4B   7    0.523562    0.406351    0.714532    11.00000   -1.50000
H4C   7    0.456555    0.479744    0.714659    11.00000   -1.50000
AFIX   0
RESI 0
RESI TEBU 9
C1    1    0.477927    0.177222    0.615683    11.00000    0.03116    0.03422 =
         0.05063    0.00066    0.01075    0.00408
AFIX 137
H1A   7    0.450562    0.181283    0.573705    11.00000   -1.50000
H1B   7    0.485934    0.114495    0.627000    11.00000   -1.50000
H1C   7    0.528128    0.207118    0.614093    11.00000   -1.50000
AFIX   0
C2    1    0.429609    0.222291    0.666204    11.00000    0.02508    0.02285 =
         0.03585    0.00151    0.00490   -0.00121
C3    1    0.477914    0.229368    0.729084    11.00000    0.05293    0.03786 =
         0.04218    0.00737   -0.00796    0.00522
AFIX 137
H3A   7    0.492139    0.169587    0.744223    11.00000   -1.50000
H3B   7    0.447657    0.259303    0.761196    11.00000   -1.50000
H3C   7    0.524905    0.263751    0.722133    11.00000   -1.50000
AFIX   0
C4    1    0.358472    0.163278    0.675772    11.00000    0.03339    0.02723 =
         0.06384   -0.00071    0.02155   -0.00314
AFIX 137
H4A   7    0.325427    0.162927    0.636436    11.00000   -1.50000
H4B   7    0.329287    0.186864    0.711064    11.00000   -1.50000
H4C   7    0.375370    0.102435    0.685912    11.00000   -1.50000
RESI 0
AFIX   0
RESI CCF3 10
PART 1  21
O1    3    0.125783    0.879375    0.635875    21.00000    0.02559    0.02331 =
         0.05968   -0.01079   -0.00699    0.00171
C1    1    0.106682    0.961617    0.654182    21.00000    0.02053    0.02077 =
         0.03822    0.00110    0.00421    0.00290
C2    1    0.056603    1.004265    0.598398    21.00000    0.02475    0.05631 =
         0.05353    0.01644   -0.00518   -0.00259
F1    4   -0.014290    0.970078    0.595687    21.00000    0.02195    0.08769 =
         0.09713    0.01835   -0.01552   -0.00936
F2    4    0.050605    1.092933    0.605612    21.00000    0.05952    0.04770 =
         0.09660    0.02961   -0.01661    0.01117
F3    4    0.086595    0.990735    0.542160    21.00000    0.05321    0.07305 =
         0.04101    0.01682   -0.01188   -0.00337
C3    1    0.180822    1.019171    0.665576    21.00000    0.02843    0.02050 =
         0.04220   -0.00208   -0.00270    0.00055
F4    4    0.234001    0.976422    0.701480    21.00000    0.02986    0.03475 =
         0.03770   -0.01154   -0.00879    0.00728
F5    4    0.212483    1.038421    0.611173    21.00000    0.03064    0.06090 =
         0.05351    0.01939   -0.00083   -0.01574
F6    4    0.168029    1.095277    0.695768    21.00000    0.05211    0.02707 =
         0.09149   -0.02011   -0.00949    0.00859
C4    1    0.061004    0.962492    0.715547    21.00000    0.03868    0.05691 =
         0.05529    0.01067    0.02258    0.01336
F7    4    0.107623    0.946217    0.766785    21.00000    0.06634    0.12907 =
         0.04264    0.01590    0.02236    0.02076
F8    4    0.025017    1.039986    0.725247    21.00000    0.06230    0.08102 =
         0.10013   -0.00851    0.03727    0.03650
F9    4    0.007574    0.900403    0.713464    21.00000    0.04614    0.08563 =
         0.10733    0.04020    0.03382   -0.00647
PART 0
RESI 0
RESI CCF3 11
PART 2  -21
O1    3    0.151182    0.890403    0.653111   -21.00000    0.02901    0.03856 =
         0.06423   -0.03709   -0.02542    0.00818
C1    1    0.092494    0.950246    0.651555   -21.00000    0.03025    0.03034 =
         0.05502   -0.00306    0.00128    0.00349
C2    1    0.049757    0.953670    0.584654   -21.00000    0.04394    0.05141 =
         0.06090    0.00015   -0.01051    0.00973
F1    4    0.002639    0.885128    0.574820   -21.00000    0.04699    0.07183 =
         0.09452   -0.02221   -0.02122    0.00458
F2    4    0.011101    1.029876    0.575333   -21.00000    0.10017    0.07103 =
         0.08455   -0.00051   -0.01940    0.04231
F3    4    0.099356    0.935104    0.541935   -21.00000    0.05415    0.06543 =
         0.05226   -0.00294   -0.01605    0.01843
C3    1    0.119574    1.044453    0.670968   -21.00000    0.04638    0.03097 =
         0.07040   -0.00530    0.00578   -0.00156
F4    4    0.171807    1.040620    0.718643   -21.00000    0.08483    0.05532 =
         0.09556   -0.01717   -0.02514   -0.01407
F5    4    0.154817    1.086831    0.625344   -21.00000    0.06651    0.04442 =
         0.11660    0.02250    0.02221   -0.00546
F6    4    0.058534    1.093046    0.687244   -21.00000    0.09150    0.04789 =
         0.09861   -0.00920    0.02592    0.02979
C4    1    0.033810    0.916923    0.700065   -21.00000    0.03978    0.03983 =
         0.06558    0.00432    0.00853    0.00419
F7    4    0.062768    0.924823    0.759408   -21.00000    0.05573    0.05655 =
         0.05992    0.00836    0.01285    0.01156
F8    4   -0.033108    0.957254    0.693956   -21.00000    0.04549    0.07268 =
         0.07586    0.02081    0.02164    0.02083
F9    4    0.023909    0.829900    0.692144   -21.00000    0.06369    0.04480 =
         0.10346   -0.00638    0.04317   -0.00746
PART 0
RESI 0
RESI CCF3 12
PART 1  31
O1    3    0.280998    0.824864    0.624750    31.00000    0.02322    0.02819 =
         0.02223   -0.00728    0.00785   -0.00771
C1    1    0.336396    0.825451    0.581392    31.00000    0.02066    0.02753 =
         0.02005   -0.00113    0.00429   -0.00045
C2    1    0.393903    0.902462    0.599974    31.00000    0.02667    0.03674 =
         0.03087   -0.00159    0.00727   -0.00820
F1    4    0.364079    0.980056    0.580232    31.00000    0.05371    0.03053 =
         0.06847    0.00737    0.00121   -0.01141
F2    4    0.461529    0.892019    0.572056    31.00000    0.02600    0.07775 =
         0.05566   -0.00943    0.01583   -0.01571
F3    4    0.408275    0.906370    0.661856    31.00000    0.03684    0.06195 =
         0.03141   -0.00896    0.00085   -0.02307
C3    1    0.380448    0.735974    0.583743    31.00000    0.03213    0.03931 =
         0.05336   -0.00691    0.00065    0.00878
F4    4    0.330048    0.668728    0.585686    31.00000    0.05323    0.02272 =
         0.09982   -0.00463   -0.00452    0.00769
F5    4    0.427831    0.731971    0.636573    31.00000    0.04171    0.05509 =
         0.06813    0.00928   -0.01521    0.01547
F6    4    0.423264    0.723723    0.533822    31.00000    0.06171    0.07623 =
         0.08297   -0.03075    0.02528    0.02234
C4    1    0.301251    0.841785    0.512900    31.00000    0.04000    0.04604 =
         0.02674    0.00675   -0.00003   -0.00856
F7    4    0.271689    0.764674    0.488616    31.00000    0.05866    0.06405 =
         0.02213   -0.00955   -0.00276   -0.01731
F8    4    0.355725    0.868164    0.472831    31.00000    0.06445    0.10950 =
         0.02243    0.00610    0.00907   -0.03828
F9    4    0.245308    0.901158    0.513275    31.00000    0.04885    0.05470 =
         0.05137    0.01916   -0.01445    0.00347
PART 0
RESI 0
RESI CCF3 13
PART 2  -31
O1    3    0.281519    0.793012    0.623961   -31.00000    0.02095    0.02818 =
         0.02935   -0.00383    0.00207   -0.00284
C1    1    0.333816    0.831955    0.587474   -31.00000    0.02837    0.03741 =
         0.03880    0.00153    0.00872   -0.00278
C2    1    0.338636    0.933444    0.601830   -31.00000    0.05361    0.03446 =
         0.05613    0.00235    0.01834   -0.00758
F1    4    0.280531    0.975406    0.572178   -31.00000    0.06542    0.05159 =
         0.08901    0.02926    0.02586    0.00693
F2    4    0.405045    0.966676    0.582234   -31.00000    0.06427    0.05815 =
         0.08579    0.00040    0.02205   -0.02654
F3    4    0.338643    0.946346    0.664816   -31.00000    0.09019    0.04333 =
         0.06263   -0.01338    0.01851   -0.02568
C3    1    0.415273    0.793573    0.602519   -31.00000    0.02766    0.05216 =
         0.05851    0.01375    0.01074    0.00078
F4    4    0.411753    0.705831    0.610298   -31.00000    0.04373    0.05195 =
         0.10865    0.02157    0.03081    0.01129
F5    4    0.443940    0.824649    0.657931   -31.00000    0.03426    0.09976 =
         0.06552    0.01051    0.00054   -0.01303
F6    4    0.463968    0.810785    0.556894   -31.00000    0.02767    0.07741 =
         0.07153    0.02882    0.01639    0.00708
C4    1    0.312468    0.818527    0.515523   -31.00000    0.03786    0.05795 =
         0.03821    0.00058    0.00916   -0.00933
F7    4    0.328222    0.734977    0.499511   -31.00000    0.08439    0.06438 =
         0.06966   -0.02451    0.01744   -0.01313
F8    4    0.346093    0.879482    0.479366   -31.00000    0.04130    0.06064 =
         0.04354    0.00804    0.02678    0.01016
F9    4    0.237173    0.835483    0.506171   -31.00000    0.03608    0.09018 =
         0.05273    0.01621   -0.00178   -0.01501
PART 0
RESI 0
RESI CCF3 14
PART 1  41
O1    3    0.156921    0.711452    0.590195    41.00000    0.02660    0.03012 =
         0.02749   -0.01247    0.00374   -0.00992
C1    1    0.098447    0.661020    0.565586    41.00000    0.02891    0.03036 =
         0.03211   -0.01101   -0.00028   -0.00691
C2    1    0.045190    0.718946    0.520452    41.00000    0.04254    0.06113 =
         0.03278   -0.00585   -0.01027   -0.00005
F1    4   -0.001186    0.770701    0.554302    41.00000    0.04066    0.06278 =
         0.05284    0.00026   -0.00804    0.01304
F2    4   -0.000586    0.669400    0.481405    41.00000    0.05752    0.10508 =
         0.05501   -0.02402   -0.02838   -0.00594
F3    4    0.086745    0.771783    0.485063    41.00000    0.06313    0.08089 =
         0.04648    0.02320   -0.00163    0.00601
C3    1    0.134136    0.584420    0.527054    41.00000    0.04240    0.03879 =
         0.04026   -0.02091    0.00470   -0.01068
F4    4    0.194120    0.548397    0.560312    41.00000    0.04764    0.03613 =
         0.05899   -0.01332    0.01004    0.00468
F5    4    0.158804    0.614462    0.471963    41.00000    0.05929    0.07050 =
         0.03295   -0.02020    0.00943   -0.00535
F6    4    0.083365    0.519299    0.513780    41.00000    0.05822    0.05793 =
         0.08345   -0.04966    0.01458   -0.02437
C4    1    0.049560    0.621413    0.618837    41.00000    0.03198    0.03039 =
         0.04253   -0.00988    0.00248   -0.01125
F7    4    0.085940    0.554338    0.649153    41.00000    0.04508    0.03461 =
         0.05638    0.00372    0.01202   -0.00542
F8    4   -0.019808    0.592135    0.596954    41.00000    0.03220    0.05969 =
         0.06213   -0.02501    0.00571   -0.02200
F9    4    0.035951    0.683485    0.663097    41.00000    0.02634    0.04112 =
         0.03760   -0.01436    0.00537   -0.00868
PART 0
RESI 0
RESI CCF3 15
PART 2  -41
O1    3    0.127969    0.726241    0.593660   -41.00000    0.01795    0.02849 =
         0.04195   -0.01135   -0.00232   -0.00408
C1    1    0.097421    0.649048    0.570179   -41.00000    0.03855    0.03462 =
         0.04395   -0.01655   -0.00171   -0.01150
C2    1    0.035180    0.668954    0.516402   -41.00000    0.05111    0.04766 =
         0.05382   -0.01345   -0.01668   -0.02053
F1    4   -0.029814    0.695803    0.541965   -41.00000    0.04523    0.08182 =
         0.07303   -0.00556   -0.01772   -0.01264
F2    4    0.021493    0.598406    0.479183   -41.00000    0.09946    0.06021 =
         0.07010   -0.02494   -0.03210   -0.03045
F3    4    0.058193    0.733983    0.476580   -41.00000    0.07309    0.06553 =
         0.05028   -0.00513   -0.02260   -0.03305
C3    1    0.162830    0.590082    0.544195   -41.00000    0.05816    0.03412 =
         0.05827   -0.01452    0.01328   -0.00306
F4    4    0.224691    0.592116    0.584209   -41.00000    0.05683    0.04588 =
         0.08150   -0.01505    0.00561    0.01434
F5    4    0.181860    0.616293    0.486500   -41.00000    0.06878    0.05550 =
         0.06950   -0.00021    0.02602    0.01113
F6    4    0.141111    0.505541    0.539122   -41.00000    0.08956    0.03247 =
         0.07950   -0.01718    0.01569   -0.00494
C4    1    0.060367    0.596483    0.624937   -41.00000    0.03983    0.03765 =
         0.05741   -0.00856    0.00342   -0.01327
F7    4    0.115430    0.558058    0.661874   -41.00000    0.04016    0.03388 =
         0.07197    0.00307    0.00309   -0.01731
F8    4    0.011181    0.534914    0.602873   -41.00000    0.05420    0.04443 =
         0.07558   -0.00844   -0.00264   -0.02339
F9    4    0.019671    0.649482    0.661842   -41.00000    0.03805    0.03961 =
         0.07090   -0.00737    0.01548   -0.01744
PART 0
RESI 0
RESI CCF3 16
PART 1  51
O1    3    0.185989    0.756802    0.722355    51.00000    0.02320    0.03509 =
         0.02061    0.00253    0.00068    0.00714
C1    1    0.219913    0.715415    0.773503    51.00000    0.02711    0.03113 =
         0.02072    0.00613   -0.00168   -0.00549
C2    1    0.269782    0.782529    0.813880    51.00000    0.03956    0.04119 =
         0.02918    0.00352   -0.00395   -0.01208
F1    4    0.223304    0.837534    0.845220    51.00000    0.07757    0.04699 =
         0.04987   -0.01456    0.00940   -0.00461
F2    4    0.317794    0.744403    0.856323    51.00000    0.03716    0.06991 =
         0.02585    0.00876   -0.01052   -0.01345
F3    4    0.310903    0.833983    0.776683    51.00000    0.06402    0.04580 =
         0.04454    0.00835   -0.00047   -0.03185
C3    1    0.274020    0.638253    0.753182    51.00000    0.04008    0.04318 =
         0.04379    0.00784   -0.00349    0.01167
F4    4    0.241749    0.593203    0.704613    51.00000    0.08391    0.04305 =
         0.05901   -0.01304   -0.00360    0.01445
F5    4    0.340070    0.672272    0.732675    51.00000    0.03858    0.08708 =
         0.06719    0.03464    0.01496    0.02574
F6    4    0.291757    0.581763    0.800279    51.00000    0.06620    0.04978 =
         0.05922    0.01884    0.00516    0.02180
C4    1    0.156239    0.676294    0.815100    51.00000    0.02637    0.04610 =
         0.03297    0.01384   -0.00293   -0.00812
F7    4    0.130176    0.600233    0.788559    51.00000    0.05663    0.05949 =
         0.06497    0.00590    0.00173   -0.03319
F8    4    0.181697    0.655203    0.873550    51.00000    0.03677    0.05374 =
         0.02827    0.01975    0.00294   -0.00217
F9    4    0.097032    0.729432    0.817956    51.00000    0.03767    0.08465 =
         0.06096    0.04167    0.01933    0.01866
PART 0
RESI 0
RESI CCF3 17
PART 2  -51
O1    3    0.199197    0.724520    0.712373   -51.00000    0.04246    0.03890 =
         0.02833    0.00616   -0.00783   -0.00812
C1    1    0.222285    0.711970    0.774775   -51.00000    0.03194    0.04659 =
         0.02873    0.00612   -0.00456   -0.00951
C2    1    0.265321    0.794889    0.802059   -51.00000    0.05430    0.05570 =
         0.04502    0.00143   -0.01082   -0.02281
F1    4    0.221036    0.866245    0.799529   -51.00000    0.10867    0.06883 =
         0.10251   -0.03425   -0.04679    0.00618
F2    4    0.290884    0.789245    0.862880   -51.00000    0.07449    0.08342 =
         0.05128   -0.00242   -0.02165   -0.02919
F3    4    0.325568    0.811322    0.767514   -51.00000    0.05055    0.11281 =
         0.06978    0.01864   -0.01503   -0.04637
C3    1    0.277827    0.631651    0.777782   -51.00000    0.05240    0.05983 =
         0.04484    0.00282   -0.00861    0.01109
F4    4    0.245315    0.559466    0.751064   -51.00000    0.11457    0.04739 =
         0.08903    0.00744   -0.05206    0.01107
F5    4    0.345479    0.643792    0.751746   -51.00000    0.07516    0.07924 =
         0.11320    0.00422    0.03341    0.02546
F6    4    0.297224    0.606910    0.836886   -51.00000    0.08233    0.11642 =
         0.04254   -0.00881   -0.01801    0.05793
C4    1    0.150621    0.695390    0.814475   -51.00000    0.03507    0.05933 =
         0.04515    0.01115    0.00336   -0.00941
F7    4    0.111357    0.624573    0.794771   -51.00000    0.06680    0.09342 =
         0.05782   -0.00011    0.01939   -0.04771
F8    4    0.165561    0.687188    0.876459   -51.00000    0.04628    0.07745 =
         0.04309    0.00450    0.01192   -0.00385
F9    4    0.098345    0.758575    0.805930   -51.00000    0.04273    0.09081 =
         0.12269    0.05079    0.02512    0.01080
PART 0
RESI 0
HKLF 4


REM  P21c_c.res in P2(1)/c
REM wR2 = 0.2008, GooF = S = 1.087, Restrained GooF = 0.993 for all data
REM R1 = 0.0741 for 8522 Fo > 4sig(Fo) and 0.0970 for all 11142 data
REM 1287 parameters refined using 11583 restraints

END

WGHT      0.0717     19.5020

REM Highest difference peak  0.935,  deepest hole -0.529,  1-sigma level  0.084
Q1    1   0.1297  0.8660  0.6778  11.00000  0.05    0.94
Q2    1   0.0607  1.0571  0.5695  11.00000  0.05    0.74
Q3    1   0.1000  1.0086  0.7650  11.00000  0.05    0.68
Q4    1   0.1350  0.7861  0.8470  11.00000  0.05    0.65
Q5    1   0.2333  0.2580  0.9325  11.00000  0.05    0.65
Q6    1   0.3708  0.3367  0.6833  11.00000  0.05    0.63
Q7    1   0.1674  0.8454  0.8384  11.00000  0.05    0.63
Q8    1   0.3216  0.6376  0.8186  11.00000  0.05    0.62
Q9    1   0.3407  0.7307  0.7666  11.00000  0.05    0.62
Q10   1   0.2967  0.6173  0.7192  11.00000  0.05    0.59
Q11   1   0.1587  1.1047  0.6581  11.00000  0.05    0.59
Q12   1   0.2600  0.8652  0.7657  11.00000  0.05    0.57
Q13   1   0.0146  1.0603  0.6831  11.00000  0.05    0.50
Q14   1   0.1882  0.7783  0.6853  11.00000  0.05    0.50
Q15   1   0.3524  0.7000  0.5263  11.00000  0.05    0.49
Q16   1   0.3949  0.3208  0.5926  11.00000  0.05    0.48
Q17   1   0.2542  0.2546  0.8321  11.00000  0.05    0.47
Q18   1   0.1877  0.5644  0.7750  11.00000  0.05    0.47
Q19   1   0.1141  0.7079  0.4692  11.00000  0.05    0.46
Q20   1   0.1233  1.0805  0.7144  11.00000  0.05    0.43
;
_shelx_res_checksum               65591
_shelx_hkl_file
;
  -1   0   0 1943.61   38.60
   1   0   0 1813.22   38.70
   1   0   0 1889.81   38.00
   1   0   0 1931.71   38.10
   1   0   0 1843.62   38.50
  -1   0   0 1946.51   38.50
  -1   0   0 1817.02   38.10
  -1   0   0 1904.11   38.20
   2   0   0 1978.30   40.10
   2   0   0 2009.90   40.20
   2   0   0 2067.49   40.80
  -2   0   0 1968.50   40.30
  -2   0   0 1992.10   40.20
  -2   0   0 2041.40   40.30
  -2   0   0 2009.70   40.40
  -2   0   0 2012.10   40.10
   2   0   0 1956.20   40.60
   3   0   0  126.59    3.30
   3   0   0  121.29    3.20
  -3   0   0  127.09    3.00
  -3   0   0  124.19    3.30
  -3   0   0  126.39    3.40
  -3   0   0  125.19    3.20
   3   0   0  121.79    3.00
   3   0   0  128.89    3.40
  -4   0   0  151.98    3.80
   4   0   0  159.58    4.20
  -4   0   0  146.09    4.20
  -4   0   0  149.99    3.90
   4   0   0  148.29    3.60
   4   0   0  144.19    4.20
  -4   0   0  150.98    3.60
   4   0   0  157.08    4.10
  -5   0   0  138.39    3.70
   5   0   0  139.39    4.10
  -5   0   0  138.49    3.50
   5   0   0  132.79    3.50
  -5   0   0  137.99    3.80
   5   0   0  136.19    3.40
   5   0   0  133.49    4.00
  -6   0   0   93.39    2.80
  -6   0   0   90.29    3.10
   6   0   0   91.39    2.70
  -6   0   0   90.69    3.00
   6   0   0   91.79    3.40
   6   0   0   98.99    3.00
   6   0   0   93.99    3.30
   7   0   0   26.20    2.10
  -7   0   0   31.10    1.90
   7   0   0   34.80    1.60
  -7   0   0   33.50    2.10
  -8   0   0   64.09    3.00
   8   0   0   60.99    3.10
  -8   0   0   71.59    2.60
   8   0   0   62.89    2.30
  -8   0   0   61.39    2.70
   8   0   0   67.89    3.30
  -9   0   0  164.68    5.10
  -9   0   0  157.68    4.50
   9   0   0  152.78    5.40
   9   0   0  155.98    4.30
   9   0   0  157.28    5.60
  -9   0   0  160.18    4.80
  10   0   0   41.10    2.00
  10   0   0   39.80    3.10
 -10   0   0   41.70    2.40
 -10   0   0   40.60    2.20
 -10   0   0   40.60    2.70
  10   0   0   38.70    2.90
 -11   0   0  104.19    4.00
 -11   0   0   96.09    3.50
 -11   0   0   97.19    4.10
  11   0   0   99.49    3.30
  11   0   0   99.89    4.50
  11   0   0  102.39    4.60
 -12   0   0  158.38    5.30
 -12   0   0  156.68    5.60
  12   0   0  155.98    6.20
  12   0   0  158.58    6.10
  12   0   0  157.28    4.60
 -13   0   0    2.90    1.50
  13   0   0    1.90    1.00
  13   0   0    3.10    1.80
  13   0   0    1.00    1.60
 -13   0   0    1.50    1.30
 -14   0   0  122.59    5.00
  14   0   0  116.99    5.90
  14   0   0  130.19    6.00
 -14   0   0  123.89    5.40
  15   0   0    0.30    2.00
 -15   0   0    1.50    1.60
  15   0   0    0.70    1.90
 -15   0   0    2.80    1.70
  16   0   0    4.10    2.30
  16   0   0    3.70    2.10
 -16   0   0    0.90    1.80
 -16   0   0    5.00    2.10
  17   0   0   34.70    4.30
  17   0   0   24.00    3.70
 -17   0   0   23.20    3.30
 -17   0   0   26.90    3.10
  18   0   0   -0.80    2.30
 -18   0   0   -2.60    2.20
  18   0   0    2.00    2.30
  19   0   0   12.10    3.40
  19   0   0   16.40    3.70
  20   0   0   10.40    3.00
  20   0   0   11.80    3.60
  21   0   0  113.39    7.60
  21   0   0  112.39    7.40
   0  -1   0    0.20    0.30
   0  -1   0   -0.30    0.30
   0  -1   0    0.50    0.30
   0  -1   0    0.50    0.30
   0   1   0    0.10    0.20
   0   1   0    0.30    0.20
   0   1   0    0.10    0.20
   0   1   0    0.50    0.20
   1  -1   0 1741.83   35.30
  -1  -1   0 1788.72   35.20
  -1  -1   0 1664.43   35.00
  -1  -1   0 1786.82   34.90
   1  -1   0 1663.03   34.70
   1  -1   0 1767.22   35.70
  -1  -1   0 1740.53   34.90
  -1   1   0 1762.22   34.80
  -1   1   0 1731.13   34.90
   1   1   0 1736.53   34.90
  -1   1   0 1695.83   34.90
  -1   1   0 1705.93   34.60
   1   1   0 1770.22   35.70
   1   1   0 1700.23   35.10
   1   1   0 1755.12   34.90
   2  -1   0  310.27    7.00
   2  -1   0  318.87    6.80
   2  -1   0  322.37    7.00
  -2  -1   0  320.87    6.80
  -2  -1   0  306.47    6.80
  -2  -1   0  313.37    6.50
  -2  -1   0  308.47    6.80
   2   1   0  315.67    6.80
  -2   1   0  320.67    7.00
  -2   1   0  305.77    6.90
   2   1   0  304.27    6.50
   2   1   0  319.07    6.80
   2   1   0  309.77    6.80
  -2   1   0  315.07    7.00
  -3  -1   0  377.56    8.30
   3  -1   0  382.36    8.60
   3  -1   0  380.86    8.80
  -3  -1   0  379.96    8.30
   3  -1   0  367.96    8.40
   3  -1   0  392.16    8.60
  -3  -1   0  380.46    8.30
  -3  -1   0  381.56    8.10
   3   1   0  372.56    8.00
   3   1   0  381.36    8.40
  -3   1   0  374.26    8.90
   3   1   0  384.76    8.40
   3   1   0  370.46    8.30
  -3   1   0  385.96    8.50
   4  -1   0  195.38    4.90
   4  -1   0  182.38    4.90
   4  -1   0  185.48    4.00
   4  -1   0  183.18    4.00
   4  -1   0  186.48    5.00
  -4  -1   0  184.68    4.60
  -4  -1   0  189.28    4.70
  -4  -1   0  187.38    4.50
   4   1   0  183.88    4.80
  -4   1   0  188.78    4.00
   4   1   0  183.08    4.40
  -4   1   0  190.28    4.40
   4   1   0  192.28    4.80
  -4   1   0  186.38    4.90
   5  -1   0    6.50    1.30
   5  -1   0    4.30    0.50
  -5  -1   0    6.50    0.90
  -5  -1   0    3.50    0.90
   5  -1   0    3.90    0.50
   5  -1   0    4.50    1.10
  -5  -1   0    4.00    0.90
   5  -1   0    4.70    1.00
   5   1   0    3.80    1.00
  -5   1   0    4.60    0.60
  -5   1   0    4.70    0.80
  -5   1   0    5.60    1.10
   5   1   0    5.80    1.10
  -6  -1   0  205.18    5.20
   6  -1   0  213.28    5.70
  -6  -1   0  204.88    5.30
  -6  -1   0  209.68    5.40
   6  -1   0  202.48    5.80
   6  -1   0  202.48    4.60
   6  -1   0  196.68    4.60
   6   1   0  198.78    5.50
  -6   1   0  200.88    5.60
  -6   1   0  201.68    5.00
   6   1   0  198.48    5.60
  -6   1   0  202.68    4.60
  -7  -1   0  381.16    9.00
   7  -1   0  383.26    9.60
   7  -1   0  369.46    8.20
  -7  -1   0  375.96    9.00
  -7  -1   0  393.66    9.20
   7  -1   0  393.36    9.70
   7  -1   0  376.26    8.30
   7   1   0  387.76    9.50
  -7   1   0  372.96    8.80
  -7   1   0  375.26    9.40
   7   1   0  392.56    8.90
   7   1   0  394.66    9.60
  -7   1   0  391.96    8.40
   8  -1   0    3.20    0.70
  -8  -1   0    3.50    1.20
   8  -1   0    2.40    0.70
  -8  -1   0    3.60    1.10
   8  -1   0    2.30    1.20
  -8  -1   0    4.40    1.20
   8  -1   0    2.70    1.40
   8   1   0    1.20    1.20
   8   1   0    3.80    1.40
  -8   1   0    2.60    1.00
   8   1   0    3.20    1.00
  -8   1   0    1.90    1.30
   9  -1   0  492.65   12.30
  -9  -1   0  468.65   11.50
   9  -1   0  482.85   10.40
   9  -1   0  468.45   11.90
  -9  -1   0  481.15   11.20
  -9  -1   0  480.15   11.40
  -9   1   0  467.95   11.10
  -9   1   0  486.85   11.80
   9   1   0  474.45   12.00
   9   1   0  483.95   11.00
   9   1   0  489.35   12.00
  10  -1   0    6.20    1.60
 -10  -1   0    2.60    1.30
  10  -1   0    6.20    0.90
 -10  -1   0    1.70    1.20
  10  -1   0    3.20    1.60
 -10  -1   0    4.50    1.30
  10   1   0    4.70    1.10
  10   1   0    4.40    1.50
 -10   1   0    4.50    1.20
 -10   1   0    4.60    1.50
  10   1   0    3.30    1.50
 -11  -1   0    4.40    1.20
 -11  -1   0    4.30    1.30
  11  -1   0    2.10    1.50
 -11  -1   0    1.70    1.30
  11  -1   0    1.20    0.70
  11  -1   0    0.70    1.50
  11   1   0    1.20    1.40
  11   1   0    2.90    1.10
  11   1   0    0.70    1.40
 -11   1   0    1.30    1.40
 -11   1   0    1.60    1.10
 -12  -1   0  137.69    4.70
  12  -1   0  127.69    5.60
  12  -1   0  132.89    3.80
 -12  -1   0  139.99    5.00
 -12  -1   0  128.89    4.90
  12  -1   0  135.29    5.50
 -12   1   0  126.59    4.50
 -12   1   0  125.49    5.10
  12   1   0  130.39    4.30
  12   1   0  131.39    5.50
  12   1   0  134.59    5.60
  13  -1   0    1.00    1.60
  13  -1   0   -0.40    1.60
 -13  -1   0    2.70    1.50
 -13  -1   0    0.90    1.50
  13  -1   0    2.00    1.00
  13   1   0    1.60    1.60
 -13   1   0    1.90    1.40
  13   1   0    2.20    1.10
  13   1   0    2.10    1.80
 -13   1   0    3.10    1.70
  14  -1   0   32.90    3.50
  14  -1   0   34.60    3.80
 -14  -1   0   36.00    3.30
 -14  -1   0   34.70    3.10
 -14   1   0   35.90    2.80
  14   1   0   42.00    4.00
 -14   1   0   34.80    3.50
  14   1   0   32.10    2.40
  14   1   0   32.70    3.40
  15  -1   0    5.30    2.40
 -15  -1   0   11.20    2.20
 -15  -1   0   10.00    2.20
  15  -1   0    5.50    2.10
  15   1   0   10.40    2.50
 -15   1   0    9.40    2.30
 -15   1   0    7.80    2.00
  15   1   0   12.40    2.90
  16  -1   0    0.40    2.00
  16  -1   0    0.60    2.00
 -16  -1   0    0.80    1.70
 -16  -1   0    1.50    1.80
 -16   1   0   -2.90    1.70
 -16   1   0    1.10    1.60
  16   1   0    2.00    2.00
  16   1   0    2.60    2.20
  17  -1   0    8.60    2.80
 -17  -1   0   10.20    2.50
  17  -1   0    9.60    3.00
 -17   1   0    7.40    2.50
  17   1   0    8.70    2.80
 -17   1   0    4.80    2.30
  17   1   0    9.70    2.70
  18  -1   0    5.40    3.00
 -18  -1   0    9.70    2.60
  18  -1   0    6.00    2.70
 -18   1   0    4.10    2.40
  18   1   0    4.50    2.40
  18   1   0    3.30    2.50
  19  -1   0    1.00    2.70
  19  -1   0    1.10    2.30
  19   1   0    4.80    2.80
  19   1   0   -1.90    2.10
  20  -1   0    2.80    2.90
  20  -1   0    4.60    2.70
  20   1   0    8.70    2.90
  20   1   0    3.00    2.70
  21  -1   0   82.69    6.40
  21  -1   0   89.79    7.00
  21   1   0   93.79    7.00
  21   1   0  100.99    6.80
   0  -2   0 3814.62   76.29
   0  -2   0 3645.34   75.89
   0  -2   0 3579.24   75.09
   0  -2   0 3749.32   76.09
   0   2   0 3634.54   74.79
   0   2   0 3647.24   75.19
   0   2   0 3723.53   74.49
   0   2   0 3740.23   74.39
  -1  -2   0  819.72   17.10
   1  -2   0  827.92   17.50
  -1  -2   0  838.62   17.20
   1  -2   0  825.72   17.10
   1  -2   0  827.02   17.40
  -1  -2   0  847.42   17.20
   1  -2   0  840.72   17.30
  -1  -2   0  848.02   17.40
   1   2   0  852.61   17.20
   1   2   0  861.21   17.40
   1   2   0  847.32   17.10
  -1   2   0  843.62   17.50
   1   2   0  829.42   17.40
  -1   2   0  871.21   17.30
   1   2   0  814.12   17.20
  -1   2   0  837.82   17.10
  -1   2   0  820.22   17.40
   1   2   0  842.72   17.20
  -2  -2   0 1616.64   33.00
  -2  -2   0 1581.94   33.00
   2  -2   0 1634.04   32.90
   2  -2   0 1636.74   33.00
  -2  -2   0 1606.94   32.80
  -2  -2   0 1633.24   32.40
  -2  -2   0 1626.84   32.70
   2  -2   0 1623.44   32.40
   2  -2   0 1592.54   33.10
  -2   2   0 1633.84   32.80
   2   2   0 1558.84   32.80
   2   2   0 1613.34   32.70
   2   2   0 1641.84   32.40
  -2   2   0 1607.84   32.40
  -3  -2   0    4.30    0.90
   3  -2   0    3.60    1.00
  -3  -2   0    4.20    0.80
   3  -2   0    2.80    0.80
  -3  -2   0    3.20    0.60
  -3  -2   0    3.40    0.90
   3  -2   0    2.10    0.90
   3   2   0    2.80    0.80
   3   2   0    3.10    0.50
  -3   2   0    2.70    0.90
   3   2   0    4.00    0.80
   4  -2   0   18.80    1.60
  -4  -2   0   16.20    1.40
   4  -2   0   18.10    1.60
  -4  -2   0   20.20    1.10
  -4  -2   0   19.30    1.40
   4  -2   0   16.30    1.40
   4   2   0   18.40    1.50
   4   2   0   16.60    1.30
  -4   2   0   16.30    1.00
  -4   2   0   17.40    1.50
   4   2   0   20.30    1.00
  -5  -2   0    0.70    0.80
   5  -2   0    1.10    1.00
   5  -2   0    0.10    0.90
   5  -2   0    1.50    0.90
  -5  -2   0    1.80    0.70
  -5  -2   0    0.40    0.80
   5   2   0    1.70    0.80
  -5   2   0    2.10    1.00
   5   2   0    1.90    0.60
  -5   2   0    1.00    0.60
   5   2   0    1.60    0.90
  -6  -2   0   54.29    2.00
   6  -2   0   51.69    2.80
  -6  -2   0   53.19    2.50
   6  -2   0   51.19    2.50
  -6  -2   0   50.29    2.40
   6  -2   0   52.19    2.80
  -6   2   0   58.49    2.80
   6   2   0   53.39    2.50
   6   2   0   52.39    2.50
  -6   2   0   52.79    2.00
  -7  -2   0  188.28    5.10
   7  -2   0  191.28    5.90
   7  -2   0  187.38    6.00
  -7  -2   0  205.98    5.70
  -7  -2   0  196.18    5.60
   7  -2   0  190.88    5.80
  -7   2   0  198.28    5.00
   7   2   0  192.88    5.70
   7   2   0  199.88    5.70
  -7   2   0  199.28    5.90
  -8  -2   0   10.50    1.40
   8  -2   0   13.70    2.10
  -8  -2   0   11.90    1.70
  -8  -2   0   11.20    1.60
   8  -2   0    9.70    1.70
  -8   2   0    8.90    1.80
  -8   2   0   11.60    1.30
   8   2   0   13.00    1.80
   8   2   0   11.50    1.50
   8   2   0   13.90    1.80
  -9  -2   0    2.10    1.30
   9  -2   0    2.00    0.50
  -9  -2   0    0.10    1.00
   9  -2   0    1.30    1.50
  -9  -2   0    1.00    1.20
   9  -2   0    3.00    0.60
   9  -2   0    0.60    1.20
   9   2   0    3.00    1.30
   9   2   0    2.30    1.10
  -9   2   0    1.10    1.00
  -9   2   0    0.30    1.30
   9   2   0    2.50    1.50
  10  -2   0   17.20    2.20
  10  -2   0   21.30    2.60
 -10  -2   0   20.30    2.30
 -10  -2   0   21.70    2.10
  10  -2   0   21.90    1.10
  10  -2   0   18.80    1.00
 -10  -2   0   21.70    2.00
  10   2   0   23.70    2.10
  10   2   0   17.00    2.20
 -10   2   0   20.70    2.40
 -10   2   0   23.00    1.80
  10   2   0   23.60    2.50
  11  -2   0    7.30    1.90
  11  -2   0    2.90    0.70
 -11  -2   0    2.10    1.40
  11  -2   0    1.70    0.60
  11  -2   0    3.70    1.50
 -11  -2   0    3.00    1.30
 -11  -2   0    1.80    1.30
  11   2   0    1.80    1.40
 -11   2   0    1.50    1.10
  11   2   0    2.40    1.20
 -11   2   0    4.00    1.70
  11   2   0    4.00    1.50
 -12  -2   0   54.19    3.20
  12  -2   0   51.69    3.60
 -12  -2   0   50.59    3.10
 -12  -2   0   50.59    3.00
  12  -2   0   53.09    1.80
  12  -2   0   54.19    3.90
  12   2   0   45.80    3.40
  12   2   0   54.69    3.70
  12   2   0   50.99    2.80
 -12   2   0   48.40    3.60
 -12   2   0   49.10    2.80
 -13  -2   0   10.20    2.00
  13  -2   0    8.50    2.40
 -13  -2   0   10.40    2.10
 -13  -2   0    9.50    1.90
  13  -2   0    8.80    2.20
  13   2   0   11.50    2.30
 -13   2   0   12.60    2.40
  13   2   0   13.80    1.80
 -13   2   0   12.50    1.80
  13   2   0    9.10    2.30
 -14  -2   0   48.20    3.60
  14  -2   0   53.69    4.70
 -14  -2   0   54.19    3.40
  14  -2   0   53.49    4.10
 -14  -2   0   49.50    3.30
  14   2   0   44.80    4.00
  14   2   0   51.89    4.10
 -14   2   0   48.80    3.00
 -14   2   0   47.90    3.90
  14   2   0   48.30    3.00
  15  -2   0    2.30    2.10
 -15  -2   0    3.10    1.70
 -15  -2   0    4.10    1.90
  15  -2   0    2.90    2.10
 -15   2   0    4.60    2.20
 -15   2   0    5.00    1.70
  15   2   0    1.20    1.90
  15   2   0    3.00    1.50
  15   2   0    3.40    2.20
 -16  -2   0    0.20    1.70
  16  -2   0    7.00    2.60
  16  -2   0    4.40    2.30
  16   2   0    0.30    2.00
 -16   2   0    2.00    1.60
 -16   2   0    1.50    2.30
  16   2   0    3.80    2.40
  17  -2   0    4.40    2.30
  17  -2   0    2.90    2.60
 -17  -2   0    3.30    2.20
 -17   2   0    1.40    2.20
  17   2   0    2.80    2.10
  17   2   0    3.20    2.50
 -18  -2   0    3.50    2.40
  18  -2   0    5.50    2.90
  18  -2   0    3.20    2.50
  18   2   0    3.00    2.60
  18   2   0    0.10    1.90
 -18   2   0    4.80    2.50
  19  -2   0    9.10    3.30
  19  -2   0    4.70    2.70
 -19  -2   0    6.20    2.70
  19   2   0    2.10    2.40
  19   2   0    4.40    2.80
 -19   2   0    5.20    2.70
  20  -2   0    1.90    2.90
  20  -2   0    7.00    2.90
  20   2   0   13.00    3.50
  20   2   0    8.30    3.10
  21  -2   0   43.00    5.30
  21  -2   0   56.39    6.20
  21   2   0   55.49    6.10
  21   2   0   60.49    6.30
   0  -3   0    0.60    0.70
   0  -3   0    0.30    0.70
   0  -3   0    0.80    0.70
   0  -3   0    0.20    0.70
   0  -3   0   -0.10    0.70
   0   3   0    1.10    0.70
   0   3   0   -0.30    0.60
   0   3   0    1.10    0.70
   1  -3   0   80.19    2.40
   1  -3   0   81.39    2.50
  -1  -3   0   81.59    2.40
   1  -3   0   82.79    2.60
  -1  -3   0   78.39    2.70
  -1  -3   0   79.69    2.50
  -1  -3   0   85.09    2.70
  -1  -3   0   85.99    2.50
   1  -3   0   82.79    2.70
   1  -3   0   81.59    2.80
  -1  -3   0   78.39    2.60
   1   3   0   82.39    2.50
   1   3   0   81.69    2.50
   1   3   0   84.29    2.40
   1   3   0   84.09    2.50
  -1   3   0   79.39    2.40
  -1   3   0   81.09    2.50
   2  -3   0  129.39    3.60
   2  -3   0  126.99    3.90
  -2  -3   0  126.19    3.60
  -2  -3   0  128.59    3.80
  -2  -3   0  133.89    3.50
   2  -3   0  131.69    3.20
   2  -3   0  125.69    3.70
   2  -3   0  131.39    3.30
  -2  -3   0  129.99    3.20
   2   3   0  134.49    3.20
   2   3   0  129.49    3.40
   2   3   0  129.39    3.50
  -2   3   0  121.29    3.20
  -2   3   0  127.59    3.20
   3  -3   0  124.29    3.60
   3  -3   0  114.49    3.80
   3  -3   0  126.69    3.90
   3  -3   0  118.79    2.90
  -3  -3   0  113.29    3.60
  -3  -3   0  123.59    3.80
  -3  -3   0  128.19    3.00
  -3   3   0  116.49    2.90
   3   3   0  121.69    3.30
   3   3   0  121.39    2.90
  -3   3   0  114.99    3.70
   3   3   0  122.29    3.50
  -3   3   0  118.59    3.10
   4  -3   0    7.70    1.40
  -4  -3   0    7.10    1.20
  -4  -3   0    6.90    1.20
   4  -3   0    6.40    1.20
  -4  -3   0    6.50    0.80
   4  -3   0    6.10    1.10
   4   3   0    8.20    1.20
   4   3   0    6.60    1.00
  -4   3   0    7.00    1.30
   4   3   0    5.50    0.70
  -4   3   0    5.40    0.50
  -4   3   0    6.50    0.70
  -5  -3   0   14.50    1.10
   5  -3   0   14.40    1.70
  -5  -3   0   15.40    1.70
   5  -3   0   15.80    1.80
  -5  -3   0   19.90    1.80
   5  -3   0   19.50    1.80
   5   3   0   16.00    1.00
  -5   3   0   12.00    1.60
  -5   3   0   17.20    1.10
   5   3   0   19.20    1.60
   5   3   0   17.40    1.60
   6  -3   0  314.37    8.40
  -6  -3   0  317.37    8.10
  -6  -3   0  319.77    7.20
   6  -3   0  311.17    8.50
  -6  -3   0  311.47    8.10
   6  -3   0  318.37    8.10
  -6   3   0  331.17    8.40
  -6   3   0  320.27    7.20
   6   3   0  321.07    8.00
   6   3   0  295.37    7.80
   6   3   0  308.47    7.10
  -7  -3   0  975.40   21.40
   7  -3   0  990.80   21.50
  -7  -3   0  963.00   20.40
   7  -3   0  972.40   21.90
   7  -3   0  979.50   21.90
  -7  -3   0  972.50   21.40
  -7   3   0  964.40   21.80
  -7   3   0  983.70   20.50
   7   3   0  986.70   21.30
   7   3   0  964.10   21.40
   8  -3   0  105.99    4.30
  -8  -3   0  110.39    3.50
  -8  -3   0  114.59    4.20
  -8  -3   0  114.69    4.20
   8  -3   0  113.19    4.70
   8  -3   0  111.19    4.70
  -8   3   0  110.49    4.50
   8   3   0  108.69    4.10
   8   3   0  110.69    4.00
   8   3   0  110.59    4.20
  -8   3   0  108.49    3.40
  -9  -3   0  336.47    9.00
   9  -3   0  325.77    9.30
  -9  -3   0  330.17    8.80
   9  -3   0  339.87    9.20
  -9  -3   0  329.47    8.00
   9  -3   0  327.07    9.50
  -9   3   0  310.97    9.10
   9   3   0  337.37    8.70
   9   3   0  327.77    9.00
  -9   3   0  337.97    8.00
   9   3   0  337.17    9.00
 -10  -3   0    6.00    1.20
  10  -3   0    6.00    1.60
  10  -3   0    4.40    1.70
 -10  -3   0    4.20    1.50
 -10  -3   0    5.40    1.60
 -10   3   0    5.60    1.20
  10   3   0    4.80    1.50
  10   3   0    6.20    1.70
 -10   3   0    6.50    1.80
  10   3   0    5.80    1.50
 -11  -3   0   33.40    2.20
 -11  -3   0   34.50    3.00
 -11  -3   0   33.70    2.90
  11  -3   0   34.70    3.20
  11  -3   0   30.50    3.20
  11   3   0   33.80    3.00
  11   3   0   31.60    3.00
 -11   3   0   31.00    3.10
 -11   3   0   30.50    2.00
  11   3   0   35.60    2.50
  12  -3   0  142.89    6.10
 -12  -3   0  136.89    4.70
 -12  -3   0  134.99    5.20
 -12  -3   0  141.79    5.40
  12  -3   0  137.39    5.70
  12   3   0  135.79    4.90
  12   3   0  135.69    5.60
 -12   3   0  136.69    5.70
 -12   3   0  135.09    4.50
  12   3   0  125.49    5.40
 -13  -3   0    6.10    1.50
 -13  -3   0    3.40    1.80
 -13  -3   0    3.70    1.70
  13  -3   0    4.80    2.20
  13  -3   0    3.80    1.90
  13   3   0    4.50    1.90
 -13   3   0    4.20    2.10
  13   3   0    5.60    1.60
 -13   3   0    7.40    1.50
  13   3   0    6.60    2.10
 -14  -3   0   14.60    2.40
 -14  -3   0   13.50    2.50
 -14  -3   0   15.60    2.10
  14  -3   0   13.50    2.90
  14  -3   0   11.30    2.60
 -14   3   0   13.70    2.70
  14   3   0   12.90    2.60
 -14   3   0   16.70    2.10
  14   3   0   16.40    2.10
  14   3   0   16.50    2.90
 -15  -3   0   -1.70    1.60
  15  -3   0    2.80    2.40
  15  -3   0    1.50    2.00
 -15  -3   0    2.20    1.80
 -15   3   0    1.00    1.40
  15   3   0   -1.20    1.60
 -15   3   0   -0.70    1.90
  15   3   0   -1.30    1.30
  15   3   0    1.80    2.00
  16  -3   0   30.60    4.00
  16  -3   0   36.00    4.50
 -16  -3   0   32.50    3.60
 -16   3   0   27.30    3.70
  16   3   0   28.80    3.70
  16   3   0   26.80    3.60
 -17  -3   0    0.80    2.10
  17  -3   0    0.50    2.40
  17  -3   0    3.40    2.40
 -17   3   0    2.20    2.40
  17   3   0    5.60    2.50
  17   3   0   -0.30    2.10
  18  -3   0   29.20    4.10
  18  -3   0   31.00    4.50
 -18  -3   0   23.10    3.60
  18   3   0   32.50    4.20
  18   3   0   33.50    4.40
 -18   3   0   26.70    3.90
  19  -3   0   16.60    3.60
  19  -3   0    9.60    3.40
 -19  -3   0   15.10    3.30
  19   3   0    8.80    3.10
  19   3   0   13.40    3.40
 -19   3   0   12.50    3.20
  20  -3   0    0.00    2.50
 -20  -3   0    4.60    2.70
  20  -3   0   -1.80    2.80
  20   3   0    1.20    2.10
 -20   3   0    1.50    2.70
  20   3   0    5.10    3.00
  21  -3   0   30.90    5.20
  21  -3   0   25.40    4.50
  21   3   0   26.70    4.40
  21   3   0   20.90    4.10
   0  -4   0   15.40    1.40
   0  -4   0   15.10    1.40
   0  -4   0   16.60    1.50
   0  -4   0   13.50    1.30
   0  -4   0   12.80    1.40
   1  -4   0  331.77    7.60
  -1  -4   0  328.87    7.60
  -1  -4   0  312.87    7.80
  -1  -4   0  324.57    7.80
  -1  -4   0  326.27    7.50
   1  -4   0  328.37    7.60
   1  -4   0  321.17    7.90
   1  -4   0  319.37    7.70
  -1  -4   0  326.67    7.80
   1  -4   0  331.87    7.80
   1   4   0  332.67    7.50
   1   4   0  325.97    7.60
   2  -4   0  192.48    4.80
   2  -4   0  191.78    5.10
   2  -4   0  189.28    4.80
  -2  -4   0  198.18    5.30
   2  -4   0  193.78    5.50
  -2  -4   0  191.78    5.40
   2  -4   0  185.28    5.30
  -2  -4   0  201.18    4.80
   2   4   0  195.88    4.80
   2   4   0  192.98    4.90
   2   4   0  196.48    5.00
   3  -4   0  390.36    9.20
  -3  -4   0  393.96    8.50
   3  -4   0  385.26    8.50
  -3  -4   0  390.76    9.30
   3  -4   0  390.86    9.60
   3  -4   0  390.16    8.70
   3  -4   0  390.26    9.40
  -3  -4   0  381.96    9.40
  -3   4   0  391.56    8.50
  -3   4   0  375.16    8.60
   3   4   0  399.16    8.90
   3   4   0  407.46    8.60
   3   4   0  382.26    9.00
  -4  -4   0   11.40    1.50
  -4  -4   0   10.20    1.40
  -4  -4   0    8.80    0.90
   4  -4   0    9.80    1.30
   4  -4   0    8.50    1.40
   4  -4   0    8.20    1.40
   4  -4   0    8.90    0.80
   4   4   0    8.10    0.80
  -4   4   0    6.80    0.70
  -4   4   0    6.90    0.70
   4   4   0    7.60    1.10
   4   4   0    8.80    1.10
  -4   4   0    7.10    0.90
  -4   4   0    6.60    1.30
   5  -4   0   10.40    1.70
  -5  -4   0   10.80    1.00
   5  -4   0   11.90    1.60
   5  -4   0    8.80    1.60
  -5  -4   0   10.50    1.60
  -5  -4   0    9.80    1.50
  -5   4   0   12.40    1.10
   5   4   0   11.40    1.40
  -5   4   0    8.80    1.60
   5   4   0    8.50    1.30
  -5   4   0    9.60    0.70
  -5   4   0    9.30    0.70
   5   4   0   12.40    1.00
   6  -4   0  659.13   15.60
  -6  -4   0  656.03   13.90
  -6  -4   0  663.13   15.20
  -6  -4   0  663.73   15.20
   6  -4   0  652.93   15.50
   6  -4   0  657.83   15.10
  -6   4   0  649.43   14.00
   6   4   0  661.23   14.90
   6   4   0  661.83   14.70
  -6   4   0  644.94   15.40
   6   4   0  649.83   13.80
   7  -4   0   14.10    2.20
  -7  -4   0   10.30    1.80
  -7  -4   0   11.30    1.80
   7  -4   0    9.00    1.70
  -7  -4   0   12.20    1.20
   7  -4   0   10.90    2.00
   7   4   0   12.80    1.30
   7   4   0    8.40    1.50
  -7   4   0   13.30    2.00
  -7   4   0   10.90    1.20
   7   4   0   10.10    1.60
  -8  -4   0   71.19    2.60
   8  -4   0   70.49    3.90
  -8  -4   0   71.09    3.50
   8  -4   0   69.69    3.60
   8  -4   0   79.79    4.00
  -8  -4   0   70.09    3.50
   8   4   0   63.49    3.30
  -8   4   0   70.19    3.80
   8   4   0   69.89    3.30
  -8   4   0   73.49    2.60
   8   4   0   75.59    3.40
   9  -4   0    6.00    1.90
   9  -4   0    9.30    1.80
   9  -4   0   10.00    2.00
  -9  -4   0   10.70    1.90
  -9  -4   0    9.50    1.20
  -9  -4   0   13.40    2.10
  -9   4   0   11.10    1.30
   9   4   0    6.70    1.60
   9   4   0   10.50    1.70
  -9   4   0    9.00    2.00
   9   4   0   10.00    1.80
  10  -4   0   74.99    4.20
 -10  -4   0   74.19    3.90
  10  -4   0   68.59    4.00
  10  -4   0   75.09    3.90
 -10  -4   0   74.19    2.80
 -10  -4   0   66.79    3.70
  10   4   0   74.19    3.80
  10   4   0   69.49    3.60
 -10   4   0   76.79    4.10
  10   4   0   68.49    3.50
 -10   4   0   70.69    2.80
 -11  -4   0   42.10    3.20
  11  -4   0   45.90    3.70
 -11  -4   0   45.40    2.40
 -11  -4   0   43.50    3.20
  11  -4   0   49.00    3.50
  11   4   0   44.70    3.30
 -11   4   0   49.40    3.60
  11   4   0   51.39    3.40
  11   4   0   47.50    3.00
 -11   4   0   44.20    2.40
  12  -4   0   99.59    5.00
 -12  -4   0   98.49    4.80
  12  -4   0  101.09    5.30
 -12  -4   0  103.29    4.70
 -12  -4   0  100.49    3.70
  12   4   0   95.19    4.70
 -12   4   0   99.19    3.70
 -12   4   0  101.79    5.20
  12   4   0   94.79    4.70
  12   4   0  102.19    4.40
 -13  -4   0    7.20    2.00
  13  -4   0    7.20    2.40
 -13  -4   0   10.10    1.50
 -13  -4   0    4.70    2.00
  13  -4   0    7.70    2.30
  13   4   0    6.20    1.70
 -13   4   0    5.50    1.40
  13   4   0    7.20    2.10
  13   4   0    8.50    2.10
 -13   4   0    3.90    2.10
  14  -4   0   16.80    3.00
 -14  -4   0   22.30    3.00
 -14  -4   0   16.10    2.60
  14  -4   0   16.00    3.00
  14   4   0   20.40    2.90
 -14   4   0   15.80    3.00
  14   4   0   21.50    3.10
 -14   4   0   19.60    2.20
  14   4   0   19.70    2.60
 -15  -4   0   58.79    4.10
  15  -4   0   51.79    4.70
 -15  -4   0   59.59    4.40
  15  -4   0   49.10    4.90
  15   4   0   52.89    4.20
  15   4   0   55.19    3.70
  15   4   0   59.09    4.40
 -15   4   0   53.89    4.70
  16  -4   0   17.80    3.30
  16  -4   0    9.50    3.00
 -16  -4   0   14.50    2.70
 -16  -4   0   16.90    3.10
  16   4   0   15.80    3.20
 -16   4   0   13.60    3.20
  16   4   0   16.70    3.00
  16   4   0   13.20    2.40
  17  -4   0    7.10    3.10
 -17  -4   0    6.80    2.60
  17  -4   0   12.20    3.10
 -17   4   0    6.50    2.80
  17   4   0    5.60    2.60
  17   4   0    4.90    2.50
  18  -4   0    9.40    3.10
  18  -4   0   12.30    3.60
 -18  -4   0   16.10    3.30
  18   4   0    9.90    3.00
 -18   4   0    5.90    3.00
  18   4   0    9.90    2.80
  19  -4   0    8.80    3.00
  19  -4   0    7.50    3.30
 -19  -4   0    1.70    2.50
  19   4   0    7.10    3.00
  19   4   0   11.40    3.20
 -19   4   0    2.40    2.80
  20  -4   0    4.60    3.20
  20  -4   0   -4.90    2.30
 -20  -4   0    5.20    2.80
 -20   4   0    1.40    2.70
  20   4   0    0.70    2.20
  20   4   0   -1.20    2.60
 -21  -4   0    9.10    3.40
  21  -4   0    9.20    3.80
  21  -4   0    6.50    3.20
  21   4   0    9.70    3.40
 -21   4   0    9.90    3.70
  21   4   0    6.90    2.90
   0  -5   0   10.10    1.30
   0  -5   0    9.80    1.30
   1  -5   0  114.49    3.90
   1  -5   0  116.19    3.80
  -1  -5   0  113.69    3.90
   1  -5   0  115.19    3.70
   1  -5   0  114.49    3.80
  -1  -5   0  118.39    3.70
  -1  -5   0  116.79    3.60
  -1  -5   0  115.39    3.80
  -1  -5   0  120.99    3.90
   1  -5   0  118.49    3.70
   1   5   0  120.69    3.60
   1   5   0  114.39    3.50
  -2  -5   0   58.89    2.30
   2  -5   0   58.49    2.30
  -2  -5   0   59.79    2.80
  -2  -5   0   54.99    2.60
   2  -5   0   56.09    2.70
   2  -5   0   57.79    2.80
   2  -5   0   55.69    2.60
   2  -5   0   56.29    2.30
   2   5   0   56.69    2.40
   2   5   0   56.79    2.30
   3  -5   0  403.76    9.30
  -3  -5   0  408.66   10.10
   3  -5   0  393.76   10.10
   3  -5   0  398.76    9.20
  -3  -5   0  405.86    9.90
   3  -5   0  408.76    9.70
  -3  -5   0  401.26    9.10
   3  -5   0  396.36   10.00
   3   5   0  417.66    9.50
  -3   5   0  413.06    9.20
   3   5   0  401.66    9.40
   3   5   0  415.96    9.60
  -4  -5   0    9.80    1.60
   4  -5   0   15.80    1.90
   4  -5   0   15.00    1.70
   4  -5   0   14.50    1.20
   4  -5   0   13.10    1.80
  -4  -5   0   12.80    1.70
  -4  -5   0   12.60    1.10
   4  -5   0   12.60    1.30
   4   5   0   12.40    1.50
  -4   5   0   14.00    1.20
   4   5   0   13.80    1.40
  -4   5   0   11.40    1.00
  -4   5   0   10.70    1.60
   4   5   0   17.60    1.30
  -5  -5   0   34.90    2.50
  -5  -5   0   39.90    2.70
   5  -5   0   38.80    2.60
  -5  -5   0   38.00    1.70
   5  -5   0   39.70    2.90
   5  -5   0   41.00    1.60
   5  -5   0   39.80    2.80
  -5   5   0   43.90    1.60
   5   5   0   36.40    1.70
  -5   5   0   33.70    2.70
   5   5   0   39.60    2.20
  -5   5   0   36.60    1.80
   5   5   0   35.80    2.30
  -5   5   0   38.40    1.50
   6  -5   0   35.70    2.60
  -6  -5   0   42.30    1.80
  -6  -5   0   40.30    2.70
   6  -5   0   41.90    3.10
  -6  -5   0   36.10    2.80
   6  -5   0   38.20    2.90
   6   5   0   43.10    1.70
   6   5   0   34.60    2.60
  -6   5   0   36.80    1.30
  -6   5   0   40.40    1.80
   6   5   0   39.10    2.40
  -6   5   0   36.10    1.30
  -6   5   0   40.80    2.90
   7  -5   0  483.45   12.60
  -7  -5   0  494.65   12.40
   7  -5   0  482.45   12.20
  -7  -5   0  497.55   10.80
  -7  -5   0  507.65   12.40
   7  -5   0  488.15   12.80
  -7   5   0  496.55   12.70
   7   5   0  487.55   12.00
   7   5   0  500.25   11.80
  -7   5   0  495.95   11.00
   7   5   0  491.05   10.70
   8  -5   0  102.49    4.70
   8  -5   0   94.39    4.30
  -8  -5   0   99.69    4.40
   8  -5   0  102.99    4.80
  -8  -5   0  104.59    3.10
  -8  -5   0  101.59    4.40
   8   5   0   97.79    4.10
   8   5   0   97.79    3.90
   8   5   0   97.49    4.10
  -8   5   0   95.79    4.50
  -8   5   0  102.09    3.20
   9  -5   0  328.47    9.90
   9  -5   0  326.27    9.80
  -9  -5   0  330.27    7.80
  -9  -5   0  327.07    9.40
   9  -5   0  329.57    9.30
  -9  -5   0  343.87    9.50
  -9   5   0  333.97    7.90
   9   5   0  311.87    9.10
   9   5   0  318.77    9.00
  -9   5   0  317.47    9.60
   9   5   0  335.77    8.90
 -10  -5   0  149.88    5.70
  10  -5   0  150.08    6.10
 -10  -5   0  138.79    4.10
  10  -5   0  142.69    5.60
  10  -5   0  135.69    6.00
 -10  -5   0  145.99    5.70
 -10   5   0  150.38    6.10
  10   5   0  142.59    5.40
  10   5   0  149.09    5.50
  10   5   0  145.49    5.30
 -10   5   0  142.09    4.30
  11  -5   0   19.50    2.60
  11  -5   0   16.30    2.80
 -11  -5   0   15.70    2.50
 -11  -5   0   18.20    2.60
 -11  -5   0   20.00    1.70
 -11   5   0   20.50    1.80
 -11   5   0   16.70    2.70
  11   5   0   17.80    2.40
  11   5   0   16.20    2.30
  11   5   0   17.70    2.30
  12  -5   0    0.90    1.80
 -12  -5   0   -0.10    1.00
  12  -5   0    2.70    1.80
 -12  -5   0   -0.70    1.60
 -12  -5   0    2.50    1.80
 -12   5   0   -0.50    1.80
  12   5   0    1.20    1.60
  12   5   0   -0.20    1.40
  12   5   0    1.40    1.40
 -12   5   0   -0.90    1.00
 -13  -5   0   15.90    2.70
 -13  -5   0   12.20    2.50
  13  -5   0   16.70    2.80
  13  -5   0   11.10    2.70
  13   5   0   12.60    2.20
  13   5   0   12.90    2.40
 -13   5   0   15.40    1.80
  13   5   0   16.20    2.60
 -13   5   0   16.30    3.00
 -14  -5   0   12.80    2.80
 -14  -5   0   16.00    2.80
  14  -5   0   11.40    2.90
  14  -5   0   18.10    3.00
 -14   5   0   20.00    3.20
  14   5   0    8.60    2.10
  14   5   0    9.10    2.40
  14   5   0   13.40    2.60
  15  -5   0   25.90    4.00
 -15  -5   0   18.50    3.10
 -15  -5   0   23.80    3.30
  15  -5   0   32.30    3.90
  15   5   0   20.10    3.10
 -15   5   0   25.30    3.70
  15   5   0   24.70    3.40
  15   5   0   17.20    2.60
  16  -5   0   11.70    3.30
 -16  -5   0   14.20    2.80
  16  -5   0   10.20    3.00
 -16  -5   0   13.50    3.00
  16   5   0   12.70    2.50
 -16   5   0   13.20    3.10
  16   5   0   14.40    3.00
  16   5   0   10.20    2.80
 -17  -5   0    6.20    2.60
  17  -5   0    3.50    2.40
  17  -5   0   -1.60    2.20
  17   5   0    3.50    2.40
  17   5   0   -0.40    2.00
  17   5   0    2.90    2.00
 -17   5   0    1.00    2.70
  18  -5   0    1.70    2.50
 -18  -5   0    1.70    2.40
  18  -5   0   -3.10    2.60
 -18   5   0    2.20    2.70
  18   5   0    1.50    2.30
  18   5   0    4.60    2.50
  19  -5   0    3.30    2.70
 -19  -5   0    1.70    2.60
  19  -5   0    0.40    2.80
  19   5   0    0.20    2.20
  19   5   0   -1.70    2.10
 -19   5   0   -0.60    2.80
  20  -5   0   17.80    4.00
  20  -5   0    9.50    3.80
 -20  -5   0   16.60    3.50
 -20   5   0   11.40    3.40
  20   5   0    6.60    3.00
  20   5   0   13.10    3.60
   0  -6   0  101.89    3.60
   0  -6   0   82.79    3.30
   0  -6   0   98.39    3.60
   0  -6   0   87.49    3.50
   0   6   0   95.39    3.30
   0   6   0   91.59    3.30
  -1  -6   0  264.87    7.20
   1  -6   0  274.37    7.20
   1  -6   0  273.07    7.00
  -1  -6   0  263.97    7.30
  -1  -6   0  267.57    7.20
   1  -6   0  263.57    6.90
   1  -6   0  259.77    7.20
   1  -6   0  270.17    7.20
  -1  -6   0  280.77    7.00
  -1  -6   0  268.47    6.90
   1   6   0  260.67    6.90
   1   6   0  267.57    6.90
  -2  -6   0   26.90    2.20
   2  -6   0   29.20    2.00
  -2  -6   0   31.20    1.90
   2  -6   0   29.40    2.20
   2  -6   0   29.20    2.00
  -2  -6   0   29.40    2.40
   2  -6   0   31.40    2.50
   2  -6   0   33.10    2.60
   2   6   0   33.60    2.00
   2   6   0   31.70    2.00
   3  -6   0  684.53   15.00
  -3  -6   0  650.03   14.70
   3  -6   0  658.43   14.80
  -3  -6   0  676.13   15.70
   3  -6   0  674.93   15.90
   3  -6   0  693.53   15.50
   3  -6   0  684.93   15.70
  -3   6   0  687.43   14.90
  -3   6   0  668.43   14.70
   3   6   0  688.03   15.20
   3   6   0  679.73   15.00
  -4  -6   0  221.38    5.70
  -4  -6   0  220.88    6.90
   4  -6   0  226.78    5.90
   4  -6   0  221.28    6.80
   4  -6   0  221.98    5.70
   4  -6   0  229.78    6.50
  -4  -6   0  225.98    6.70
   4  -6   0  222.58    7.00
   4   6   0  222.88    6.10
  -4   6   0  228.38    5.90
  -4   6   0  233.88    5.70
   4   6   0  226.98    6.30
  -4   6   0  227.78    6.80
  -5  -6   0   11.10    1.20
  -5  -6   0    6.60    1.80
   5  -6   0   11.70    1.80
   5  -6   0   12.70    2.00
   5  -6   0   10.90    1.20
  -5  -6   0   12.50    1.90
   5  -6   0   11.20    2.10
  -5   6   0    7.40    1.00
   5   6   0    7.70    1.50
  -5   6   0   14.60    2.20
   5   6   0   11.60    1.50
  -5   6   0   11.30    1.30
   6  -6   0  137.29    5.00
   6  -6   0  135.69    5.30
  -6  -6   0  133.69    5.20
  -6  -6   0  141.59    5.10
   6  -6   0  140.09    5.50
  -6  -6   0  133.59    3.80
  -6   6   0  142.79    5.40
   6   6   0  138.19    4.50
  -6   6   0  142.19    4.00
   6   6   0  134.09    3.80
  -6   6   0  140.19    3.50
   6   6   0  144.09    4.80
  -6   6   0  139.69    3.60
   7  -6   0  295.87    8.90
  -7  -6   0  298.97    7.00
   7  -6   0  290.37    9.00
   7  -6   0  308.17    8.50
  -7  -6   0  292.57    8.70
  -7  -6   0  304.17    8.60
  -7   6   0  300.37    6.50
  -7   6   0  295.17    7.30
   7   6   0  297.07    7.10
  -7   6   0  298.47    6.50
   7   6   0  301.67    8.00
  -7   6   0  305.27    8.90
   7   6   0  302.77    8.30
  -8  -6   0    4.90    0.90
   8  -6   0    4.60    1.70
  -8  -6   0    4.70    1.60
   8  -6   0    5.90    1.80
  -8  -6   0    2.70    1.60
   8  -6   0    5.80    1.70
   8   6   0    3.40    1.50
   8   6   0    2.30    1.40
  -8   6   0    5.90    1.80
  -8   6   0    3.30    0.90
   8   6   0    3.50    1.30
  -9  -6   0    5.70    1.70
   9  -6   0    7.70    2.10
   9  -6   0    5.50    2.00
  -9  -6   0    7.00    1.10
  -9  -6   0    8.60    2.00
   9  -6   0    6.80    1.80
   9   6   0    7.40    1.70
  -9   6   0    9.10    1.20
   9   6   0    7.40    1.70
  -9   6   0   10.10    2.20
   9   6   0    7.80    1.80
  10  -6   0   21.60    2.70
  10  -6   0   32.10    3.50
 -10  -6   0   25.60    2.90
  10  -6   0   26.10    3.20
 -10  -6   0   26.60    2.90
 -10  -6   0   27.60    1.70
  10   6   0   28.70    2.70
  10   6   0   22.90    2.70
 -10   6   0   24.40    1.80
  10   6   0   26.80    2.90
 -10   6   0   25.30    3.10
 -11  -6   0   -0.50    1.60
 -11  -6   0   -0.20    1.60
  11  -6   0   -0.10    1.50
  11  -6   0    0.00    1.90
  11  -6   0    1.30    1.90
  11   6   0    1.70    1.60
  11   6   0   -0.70    1.30
 -11   6   0    1.70    1.00
 -11   6   0    3.20    2.00
  11   6   0    0.30    1.40
  12  -6   0   15.50    2.90
 -12  -6   0    8.90    2.40
 -12  -6   0   12.50    2.50
  12  -6   0   14.50    2.60
  12   6   0   13.70    2.30
 -12   6   0   15.90    1.70
 -12   6   0   18.10    3.10
  12   6   0   12.90    2.40
  12   6   0    7.80    2.10
  13  -6   0   -0.50    2.00
 -13  -6   0   -2.60    1.60
 -13  -6   0   -0.80    1.80
  13  -6   0   -1.10    1.80
  13   6   0    2.10    1.70
  13   6   0   -0.40    1.60
 -13   6   0   -2.70    1.90
  13   6   0   -1.50    1.50
  14  -6   0    1.10    2.20
 -14  -6   0   -0.20    1.90
 -14  -6   0   -2.50    1.80
  14  -6   0    1.90    2.30
  14   6   0    2.60    1.70
  14   6   0    0.80    1.70
 -14   6   0   -0.60    2.20
  14   6   0    0.70    1.80
  15  -6   0    3.40    2.30
  15  -6   0    3.10    2.60
 -15  -6   0    0.50    2.00
 -15  -6   0    0.10    2.20
  15   6   0    1.20    1.90
 -15   6   0    4.10    2.70
  15   6   0    0.30    1.90
  15   6   0    3.10    1.80
 -16  -6   0    8.20    2.70
  16  -6   0    3.50    3.00
 -16  -6   0    4.00    2.60
  16  -6   0    8.10    2.80
  16   6   0    7.40    2.60
 -16   6   0   11.10    3.30
  16   6   0    9.40    2.40
  16   6   0    5.50    2.30
 -17  -6   0    5.20    2.50
 -17  -6   0    1.90    2.50
  17  -6   0    1.40    2.70
  17  -6   0    0.50    2.50
  17   6   0    2.30    2.00
  17   6   0    6.60    2.60
 -17   6   0    0.80    2.70
  17   6   0    7.10    2.80
  18  -6   0   21.60    4.30
  18  -6   0   18.20    3.70
 -18  -6   0   26.90    4.10
  18   6   0   23.10    3.60
  18   6   0   21.90    3.90
 -18   6   0   22.40    4.00
  19  -6   0    9.50    3.60
 -19  -6   0    6.00    3.00
  19  -6   0    3.80    3.20
 -19   6   0   16.00    3.90
  19   6   0    7.40    2.90
  19   6   0    8.10    3.00
  20  -6   0   12.90    3.90
  20  -6   0    5.40    3.20
 -20  -6   0   10.30    3.50
 -20   6   0   13.70    4.00
  20   6   0    4.10    2.70
  20   6   0    6.70    3.10
   1  -7   0    2.00    1.40
   1  -7   0    0.40    1.10
  -1  -7   0    1.90    1.10
  -1  -7   0    1.90    1.40
   1  -7   0    0.10    1.00
   1  -7   0    1.20    1.20
   1  -7   0   -0.80    1.30
  -1  -7   0    1.70    1.20
  -1  -7   0    2.50    1.40
  -1  -7   0    2.40    1.20
   1   7   0    1.40    1.20
   1   7   0    2.40    1.10
  -2  -7   0  123.69    4.60
   2  -7   0  121.79    4.70
   2  -7   0  118.99    4.20
   2  -7   0  126.79    4.90
  -2  -7   0  123.09    4.10
   2  -7   0  120.39    4.60
   2  -7   0  126.59    4.30
  -2  -7   0  119.39    4.80
   2   7   0  127.19    4.20
  -2   7   0  129.59    4.10
   2   7   0  120.79    4.10
   3  -7   0   98.49    4.50
   3  -7   0  104.69    4.20
   3  -7   0  110.89    3.80
   3  -7   0   93.99    4.30
  -3  -7   0  102.99    4.40
   3  -7   0  101.69    3.70
  -3  -7   0  101.39    3.60
  -3  -7   0  108.29    4.30
  -3   7   0  104.89    3.60
   3   7   0  107.99    3.80
   3   7   0  107.09    3.90
  -3   7   0  107.39    3.60
  -4  -7   0  241.98    7.50
   4  -7   0  239.28    6.40
   4  -7   0  255.67    6.70
  -4  -7   0  239.58    6.30
   4  -7   0  247.38    7.40
   4  -7   0  243.88    7.70
   4  -7   0  249.28    7.20
  -4  -7   0  241.78    7.40
   4   7   0  246.78    6.70
  -4   7   0  259.07    6.40
  -4   7   0  246.78    6.50
   4   7   0  258.47    7.00
  -4   7   0  247.08    7.50
   5  -7   0    3.80    0.90
   5  -7   0    2.30    1.40
  -5  -7   0    3.60    0.90
  -5  -7   0    2.30    1.60
   5  -7   0   -0.20    1.50
  -5  -7   0    4.70    1.60
   5  -7   0    4.50    1.60
   5  -7   0    2.70    1.00
  -5   7   0    3.50    1.00
  -5   7   0    3.60    0.90
   5   7   0    3.40    1.20
   5   7   0    4.40    1.40
  -5   7   0    4.20    1.60
  -6  -7   0    6.00    1.00
   6  -7   0    7.00    1.00
  -6  -7   0    6.80    1.80
   6  -7   0    6.50    1.70
  -6  -7   0    7.30    1.90
   6  -7   0    8.20    1.90
   6  -7   0    8.50    2.00
  -6   7   0    5.50    0.90
  -6   7   0    4.90    1.00
  -6   7   0    3.90    1.70
   6   7   0    6.40    1.40
   6   7   0    4.80    1.40
   7  -7   0   82.49    4.30
   7  -7   0   82.49    4.00
  -7  -7   0   82.09    4.30
   7  -7   0   85.89    4.60
  -7  -7   0   76.39    2.70
  -7  -7   0   75.59    4.00
   7   7   0   85.59    3.80
   7   7   0   83.39    4.00
  -7   7   0   79.19    2.90
   7   7   0   75.29    3.40
  -7   7   0   76.49    4.20
  -7   7   0   79.39    2.40
  -8  -7   0   25.40    1.60
   8  -7   0   18.10    2.60
  -8  -7   0   25.90    3.00
   8  -7   0   31.20    2.90
  -8  -7   0   28.70    3.00
   8  -7   0   31.50    3.20
   8   7   0   27.60    2.40
  -8   7   0   26.50    2.90
   8   7   0   27.90    2.90
   8   7   0   34.60    3.00
  -8   7   0   24.70    1.80
  -9  -7   0   14.50    2.30
  -9  -7   0   16.40    1.40
   9  -7   0   14.10    2.50
   9  -7   0   20.30    2.50
  -9  -7   0   16.90    2.50
   9  -7   0   16.60    2.60
  -9   7   0   12.30    2.40
   9   7   0   18.80    2.40
  -9   7   0   16.80    1.60
   9   7   0   18.10    2.20
   9   7   0   14.80    2.30
 -10  -7   0    3.70    1.90
 -10  -7   0    0.40    1.50
  10  -7   0   -0.50    1.60
  10  -7   0    2.40    1.70
  10  -7   0    4.50    2.20
  10   7   0    1.90    1.40
 -10   7   0    0.30    1.80
  10   7   0    0.60    1.50
 -10   7   0    2.50    1.00
  10   7   0    0.50    1.50
  11  -7   0  174.18    7.50
  11  -7   0  185.98    7.10
 -11  -7   0  196.98    7.30
  11  -7   0  190.68    7.70
 -11  -7   0  187.88    7.10
  11   7   0  164.58    6.60
  11   7   0  186.38    6.50
  11   7   0  190.08    6.90
 -11   7   0  186.48    5.30
 -11   7   0  179.28    7.40
 -12  -7   0    3.70    2.30
 -12  -7   0    6.40    2.20
  12  -7   0    7.70    2.50
  12  -7   0    6.80    2.30
  12   7   0    4.20    2.00
 -12   7   0    4.90    2.50
  12   7   0    6.30    2.10
  12   7   0    3.20    1.80
 -13  -7   0   22.70    3.30
  13  -7   0   17.80    2.90
 -13  -7   0   16.80    3.10
  13  -7   0   15.00    3.20
  13   7   0   15.00    2.70
  13   7   0   11.30    2.60
  13   7   0   11.30    2.40
 -13   7   0   21.30    3.50
  14  -7   0   20.50    3.60
 -14  -7   0   17.60    3.10
  14  -7   0   19.00    3.10
 -14  -7   0   18.30    3.20
 -14   7   0   13.10    3.30
  14   7   0   20.50    3.20
  14   7   0   20.60    3.00
  14   7   0   17.00    2.80
 -15  -7   0    2.00    2.30
 -15  -7   0   -1.40    2.00
  15  -7   0    0.90    2.40
  15  -7   0    3.40    2.30
  15   7   0   -3.30    1.60
  15   7   0    0.00    2.00
  15   7   0   -0.40    1.80
 -15   7   0    1.50    2.60
 -16  -7   0    9.00    2.90
  16  -7   0   12.20    3.00
 -16  -7   0    9.50    3.00
  16  -7   0    7.50    3.30
  16   7   0    7.20    2.50
  16   7   0    8.00    2.30
  16   7   0    8.20    2.70
 -16   7   0    9.60    3.30
  17  -7   0   -1.70    2.50
 -17  -7   0   -1.80    2.10
 -17  -7   0   -3.30    2.30
  17  -7   0    0.20    2.40
 -17   7   0   -1.00    2.50
  17   7   0   -0.30    1.80
  17   7   0    1.80    2.20
  17   7   0    1.80    2.30
  18  -7   0    8.50    3.10
 -18  -7   0    9.40    3.20
  18  -7   0    8.00    3.40
  18   7   0    9.80    2.90
  18   7   0    9.30    3.10
  18   7   0   11.90    2.90
 -18   7   0   10.80    3.60
  19  -7   0    9.40    3.30
 -19  -7   0    9.70    3.30
  19  -7   0    9.00    3.30
  19   7   0   12.30    3.40
 -19   7   0    5.60    3.30
  19   7   0    8.90    4.20
  20  -7   0    3.50    3.00
 -20  -7   0   -1.60    2.60
  20  -7   0   -1.90    2.80
 -20   7   0   -3.90    3.00
  20   7   0    2.50    2.70
   0  -8   0   11.30    1.70
   0  -8   0   13.20    1.90
   0  -8   0   16.20    2.00
   0  -8   0   13.70    1.90
   0  -8   0   12.00    1.80
   0   8   0   12.10    1.60
   0   8   0   14.30    1.80
  -1  -8   0    2.20    1.20
   1  -8   0    0.20    1.20
   1  -8   0    5.30    1.50
  -1  -8   0    1.30    1.20
  -1  -8   0    2.90    1.30
  -1  -8   0    2.80    1.40
   1  -8   0    0.80    1.30
  -1  -8   0    2.50    1.40
   1  -8   0    0.40    1.10
   1  -8   0    2.50    1.40
   1   8   0    1.70    1.20
  -1   8   0    1.30    1.10
   1   8   0    1.80    1.10
  -2  -8   0    7.90    1.70
   2  -8   0    9.30    1.80
   2  -8   0   10.30    1.70
   2  -8   0    9.30    1.80
  -2  -8   0    9.20    1.50
   2  -8   0    6.10    1.60
  -2  -8   0    8.00    1.70
   2  -8   0    7.60    1.50
   2   8   0    7.90    1.50
   2   8   0    7.00    1.40
  -2   8   0    8.60    1.40
   3  -8   0   19.10    2.20
   3  -8   0   20.90    2.00
  -3  -8   0   16.90    2.30
   3  -8   0   21.20    2.10
   3  -8   0   18.90    2.40
   3  -8   0   21.50    2.50
  -3  -8   0   18.20    1.80
  -3  -8   0   16.20    2.10
  -3   8   0   13.40    1.60
   3   8   0   20.00    2.00
  -3   8   0   18.80    1.80
   3   8   0   17.30    1.90
  -4  -8   0    5.70    1.70
   4  -8   0    8.20    1.80
   4  -8   0    7.70    1.90
  -4  -8   0    5.50    1.20
   4  -8   0    6.90    1.30
   4  -8   0    6.50    1.70
  -4  -8   0    5.80    1.70
   4  -8   0    8.80    1.40
  -4   8   0    5.80    1.30
  -4   8   0    6.90    1.80
   4   8   0    5.30    1.40
   4   8   0    6.00    1.30
  -4   8   0    5.60    1.20
  -5  -8   0   29.60    3.00
  -5  -8   0   27.50    1.80
  -5  -8   0   28.60    2.90
   5  -8   0   28.00    1.90
   5  -8   0   27.10    2.70
   5  -8   0   24.60    2.90
   5  -8   0   33.70    3.30
   5  -8   0   26.20    2.00
  -5   8   0   26.40    1.80
  -5   8   0   25.70    1.90
  -5   8   0   27.90    2.90
   5   8   0   27.80    2.20
   5   8   0   29.20    2.50
   6  -8   0   50.99    3.50
   6  -8   0   50.49    3.20
  -6  -8   0   45.50    3.20
   6  -8   0   44.50    3.50
  -6  -8   0   44.60    2.20
   6  -8   0   47.80    2.30
  -6  -8   0   46.30    3.50
   6   8   0   45.30    2.70
  -6   8   0   45.70    2.40
  -6   8   0   47.20    2.10
  -6   8   0   51.59    3.60
   6   8   0   46.30    2.90
   6   8   0   45.60    3.20
   7  -8   0   39.70    3.50
  -7  -8   0   33.50    3.30
  -7  -8   0   36.10    1.90
   7  -8   0   38.50    3.30
   7  -8   0   32.10    3.40
  -7  -8   0   41.30    3.60
   7   8   0   36.60    3.00
  -7   8   0   31.50    1.70
  -7   8   0   27.70    1.90
  -7   8   0   37.40    3.50
   7   8   0   31.10    2.90
   7   8   0   33.10    2.50
  -8  -8   0   12.00    2.40
   8  -8   0    9.10    2.40
   8  -8   0    6.70    1.90
  -8  -8   0   10.40    2.30
   8  -8   0    9.90    2.30
  -8  -8   0   10.10    1.20
  -8   8   0    8.70    0.90
   8   8   0   13.00    2.00
   8   8   0    9.50    2.00
   8   8   0   11.90    1.90
  -8   8   0   10.00    1.40
  -8   8   0    9.20    2.30
   9  -8   0    9.90    2.60
  -9  -8   0    8.90    2.30
   9  -8   0    8.50    2.10
   9  -8   0    7.50    2.30
  -9  -8   0   11.20    2.30
   9   8   0    9.90    2.10
   9   8   0    7.70    1.80
  -9   8   0    9.00    1.40
   9   8   0    7.60    1.90
  -9   8   0    6.10    2.20
 -10  -8   0   61.69    4.30
  10  -8   0   52.79    4.60
  10  -8   0   62.89    4.70
  10  -8   0   61.19    4.20
 -10  -8   0   54.59    4.20
 -10   8   0   57.49    4.50
 -10   8   0   60.49    2.80
  10   8   0   55.69    3.50
  10   8   0   61.79    4.00
  10   8   0   49.50    3.60
  11  -8   0    1.20    2.10
  11  -8   0    1.20    2.20
 -11  -8   0    0.10    1.80
 -11  -8   0    2.60    2.20
  11  -8   0    2.10    1.90
 -11   8   0    1.10    2.20
  11   8   0    0.70    1.70
  11   8   0    0.80    1.50
  11   8   0    1.20    1.70
  12  -8   0   35.70    3.80
 -12  -8   0   32.00    3.80
  12  -8   0   41.10    4.70
  12  -8   0   35.10    4.30
 -12  -8   0   33.00    3.90
  12   8   0   33.20    3.50
  12   8   0   33.60    3.30
 -12   8   0   36.90    4.20
  12   8   0   42.90    4.10
 -13  -8   0    2.90    2.40
  13  -8   0    0.40    2.10
  13  -8   0    6.40    2.70
 -13  -8   0    3.30    2.30
 -13   8   0    2.90    2.60
  13   8   0    4.60    2.20
  13   8   0    2.40    1.90
  13   8   0    1.90    1.90
  14  -8   0    1.40    2.30
  14  -8   0    2.70    2.20
 -14  -8   0   -1.20    1.90
 -14  -8   0   -1.20    1.90
 -14   8   0    0.40    2.50
  14   8   0   -1.20    1.80
  14   8   0   -0.90    1.70
  14   8   0   -0.10    1.90
 -15  -8   0    4.10    2.70
 -15  -8   0    1.90    2.30
  15  -8   0    6.60    2.90
  15  -8   0    5.00    2.50
 -15   8   0    3.80    2.90
  15   8   0    0.50    2.20
  15   8   0    1.50    2.00
  15   8   0    8.40    2.40
 -16  -8   0   28.80    4.10
  16  -8   0   31.00    4.20
  16  -8   0   25.80    4.70
 -16  -8   0   30.20    4.20
  16   8   0   26.90    3.50
  16   8   0   24.40    3.40
  16   8   0   31.00    4.20
 -16   8   0   28.10    4.40
  17  -8   0    3.90    2.80
 -17  -8   0   10.80    3.30
 -17  -8   0    5.30    2.80
  17  -8   0    3.00    3.20
  17   8   0    8.60    2.90
 -17   8   0    8.00    3.50
  17   8   0    4.20    2.60
  17   8   0    9.80    2.80
  18  -8   0   11.80    4.00
  18  -8   0    7.80    3.20
 -18  -8   0   12.30    3.70
  18   8   0   10.00    2.80
  18   8   0   12.70    3.20
 -18   8   0   21.00    4.40
  19  -8   0   18.40    4.40
  19  -8   0   17.60    4.00
 -19  -8   0   18.20    3.80
  19   8   0   13.10    3.40
 -19   8   0   12.30    4.00
   0  -9   0    0.90    1.30
   0  -9   0    0.30    1.10
   0  -9   0    1.50    1.30
   0  -9   0    0.30    1.30
   0  -9   0   -0.70    1.10
   0   9   0    1.80    1.20
   0   9   0    2.10    1.20
   0   9   0    1.40    1.00
   1  -9   0   -1.70    1.10
  -1  -9   0   -0.70    1.10
  -1  -9   0    0.20    1.10
   1  -9   0    0.80    1.30
  -1  -9   0   -0.10    1.30
   1  -9   0    1.80    1.40
   1  -9   0    1.60    1.20
  -1  -9   0    1.20    1.30
   1  -9   0    0.80    1.30
  -1  -9   0   -0.20    1.00
   1   9   0    1.20    1.20
   1   9   0   -0.50    1.00
  -1   9   0    1.60    1.10
   1   9   0   -1.70    1.00
  -1   9   0    0.20    1.00
   2  -9   0    4.80    1.40
   2  -9   0    7.30    1.70
   2  -9   0    7.80    1.60
  -2  -9   0    3.30    1.40
  -2  -9   0    0.80    1.50
   2  -9   0    8.00    1.90
   2  -9   0    3.80    1.60
  -2  -9   0    5.90    1.40
   2   9   0    4.60    1.30
  -2   9   0    5.50    1.40
   2   9   0    5.30    1.50
   2   9   0    4.70    1.30
   3  -9   0  142.09    5.60
  -3  -9   0  135.49    4.60
   3  -9   0  127.69    5.10
   3  -9   0  133.99    5.30
   3  -9   0  130.99    4.70
  -3  -9   0  133.59    5.60
   3  -9   0  138.39    4.80
  -3  -9   0  139.99    5.40
   3   9   0  138.89    4.80
   3   9   0  141.19    4.90
  -3   9   0  122.99    5.20
  -3   9   0  136.09    4.70
  -3   9   0  133.49    4.60
   3   9   0  133.09    5.30
   4  -9   0   37.50    3.50
   4  -9   0   37.60    2.40
   4  -9   0   40.20    3.00
  -4  -9   0   32.90    2.30
   4  -9   0   33.30    2.40
   4  -9   0   34.70    3.30
  -4  -9   0   36.10    3.30
  -4  -9   0   47.20    4.00
   4   9   0   39.10    2.70
  -4   9   0   34.10    2.30
   4   9   0   38.90    3.40
   4   9   0   34.20    2.40
  -4   9   0   35.30    3.20
  -4   9   0   34.90    2.30
   5  -9   0    7.60    1.80
   5  -9   0    7.40    1.40
  -5  -9   0    5.00    1.80
  -5  -9   0    5.50    1.90
   5  -9   0    7.20    2.10
  -5  -9   0    7.60    1.30
   5  -9   0    7.50    1.30
   5  -9   0    4.60    1.80
   5   9   0    6.50    1.80
   5   9   0    7.20    1.50
  -5   9   0    7.40    1.30
  -5   9   0    6.80    1.40
  -5   9   0    7.10    2.00
   5   9   0    3.40    1.40
  -6  -9   0    0.10    1.40
  -6  -9   0    1.80    1.70
   6  -9   0    1.60    1.60
   6  -9   0    3.00    1.10
  -6  -9   0    2.30    0.90
   6  -9   0    2.40    1.70
   6  -9   0    1.10    1.50
  -6   9   0    0.60    1.00
   6   9   0    5.20    1.60
  -6   9   0    2.40    0.90
  -6   9   0    6.30    2.00
   6   9   0    4.40    1.40
   6   9   0    3.90    1.70
  -7  -9   0    5.20    1.80
   7  -9   0    1.90    1.80
   7  -9   0    2.50    1.70
  -7  -9   0    4.90    1.00
   7  -9   0    4.00    2.00
  -7  -9   0    0.20    1.70
   7   9   0    4.00    1.40
  -7   9   0    3.60    2.00
  -7   9   0    2.90    1.10
  -7   9   0    3.90    1.00
   7   9   0    4.70    1.80
   7   9   0    1.40    1.40
   8  -9   0   61.29    4.30
   8  -9   0   66.09    4.70
   8  -9   0   77.29    4.30
  -8  -9   0   72.19    4.60
  -8  -9   0   67.09    4.30
   8   9   0   71.69    4.30
  -8   9   0   71.99    2.50
   8   9   0   77.69    3.70
   8   9   0   79.39    4.10
  -8   9   0   75.79    4.60
  -8   9   0   64.49    3.00
   9  -9   0   22.00    2.90
  -9  -9   0   25.80    3.30
   9  -9   0   18.20    3.10
  -9  -9   0   22.60    3.30
   9  -9   0   22.30    3.20
  -9   9   0   25.90    2.10
   9   9   0   24.70    2.60
  -9   9   0   14.40    2.80
   9   9   0   26.30    3.10
   9   9   0   27.40    2.90
 -10  -9   0   14.50    2.70
  10  -9   0   18.30    3.00
  10  -9   0   19.00    3.20
  10  -9   0   15.00    3.10
 -10  -9   0   15.40    3.00
 -10   9   0   12.90    2.90
  10   9   0   10.70    2.30
 -10   9   0   19.20    2.00
  10   9   0   12.60    2.50
  10   9   0   16.60    2.40
 -11  -9   0   30.40    3.90
  11  -9   0   32.30    3.70
  11  -9   0   27.70    3.80
  11  -9   0   29.50    4.10
 -11  -9   0   26.30    3.40
 -11   9   0   20.70    3.50
  11   9   0   31.60    3.10
  11   9   0   27.00    3.20
  11   9   0   28.40    3.40
  12  -9   0    6.90    2.80
  12  -9   0    3.20    2.20
  12  -9   0    3.30    2.40
 -12  -9   0    4.40    2.50
 -12  -9   0    5.30    2.50
  12   9   0    2.90    1.90
 -12   9   0    3.60    2.60
  12   9   0    2.80    2.00
  12   9   0    3.20    1.90
  13  -9   0   22.50    3.40
 -13  -9   0   18.30    3.40
 -13  -9   0   19.70    3.60
  13  -9   0   18.20    3.50
 -13   9   0   11.90    3.10
  13   9   0   18.40    3.20
  13   9   0   20.50    2.80
  13   9   0   20.30    3.20
 -14  -9   0    0.60    2.30
  14  -9   0    1.90    2.30
 -14  -9   0    2.10    2.40
  14  -9   0   -0.80    2.50
  14   9   0   -0.90    1.80
 -14   9   0    1.20    2.70
  14   9   0    0.50    1.90
  14   9   0    1.50    2.10
 -15  -9   0   -1.40    2.20
 -15  -9   0    0.30    2.50
  15  -9   0    4.20    2.80
  15  -9   0    1.70    2.30
  15   9   0    5.50    2.50
  15   9   0   -2.40    1.80
  15   9   0    5.30    2.20
 -15   9   0   -0.20    2.70
 -16  -9   0    6.30    2.80
 -16  -9   0    3.30    2.80
  16  -9   0    8.40    2.90
  16  -9   0    6.70    3.00
  16   9   0    1.40    2.40
 -16   9   0    6.00    3.30
  16   9   0    6.60    2.60
 -17  -9   0   11.90    3.50
  17  -9   0   14.30    3.40
 -17  -9   0    6.40    2.90
  17  -9   0   12.30    3.80
 -17   9   0    5.00    3.20
  17   9   0   12.40    3.10
  17   9   0   12.60    3.10
 -18  -9   0    1.10    2.80
  18  -9   0    5.20    3.00
  18  -9   0    1.60    3.20
  18   9   0   -1.00    2.10
 -18   9   0    3.30    3.40
  18   9   0    0.20    2.20
   0 -10   0    4.20    1.50
   0 -10   0    4.30    1.70
   0 -10   0    5.40    1.60
   0 -10   0    5.40    1.70
   0 -10   0    2.40    1.50
   0  10   0    4.30    1.40
   0  10   0    3.00    1.40
   0  10   0    6.50    1.70
  -1 -10   0    8.90    1.90
   1 -10   0   11.40    2.10
  -1 -10   0    8.40    1.80
   1 -10   0   12.20    2.10
  -1 -10   0    8.60    1.70
   1 -10   0    8.90    1.80
  -1 -10   0    9.60    2.00
   1 -10   0   12.00    2.00
  -1 -10   0    9.60    2.10
   1 -10   0    9.70    2.00
  -1  10   0   10.90    1.80
  -1  10   0    8.50    1.80
  -1  10   0   11.20    1.80
   1  10   0    8.70    1.80
   1  10   0    9.90    1.70
   1  10   0    9.10    1.70
   2 -10   0   31.30    2.90
  -2 -10   0   43.00    3.60
   2 -10   0   31.10    2.90
  -2 -10   0   30.90    3.20
   2 -10   0   35.30    3.30
  -2 -10   0   32.70    2.80
   2 -10   0   25.40    2.90
   2 -10   0   34.90    3.30
   2  10   0   31.40    2.70
  -2  10   0   30.30    2.50
   2  10   0   31.50    3.00
   2  10   0   34.30    2.50
  -3 -10   0   60.79    3.90
   3 -10   0   62.09    3.70
  -3 -10   0   67.09    3.90
   3 -10   0   58.39    3.90
  -3 -10   0   65.89    3.30
   3 -10   0   62.79    3.30
   3 -10   0   67.39    3.40
   3 -10   0   63.19    3.90
   3  10   0   61.19    3.30
  -3  10   0   60.69    3.20
  -3  10   0   61.19    3.80
  -3  10   0   63.49    3.20
   3  10   0   60.99    3.30
   3  10   0   62.79    3.80
   4 -10   0    3.80    1.90
   4 -10   0    4.50    1.30
  -4 -10   0    4.50    1.70
  -4 -10   0    3.20    1.80
   4 -10   0    3.80    1.40
   4 -10   0    2.80    1.70
   4 -10   0    5.10    1.80
  -4 -10   0    3.80    1.30
  -4  10   0    3.10    1.30
   4  10   0    3.90    1.70
  -4  10   0    2.50    1.20
  -4  10   0    4.20    1.80
   4  10   0    7.40    1.60
   4  10   0    2.30    1.30
   5 -10   0   44.80    4.00
   5 -10   0   45.20    2.70
   5 -10   0   45.50    2.90
   5 -10   0   44.80    4.00
   5 -10   0   42.70    3.30
  -5 -10   0   41.20    3.80
  -5 -10   0   41.80    3.90
  -5 -10   0   41.60    2.50
  -5  10   0   39.90    3.60
   5  10   0   45.30    3.10
  -5  10   0   42.50    2.70
  -5  10   0   47.00    2.60
   5  10   0   39.20    3.50
   5  10   0   43.70    2.90
   6 -10   0   10.50    2.50
  -6 -10   0   16.00    1.70
   6 -10   0    9.70    2.20
   6 -10   0   10.40    2.50
  -6 -10   0   12.60    2.60
   6 -10   0   12.10    1.80
  -6 -10   0   13.90    2.60
   6 -10   0   10.60    1.80
  -6  10   0   13.00    1.80
   6  10   0    9.70    2.20
  -6  10   0   13.40    1.60
   6  10   0   11.60    1.90
   6  10   0   12.00    2.10
  -6  10   0   13.60    2.50
   7 -10   0   47.40    4.30
   7 -10   0   49.00    4.00
  -7 -10   0   51.29    4.10
  -7 -10   0   53.69    4.60
   7 -10   0   45.80    4.40
   7  10   0   41.60    3.20
   7  10   0   40.50    2.90
   7  10   0   34.10    3.50
  -7  10   0   39.00    2.20
  -7  10   0   43.10    4.10
  -7  10   0   35.70    2.40
   8 -10   0   14.80    2.80
  -8 -10   0   16.30    3.00
   8 -10   0   12.20    2.90
  -8 -10   0   15.30    2.70
   8 -10   0   14.50    2.60
   8  10   0   14.30    2.40
  -8  10   0   16.40    1.90
   8  10   0   12.40    2.60
  -8  10   0   14.30    2.80
   8  10   0   17.50    2.30
  -9 -10   0   16.50    3.10
   9 -10   0   14.10    3.10
   9 -10   0   16.80    2.80
   9 -10   0   18.70    3.20
  -9 -10   0   16.70    3.10
  -9  10   0   16.70    2.00
   9  10   0   16.50    2.60
  -9  10   0   17.40    3.30
   9  10   0   16.80    2.40
   9  10   0   18.50    3.00
 -10 -10   0   15.00    2.80
  10 -10   0   13.80    3.00
  10 -10   0   14.70    2.80
 -10 -10   0   19.00    3.40
  10 -10   0   16.60    3.10
  10  10   0   18.30    3.00
  10  10   0   12.40    2.20
  10  10   0   15.50    2.70
 -10  10   0    4.30    2.50
 -11 -10   0    4.40    2.30
  11 -10   0    5.40    2.30
  11 -10   0   10.50    3.20
 -11 -10   0    9.10    2.80
  11 -10   0    2.70    2.40
 -11  10   0    5.60    2.50
  11  10   0    5.90    2.20
  11  10   0    6.70    2.20
  11  10   0    7.50    2.00
  12 -10   0    6.00    2.90
 -12 -10   0    8.30    3.00
  12 -10   0    6.80    2.40
  12 -10   0    7.00    2.70
 -12 -10   0    3.00    2.20
  12  10   0    4.60    2.00
  12  10   0    8.20    2.30
  12  10   0    2.20    2.00
 -12  10   0    6.50    2.90
  13 -10   0    3.20    2.60
 -13 -10   0    1.90    2.30
 -13 -10   0    0.60    2.40
  13 -10   0    0.70    2.20
  13  10   0   -1.10    1.80
  13  10   0    0.50    2.10
 -13  10   0   -1.80    2.30
  13  10   0   -2.00    1.60
  14 -10   0    1.50    2.30
  14 -10   0    2.30    2.70
 -14 -10   0    8.70    2.90
 -14 -10   0    7.50    3.20
  14  10   0    6.40    2.80
  14  10   0    4.70    2.40
  14  10   0   -0.10    2.10
 -14  10   0    4.60    3.10
  15 -10   0    3.10    2.80
 -15 -10   0    5.40    3.10
  15 -10   0   10.50    3.50
 -15 -10   0    6.50    2.90
  15  10   0    6.60    2.60
 -15  10   0    6.90    3.20
  15  10   0   12.20    3.00
 -16 -10   0   26.00    4.50
  16 -10   0   23.60    4.40
 -16 -10   0   21.50    4.10
  16 -10   0   18.10    3.70
 -16  10   0   23.60    4.50
  16  10   0   25.80    3.80
  16  10   0   17.10    3.70
 -17 -10   0   24.00    4.40
  17 -10   0   20.30    4.40
 -17 -10   0   18.50    3.90
  17 -10   0   22.50    4.10
  17  10   0   19.70    3.60
 -17  10   0   25.40    4.80
  17  10   0   16.40    3.60
  18 -10   0    3.90    2.80
 -18 -10   0    4.70    3.10
  18 -10   0   -1.60    2.90
  18  10   0   -1.50    2.30
  18  10   0    0.80    2.60
 -18  10   0   -2.10    3.10
   0 -11   0    0.80    1.40
   0 -11   0    0.90    1.40
   0 -11   0    0.60    1.40
   0 -11   0    0.70    1.40
   0 -11   0    1.60    1.60
   0  11   0    0.80    1.30
   0  11   0   -0.70    1.10
   0  11   0   -0.40    1.30
   1 -11   0   72.19    4.20
   1 -11   0   76.79    4.00
   1 -11   0   77.49    4.30
  -1 -11   0   79.19    4.10
   1 -11   0   78.19    4.30
  -1 -11   0   79.89    4.10
  -1 -11   0   78.69    4.30
  -1 -11   0   72.39    4.30
  -1 -11   0   75.29    4.20
   1 -11   0   81.89    4.20
  -1  11   0   71.09    3.80
  -1  11   0   78.49    3.80
   1  11   0   74.69    4.10
  -1  11   0   80.89    4.20
   1  11   0   78.09    3.90
   1  11   0   71.29    3.80
   2 -11   0    5.60    1.90
  -2 -11   0    2.50    1.70
   2 -11   0    3.10    1.80
   2 -11   0    1.90    1.50
   2 -11   0    2.00    1.70
  -2 -11   0    3.60    1.40
  -2 -11   0    1.30    1.70
   2 -11   0    3.30    1.60
  -2  11   0    3.00    1.40
   2  11   0   -0.10    1.30
   2  11   0    3.00    1.60
   2  11   0    0.20    1.30
  -2  11   0    4.10    1.50
  -2  11   0    0.60    1.40
  -3 -11   0    6.00    2.10
   3 -11   0    3.20    1.80
   3 -11   0    0.90    1.60
  -3 -11   0    3.90    1.70
   3 -11   0    2.50    1.40
   3 -11   0    4.80    2.00
  -3 -11   0    3.30    1.40
   3 -11   0    3.90    1.60
   3  11   0    2.40    1.70
  -3  11   0    3.90    1.70
  -3  11   0    5.30    1.50
   3  11   0    4.30    1.60
  -3  11   0    2.30    1.40
   3  11   0    2.20    1.40
   4 -11   0  116.09    5.50
  -4 -11   0  111.29    5.70
   4 -11   0  126.19    5.80
  -4 -11   0  120.29    5.60
   4 -11   0  115.69    4.70
  -4 -11   0  114.59    4.50
   4 -11   0  117.69    4.80
   4 -11   0  113.09    5.20
   4  11   0  114.39    5.40
   4  11   0  114.29    4.80
  -4  11   0  118.69    5.50
   4  11   0  119.89    4.80
  -4  11   0  114.39    4.60
  -4  11   0  109.79    4.50
   5 -11   0   15.30    2.20
   5 -11   0   13.90    2.00
   5 -11   0   17.60    2.90
   5 -11   0   13.40    2.70
  -5 -11   0   16.60    1.90
   5 -11   0   12.60    2.40
  -5 -11   0   15.20    2.90
  -5 -11   0   15.20    2.80
   5  11   0   14.50    2.30
   5  11   0   12.00    2.50
  -5  11   0   10.90    2.50
   5  11   0   13.00    2.10
  -5  11   0   11.70    1.90
  -5  11   0   15.10    2.00
   6 -11   0   29.30    2.60
   6 -11   0   35.60    3.80
   6 -11   0   26.10    3.50
   6 -11   0   31.60    3.50
  -6 -11   0   29.40    3.70
  -6 -11   0   25.00    3.20
   6 -11   0   31.90    2.80
  -6  11   0   28.20    2.40
   6  11   0   28.90    2.90
   6  11   0   29.80    2.90
  -6  11   0   29.50    2.60
   6  11   0   27.70    3.50
  -6  11   0   27.90    3.50
  -7 -11   0   85.49    5.30
  -7 -11   0   90.69    5.20
   7 -11   0   76.99    5.40
   7 -11   0   82.39    4.80
   7 -11   0   94.69    5.40
  -7  11   0   83.19    3.40
   7  11   0   86.89    4.50
   7  11   0   85.29    4.10
  -7  11   0   92.99    5.60
   7  11   0   92.19    5.10
  -7  11   0   89.69    3.80
   8 -11   0    1.10    2.10
  -8 -11   0    5.60    2.40
  -8 -11   0    6.20    2.40
   8 -11   0    4.10    2.10
   8 -11   0    6.80    2.50
   8  11   0    6.40    2.00
  -8  11   0    3.80    1.40
  -8  11   0    7.70    2.40
   8  11   0    4.40    1.80
   8  11   0    3.20    2.00
   9 -11   0  122.49    6.50
   9 -11   0  125.79    6.10
  -9 -11   0  119.39    6.40
  -9 -11   0  126.79    6.40
   9 -11   0  110.29    6.50
   9  11   0  129.49    5.80
   9  11   0  129.89    5.30
   9  11   0  120.09    6.00
  -9  11   0  131.29    6.70
  10 -11   0   37.60    4.60
  10 -11   0   51.49    5.30
  10 -11   0   36.10    3.90
 -10 -11   0   38.90    4.70
 -10 -11   0   37.20    4.40
  10  11   0   36.30    3.70
  10  11   0   43.20    4.50
  10  11   0   44.50    3.40
 -10  11   0   42.90    4.90
  11 -11   0    3.20    2.80
  11 -11   0    2.60    2.10
 -11 -11   0    3.70    2.60
  11 -11   0    4.30    2.60
 -11 -11   0    0.30    2.20
  11  11   0    1.50    1.90
  11  11   0    1.90    1.70
 -11  11   0    0.90    2.40
  11  11   0    2.70    2.10
 -12 -11   0    7.20    2.60
  12 -11   0    7.70    3.00
  12 -11   0   12.10    3.50
  12 -11   0    9.60    2.70
 -12 -11   0    9.90    3.20
  12  11   0    8.70    2.50
  12  11   0    9.80    2.70
 -12  11   0    7.70    3.00
  12  11   0   10.10    2.80
 -13 -11   0    0.40    2.60
  13 -11   0   -1.30    2.10
  13 -11   0   -0.80    2.40
 -13 -11   0    1.60    2.50
  13  11   0   -1.20    1.80
  13  11   0    3.60    2.30
 -13  11   0   -3.60    2.40
 -14 -11   0    3.20    2.60
  14 -11   0    1.10    2.10
 -14 -11   0    3.40    3.10
  14 -11   0    4.50    2.80
 -14  11   0   -1.60    2.70
  14  11   0    0.20    2.30
  14  11   0    1.60    2.20
 -15 -11   0   17.40    3.80
  15 -11   0   19.70    3.60
 -15 -11   0   14.90    3.80
  15 -11   0   15.10    3.90
  15  11   0   15.00    3.30
  15  11   0   17.60    3.50
 -15  11   0   20.60    4.10
  16 -11   0    1.30    2.70
  16 -11   0    7.30    3.20
 -16 -11   0    0.50    2.90
 -16 -11   0    4.20    2.70
  16  11   0    1.80    2.60
 -16  11   0    2.10    3.10
  16  11   0    0.10    2.30
 -17 -11   0   24.30    4.40
  17 -11   0   11.10    4.00
  17 -11   0   19.60    4.00
 -17 -11   0   22.10    4.40
  17  11   0   20.10    3.90
 -17  11   0   16.80    4.40
  17  11   0   18.80    4.00
   0 -12   0  122.19    5.60
   0 -12   0  127.79    5.60
   0 -12   0  128.39    5.80
   0 -12   0  126.39    5.60
   0 -12   0  132.29    5.90
   0  12   0  135.29    5.30
   0  12   0  143.19    5.70
   0  12   0  133.99    5.60
   0  12   0  135.69    5.50
   1 -12   0   41.80    3.70
   1 -12   0   48.90    4.10
  -1 -12   0   45.20    3.60
  -1 -12   0   42.30    3.40
   1 -12   0   39.50    3.80
   1 -12   0   44.50    4.00
   1 -12   0   39.60    3.70
  -1 -12   0   46.50    4.10
  -1 -12   0   44.50    3.80
   1  12   0   50.09    3.50
   1  12   0   44.10    3.60
  -1  12   0   48.90    3.50
   1  12   0   47.80    3.30
  -1  12   0   41.80    3.30
  -1  12   0   45.10    3.50
  -1  12   0   45.20    3.30
  -2 -12   0    7.40    2.30
  -2 -12   0   14.10    2.60
   2 -12   0   16.20    2.80
   2 -12   0   11.90    2.40
   2 -12   0    8.70    2.30
   2 -12   0   12.90    2.40
  -2 -12   0   14.50    2.30
   2 -12   0   13.40    2.40
  -2  12   0   12.50    2.40
  -2  12   0   13.90    2.20
   2  12   0   12.40    2.20
   2  12   0   12.90    2.40
   2  12   0   17.50    2.50
  -2  12   0   14.80    2.50
  -2  12   0   14.20    2.30
   3 -12   0  103.29    5.30
  -3 -12   0  108.39    5.40
   3 -12   0   93.39    5.20
   3 -12   0   98.19    5.40
   3 -12   0  101.89    4.80
  -3 -12   0   96.19    4.50
   3 -12   0  107.69    4.90
  -3 -12   0  100.99    5.50
   3  12   0  104.29    5.40
   3  12   0  103.89    4.70
  -3  12   0  101.89    5.30
  -3  12   0  106.19    4.70
  -3  12   0   97.89    4.50
   3  12   0  101.79    4.70
   4 -12   0    1.70    1.80
   4 -12   0   -0.70    1.30
   4 -12   0   -1.20    1.70
  -4 -12   0    2.80    1.40
  -4 -12   0   -0.30    1.60
   4 -12   0    0.80    1.40
  -4 -12   0    1.80    2.00
   4 -12   0    0.00    1.90
   4  12   0   -0.60    1.40
  -4  12   0    0.60    1.30
  -4  12   0   -0.50    1.20
  -4  12   0    0.60    1.80
   4  12   0    2.70    1.90
   4  12   0   -0.70    1.20
  -5 -12   0    4.10    2.30
   5 -12   0    0.80    1.30
  -5 -12   0    2.50    2.10
   5 -12   0   -0.70    1.90
   5 -12   0    3.00    1.60
   5 -12   0    1.10    1.80
   5 -12   0    2.10    2.00
   5  12   0    2.60    1.70
   5  12   0   -0.20    1.70
  -5  12   0    0.00    1.40
  -5  12   0    3.10    2.10
  -5  12   0    0.90    1.30
   5  12   0    2.60    1.50
   6 -12   0   30.70    3.90
   6 -12   0   26.60    2.80
   6 -12   0   31.00    4.00
   6 -12   0   26.70    3.30
   6 -12   0   27.50    2.70
  -6 -12   0   29.10    3.70
  -6 -12   0   27.50    3.60
  -6  12   0   28.00    2.70
   6  12   0   32.60    3.40
  -6  12   0   31.40    3.90
   6  12   0   23.90    3.20
   6  12   0   29.90    2.90
  -6  12   0   28.80    2.60
  -7 -12   0    6.20    2.40
   7 -12   0    4.20    2.40
   7 -12   0   -0.30    2.00
   7 -12   0    1.40    2.00
  -7 -12   0    4.30    2.20
   7  12   0    1.60    1.60
  -7  12   0    0.10    1.30
   7  12   0    0.30    1.80
  -7  12   0    4.40    2.30
   7  12   0    3.00    1.80
   8 -12   0   65.29    5.70
   8 -12   0   62.59    4.70
  -8 -12   0   48.40    4.70
   8 -12   0   49.00    5.10
  -8 -12   0   66.49    5.70
  -8  12   0   58.69    3.30
   8  12   0   58.69    4.10
  -8  12   0   62.89    5.50
   8  12   0   58.79    5.10
   8  12   0   55.19    3.70
   9 -12   0   15.60    3.40
   9 -12   0   11.40    2.60
   9 -12   0    9.80    3.20
  -9 -12   0    6.50    2.60
  -9 -12   0   10.60    2.70
   9  12   0    8.60    2.00
  -9  12   0   10.00    3.00
   9  12   0    6.20    2.10
   9  12   0    6.80    2.40
  10 -12   0   23.90    3.50
 -10 -12   0   21.30    3.60
  10 -12   0   25.90    4.20
  10 -12   0   22.40    4.20
 -10 -12   0   29.70    4.40
  10  12   0   23.20    3.20
  10  12   0   26.80    3.80
  10  12   0   20.70    3.10
 -10  12   0   29.40    4.40
 -11 -12   0    3.50    2.70
 -11 -12   0    7.10    3.00
  11 -12   0    3.10    2.90
  11 -12   0    3.90    2.30
  11 -12   0    4.00    2.80
  11  12   0   10.00    2.60
 -11  12   0    5.80    2.90
  11  12   0   10.20    2.70
 -12 -12   0    9.90    3.20
 -12 -12   0   11.30    3.20
  12 -12   0   12.50    3.50
  12 -12   0   15.10    3.10
  12 -12   0   13.40    3.70
  12  12   0   10.30    2.90
  12  12   0   17.80    3.30
 -12  12   0   14.20    3.80
  13 -12   0   67.89    6.70
 -13 -12   0   59.19    6.00
  13 -12   0   69.29    5.40
 -13 -12   0   54.09    5.60
 -13  12   0   64.49    6.30
  13  12   0   58.79    5.20
  13  12   0   58.89    5.50
  14 -12   0   33.20    5.20
 -14 -12   0   33.10    5.10
 -14 -12   0   29.20    4.50
  14 -12   0   32.70    4.40
  14  12   0   30.40    4.00
 -14  12   0   31.70    4.70
  14  12   0   27.50    4.00
  15 -12   0    4.20    3.00
 -15 -12   0   -0.40    2.80
 -15 -12   0   -0.50    2.50
  15 -12   0    3.00    2.60
  15  12   0   -0.80    2.20
 -15  12   0   -1.10    2.90
  15  12   0    1.80    2.40
  16 -12   0    0.80    2.60
 -16 -12   0    0.90    2.90
 -16 -12   0   -1.70    2.70
  16 -12   0    2.20    3.00
  16  12   0    3.90    2.80
 -16  12   0    7.50    3.70
  16  12   0    0.50    2.40
   0 -13   0    0.90    1.60
   0 -13   0    0.70    1.80
   0 -13   0   -0.20    1.50
   0 -13   0    0.20    1.70
   0 -13   0    2.00    1.80
   0  13   0    1.80    1.70
   0  13   0    0.70    1.60
   0  13   0   -1.90    1.30
   0  13   0   -0.60    1.60
   1 -13   0   31.00    3.60
   1 -13   0   25.40    3.30
  -1 -13   0   25.00    3.00
   1 -13   0   23.30    3.20
  -1 -13   0   25.00    3.30
   1 -13   0   31.10    3.50
   1 -13   0   26.10    3.20
  -1 -13   0   26.20    3.30
  -1  13   0   21.30    2.70
   1  13   0   23.50    2.70
   1  13   0   25.50    3.00
  -1  13   0   26.10    3.10
  -1  13   0   23.00    3.10
   1  13   0   21.70    2.90
   1  13   0   26.30    2.90
  -1  13   0   22.30    2.80
   2 -13   0   41.80    4.00
   2 -13   0   55.49    4.30
   2 -13   0   50.49    3.80
   2 -13   0   47.10    4.30
  -2 -13   0   52.69    4.60
  -2 -13   0   42.50    3.50
   2 -13   0   48.00    3.70
  -2 -13   0   52.29    4.00
  -2  13   0   46.80    4.20
  -2  13   0   50.09    3.90
   2  13   0   63.09    4.20
   2  13   0   57.39    3.50
  -2  13   0   47.10    3.50
   2  13   0   49.00    3.50
   2  13   0   47.50    3.50
  -2  13   0   51.19    3.50
   3 -13   0   -0.10    1.90
  -3 -13   0    3.60    2.00
   3 -13   0    1.10    1.60
   3 -13   0    5.00    2.20
   3 -13   0    1.10    1.60
  -3 -13   0    1.80    1.60
   3 -13   0   -2.10    1.60
  -3 -13   0    0.60    2.10
   3  13   0    0.50    1.80
  -3  13   0   -0.40    1.30
  -3  13   0    0.90    1.50
   3  13   0    0.40    1.40
   3  13   0    0.10    1.50
  -3  13   0    1.80    1.50
  -3  13   0    6.80    2.20
   4 -13   0  107.89    5.80
   4 -13   0  108.79    5.00
   4 -13   0  109.59    5.70
  -4 -13   0  109.39    6.10
   4 -13   0  107.39    5.90
   4 -13   0   99.19    4.90
  -4 -13   0  108.99    5.80
   4  13   0  101.19    4.90
   4  13   0  110.99    5.10
  -4  13   0  123.59    6.00
  -4  13   0  108.69    4.80
  -4  13   0  108.19    4.90
   4  13   0  101.49    5.70
   5 -13   0   12.90    2.70
   5 -13   0    4.70    2.40
   5 -13   0    4.90    1.80
  -5 -13   0    6.70    2.60
   5 -13   0    6.20    2.00
  -5 -13   0    6.10    2.40
   5 -13   0    5.40    2.40
  -5  13   0    3.30    2.30
   5  13   0    6.90    2.00
  -5  13   0    8.40    1.90
   5  13   0    7.50    2.40
   5  13   0    6.20    2.00
  -5  13   0   10.40    2.00
  -6 -13   0   58.99    5.30
   6 -13   0   53.39    3.60
  -6 -13   0   60.99    5.40
   6 -13   0   59.09    4.80
   6 -13   0   57.09    4.80
   6 -13   0   61.59    5.00
   6  13   0   57.89    4.00
  -6  13   0   57.89    3.60
  -6  13   0   51.69    3.30
   6  13   0   54.19    3.60
  -6  13   0   61.59    5.30
   6  13   0   62.29    4.60
  -7 -13   0   17.90    3.30
   7 -13   0    9.70    2.90
   7 -13   0   11.80    3.20
  -7 -13   0   15.10    3.20
   7 -13   0   15.90    3.10
   7  13   0   17.00    2.50
  -7  13   0   10.60    2.80
  -7  13   0   15.60    2.30
   7  13   0   12.60    2.50
   7  13   0    9.80    2.60
   8 -13   0    1.90    2.60
   8 -13   0    6.30    2.70
   8 -13   0   10.60    2.70
  -8 -13   0   10.10    3.00
  -8 -13   0    5.20    2.70
   8  13   0    8.90    2.50
   8  13   0    4.70    2.30
   8  13   0    7.50    2.20
  -8  13   0    4.50    2.70
   9 -13   0   10.50    2.80
  -9 -13   0    7.90    3.00
   9 -13   0    6.30    2.90
  -9 -13   0   11.10    3.10
   9 -13   0    6.40    3.00
  -9  13   0   12.30    3.20
   9  13   0    9.40    2.60
   9  13   0    7.00    2.20
  10 -13   0   35.90    4.90
  10 -13   0   33.10    4.20
  10 -13   0   40.70    5.20
 -10 -13   0   37.30    4.90
 -10 -13   0   32.60    4.30
  10  13   0   39.10    4.50
 -10  13   0   36.60    4.80
  10  13   0   37.10    4.00
  11 -13   0   -0.90    2.20
  11 -13   0   -3.30    2.30
 -11 -13   0    0.90    2.30
 -11 -13   0    3.60    2.80
  11 -13   0    0.70    2.60
  11  13   0    1.60    2.20
 -11  13   0    1.80    2.90
  11  13   0    1.50    2.00
 -12 -13   0    5.70    3.00
  12 -13   0   -0.60    2.80
 -12 -13   0   -2.30    2.10
  12 -13   0    3.00    2.40
  12 -13   0    5.20    3.20
 -12  13   0   -2.30    2.60
  12  13   0    6.30    2.50
  12  13   0    0.70    2.10
 -13 -13   0   12.20    3.70
  13 -13   0   13.10    3.90
  13 -13   0   13.10    3.20
 -13 -13   0   16.60    3.70
  13  13   0   17.80    3.30
 -13  13   0   12.60    3.80
  13  13   0    9.80    3.10
 -14 -13   0   17.70    4.30
 -14 -13   0    7.30    3.10
  14 -13   0    8.60    3.10
  14 -13   0    6.20    3.30
 -14  13   0    6.30    3.60
  14  13   0    4.00    2.80
  14  13   0    9.40    3.00
 -15 -13   0   17.00    4.40
 -15 -13   0   15.00    3.70
  15 -13   0   17.30    4.50
  15 -13   0   13.10    3.60
  15  13   0   17.00    3.60
 -15  13   0   14.40    4.40
  15  13   0   13.00    3.40
   0 -14   0   52.59    4.20
   0 -14   0   63.69    4.60
   0 -14   0   56.59    4.40
   0 -14   0   60.69    4.30
   0 -14   0   60.39    4.30
   0  14   0   61.19    4.20
   0  14   0   65.39    4.20
   0  14   0   55.69    4.10
   0  14   0   62.39    4.00
   1 -14   0    2.90    1.90
   1 -14   0    2.60    1.90
   1 -14   0    2.30    2.00
  -1 -14   0    3.30    2.20
   1 -14   0    0.20    1.90
  -1 -14   0    3.60    2.10
   1 -14   0    2.60    1.90
  -1 -14   0    1.30    1.70
   1  14   0    5.50    2.00
   1  14   0   -1.20    1.50
  -1  14   0   -0.20    1.70
   1  14   0    3.80    2.10
  -1  14   0    1.30    1.80
  -1  14   0   -0.20    1.70
  -1  14   0    3.50    1.70
   1  14   0    1.00    1.40
   2 -14   0    6.10    2.50
   2 -14   0    9.10    2.50
   2 -14   0    5.30    2.00
   2 -14   0    6.10    2.10
  -2 -14   0    5.70    2.30
   2 -14   0    6.00    2.30
  -2 -14   0    2.90    1.70
  -2 -14   0    0.40    2.10
  -2  14   0    1.90    1.80
   2  14   0    4.30    1.90
   2  14   0    4.40    1.80
  -2  14   0    4.20    1.80
   2  14   0    6.40    2.30
   2  14   0    5.70    1.90
  -2  14   0    4.40    2.10
  -2  14   0    3.60    2.00
   3 -14   0   18.70    3.30
   3 -14   0   21.20    3.20
  -3 -14   0   18.70    3.30
   3 -14   0   20.60    3.00
  -3 -14   0   19.20    3.30
   3 -14   0   19.60    3.20
   3 -14   0   17.40    2.90
   3  14   0   15.40    2.60
  -3  14   0   17.00    2.60
   3  14   0   18.30    2.70
   3  14   0   17.70    3.10
   3  14   0   25.30    2.80
  -3  14   0   14.30    2.40
  -3  14   0   16.30    2.60
  -3  14   0   20.40    3.10
  -3  14   0   19.00    3.10
  -4 -14   0   -0.20    2.20
   4 -14   0    0.60    1.60
   4 -14   0   -0.30    1.60
   4 -14   0    0.70    2.00
  -4 -14   0    4.40    2.20
   4 -14   0   -1.50    1.90
   4 -14   0    4.50    2.30
  -4  14   0    4.60    1.80
  -4  14   0    1.00    1.60
   4  14   0    1.60    1.60
   4  14   0    4.10    1.80
  -4  14   0    3.30    2.10
   4  14   0   -2.30    1.90
  -4  14   0    0.80    1.60
   5 -14   0    3.60    2.20
  -5 -14   0    2.80    2.30
   5 -14   0    3.40    2.30
  -5 -14   0    2.80    2.20
   5 -14   0    3.20    1.90
   5 -14   0    3.50    2.60
   5 -14   0    0.80    2.10
  -5  14   0    4.10    1.80
   5  14   0    3.60    1.80
   5  14   0    0.00    2.00
  -5  14   0    2.40    2.00
   5  14   0    2.10    1.70
  -6 -14   0    3.50    2.30
   6 -14   0   -0.70    2.10
   6 -14   0    0.40    2.10
   6 -14   0    0.10    1.50
   6 -14   0   -3.20    1.60
  -6 -14   0   -1.00    2.00
  -6  14   0    2.10    1.70
   6  14   0   -0.10    2.10
   6  14   0    1.90    1.80
   6  14   0    0.70    2.10
  -6  14   0    0.40    2.10
   7 -14   0   11.30    3.20
  -7 -14   0   12.90    3.10
   7 -14   0   10.90    2.80
   7 -14   0    8.60    3.10
  -7 -14   0   13.70    3.40
  -7  14   0   11.20    3.00
   7  14   0   11.50    2.50
   7  14   0   14.10    3.20
   8 -14   0   67.99    5.20
  -8 -14   0   71.29    5.40
   8 -14   0   71.69    6.30
  -8 -14   0   76.79    6.70
   8 -14   0   81.09    7.00
  -8  14   0   58.09    5.60
   8  14   0   74.79    5.30
   8  14   0   66.09    4.60
  -9 -14   0    0.10    2.40
   9 -14   0    2.50    2.30
   9 -14   0    0.60    2.60
   9 -14   0    7.70    3.20
  -9 -14   0    3.00    2.50
   9  14   0    2.10    2.10
   9  14   0    6.50    2.60
  -9  14   0    0.00    2.40
  10 -14   0   19.10    3.50
 -10 -14   0   23.90    4.10
  10 -14   0   30.10    4.60
 -10 -14   0   20.70    4.10
  10 -14   0   19.20    4.10
  10  14   0   32.50    4.00
 -10  14   0   23.80    4.10
  10  14   0   22.40    3.70
  11 -14   0   27.60    4.80
  11 -14   0   24.90    3.90
 -11 -14   0   39.50    5.50
  11 -14   0   34.50    5.10
 -11 -14   0   39.20    5.10
 -11  14   0   24.60    4.40
  11  14   0   28.70    4.20
  11  14   0   30.00    3.80
  12 -14   0   16.90    4.00
 -12 -14   0   13.10    3.90
  12 -14   0   12.10    3.20
 -12 -14   0   19.20    4.00
 -12  14   0   15.10    4.00
  12  14   0   15.20    3.20
  12  14   0   15.40    3.50
  13 -14   0   14.00    4.20
 -13 -14   0   10.60    3.50
 -13 -14   0   17.20    4.30
  13  14   0   13.30    3.20
 -13  14   0   17.10    4.30
  13  14   0   14.40    3.70
 -14 -14   0   48.40    6.20
 -14 -14   0   48.90    5.90
  14 -14   0   48.80    6.30
  14  14   0   44.60    5.40
  14  14   0   46.60    5.10
 -14  14   0   65.19    6.90
   0 -15   0    1.00    1.90
   0 -15   0   -2.30    1.60
   0 -15   0    2.00    2.00
   0 -15   0    2.50    2.10
   0  15   0   -0.90    1.40
   0  15   0   -0.70    1.60
   0  15   0    1.20    1.70
   0  15   0    0.70    1.80
   1 -15   0    5.50    2.30
  -1 -15   0    7.30    2.40
   1 -15   0    8.70    2.40
   1 -15   0   10.10    2.70
   1 -15   0    4.40    2.30
  -1 -15   0    7.10    2.30
   1 -15   0    3.00    2.10
  -1 -15   0    7.00    2.40
  -1  15   0    8.20    2.30
   1  15   0    3.30    1.80
   1  15   0    8.20    2.30
  -1  15   0    4.10    1.80
   1  15   0    5.90    2.10
   1  15   0    6.00    2.10
  -1  15   0    4.30    2.00
  -1  15   0    6.20    2.30
   2 -15   0    2.30    2.00
   2 -15   0    1.80    2.10
  -2 -15   0    2.60    2.30
  -2 -15   0    2.20    2.10
   2 -15   0    2.30    2.00
   2 -15   0   -0.40    1.90
   2 -15   0    1.30    1.80
   2  15   0   -1.00    1.40
  -2  15   0    2.70    1.90
  -2  15   0    1.20    1.60
   2  15   0    1.80    2.10
  -2  15   0    1.60    1.80
   2  15   0    1.40    1.60
  -2  15   0    3.80    1.90
  -2  15   0    1.70    1.80
   2  15   0   -0.70    1.70
  -3 -15   0   19.20    3.60
   3 -15   0   14.80    3.10
   3 -15   0   23.30    3.50
   3 -15   0   19.20    3.00
   3 -15   0   17.60    3.00
  -3 -15   0   16.70    3.20
   3 -15   0   25.40    3.70
  -3  15   0   20.10    2.90
   3  15   0   27.30    3.80
  -3  15   0   21.10    3.40
   3  15   0   15.70    2.70
   3  15   0   13.60    2.50
  -3  15   0   19.60    2.90
  -3  15   0   17.20    3.00
  -3  15   0   18.90    2.80
   4 -15   0    4.20    2.60
   4 -15   0    2.60    2.20
  -4 -15   0    1.00    2.50
   4 -15   0    4.40    2.50
   4 -15   0    3.90    2.00
   4 -15   0    7.10    2.20
  -4 -15   0    1.30    2.20
  -4  15   0    6.10    2.10
  -4  15   0    3.40    1.90
  -4  15   0    5.60    2.40
   4  15   0    0.70    2.10
  -4  15   0    1.30    1.70
   4  15   0    2.70    2.40
  -4  15   0    3.10    2.10
   4  15   0    4.80    1.90
   5 -15   0    1.90    1.80
   5 -15   0    3.30    2.30
  -5 -15   0    2.40    2.10
   5 -15   0    0.40    2.30
  -5 -15   0    0.30    2.20
   5 -15   0    1.40    2.10
  -5  15   0    2.10    1.70
  -5  15   0    0.10    2.10
   5  15   0    1.80    2.10
   5  15   0    3.10    1.90
  -6 -15   0   32.20    4.60
   6 -15   0   27.80    4.20
  -6 -15   0   26.20    4.20
   6 -15   0   31.90    4.10
   6 -15   0   25.20    4.10
   6  15   0   25.80    3.90
  -6  15   0   26.20    4.00
   6  15   0   26.20    3.30
  -6  15   0   27.20    3.30
   7 -15   0   36.20    4.90
  -7 -15   0   40.20    4.70
   7 -15   0   36.00    4.70
   7 -15   0   31.90    4.20
  -7 -15   0   32.50    4.60
   7  15   0   32.40    4.30
  -7  15   0   38.20    4.80
   7  15   0   32.40    3.80
   8 -15   0   -3.40    2.60
  -8 -15   0   -0.70    2.20
   8 -15   0    1.20    2.50
   8 -15   0    0.70    2.20
  -8 -15   0    2.90    2.50
  -8  15   0    2.40    2.50
   8  15   0    2.30    2.30
   8  15   0    1.80    2.00
   9 -15   0    2.10    2.80
  -9 -15   0    2.00    2.60
   9 -15   0    4.70    2.80
  -9 -15   0    4.90    2.70
   9 -15   0    0.80    2.40
   9  15   0    7.20    2.70
   9  15   0    1.90    2.10
  -9  15   0    1.40    2.60
 -10 -15   0   -2.50    2.10
 -10 -15   0    5.50    3.10
  10 -15   0    2.90    3.20
  10 -15   0   -1.90    2.50
  10  15   0   -2.00    2.10
  10  15   0   -0.40    2.10
 -10  15   0   -1.00    2.80
  11 -15   0    3.90    3.40
 -11 -15   0    1.20    2.60
  11 -15   0    5.00    3.10
 -11 -15   0    3.80    3.10
  11  15   0    6.00    2.70
 -11  15   0    5.20    3.40
  11  15   0    4.00    2.70
 -12 -15   0    8.40    3.50
  12 -15   0    2.60    3.00
 -12 -15   0   10.60    3.40
 -12  15   0    8.40    3.60
  12  15   0    5.80    2.80
  12  15   0    6.60    3.00
  13 -15   0    8.20    3.60
 -13 -15   0    3.60    3.60
 -13 -15   0    2.60    2.80
  13  15   0    8.10    3.00
   0 -16   0   71.59    5.30
   0 -16   0   77.19    5.10
   0 -16   0   63.89    4.90
   0  16   0   59.89    4.20
   0  16   0   61.69    4.60
   0  16   0   70.49    4.80
   0  16   0   77.09    4.80
   1 -16   0    2.70    2.30
   1 -16   0    1.20    2.10
   1 -16   0    4.10    2.20
   1 -16   0    3.40    2.20
  -1 -16   0    2.40    2.40
   1 -16   0    0.50    2.00
  -1 -16   0    2.60    2.10
  -1  16   0    0.80    1.90
  -1  16   0    2.50    2.00
   1  16   0    3.60    2.30
  -1  16   0    0.00    1.70
   1  16   0    1.90    1.90
   1  16   0    0.80    1.70
  -1  16   0    1.40    1.80
   2 -16   0    5.10    2.30
  -2 -16   0    1.80    2.30
  -2 -16   0    2.20    2.20
   2 -16   0    0.80    2.10
   2 -16   0    4.50    2.50
   2 -16   0    4.50    2.40
   2 -16   0    6.30    2.40
   2  16   0    3.90    2.30
   2  16   0    2.30    1.80
  -2  16   0    4.20    2.10
  -2  16   0    2.80    1.90
  -2  16   0    7.40    2.20
  -2  16   0    5.10    2.50
  -2  16   0    5.20    2.30
   3 -16   0    3.30    2.10
   3 -16   0    5.00    2.50
   3 -16   0   -0.40    2.20
  -3 -16   0    3.90    2.60
   3 -16   0    3.50    2.40
   3 -16   0    4.70    2.30
  -3 -16   0    5.40    2.70
  -3  16   0    9.10    2.30
   3  16   0    5.20    2.00
  -3  16   0    2.30    2.30
  -3  16   0    4.60    1.90
  -3  16   0    8.20    2.60
  -3  16   0    2.90    1.80
   3  16   0    6.10    2.40
   4 -16   0    3.50    2.00
   4 -16   0    5.00    2.60
   4 -16   0    3.00    2.40
  -4 -16   0    2.10    2.30
  -4 -16   0    1.60    2.20
   4 -16   0    1.30    2.00
   4  16   0   -2.20    2.10
  -4  16   0   -1.50    1.70
   4  16   0    1.70    1.80
  -4  16   0    0.20    2.00
  -4  16   0    0.60    2.00
  -4  16   0    1.50    1.80
  -4  16   0    1.50    1.70
   5 -16   0   21.70    3.80
  -5 -16   0   31.30    4.50
   5 -16   0   27.30    4.30
  -5 -16   0   30.70    4.30
   5 -16   0   27.90    4.30
  -5  16   0   31.50    4.20
  -5  16   0   31.50    3.70
   5  16   0   31.00    4.30
  -5  16   0   22.50    3.80
   5  16   0   32.50    3.60
  -5  16   0   33.30    3.60
  -6 -16   0    3.10    2.60
   6 -16   0   -4.60    3.10
   6 -16   0    2.90    2.70
  -6 -16   0   -0.30    2.10
   6 -16   0   -0.80    2.30
   6  16   0   -0.10    2.30
   6  16   0    1.60    1.90
  -6  16   0    2.30    2.40
   7 -16   0   -2.90    2.70
  -7 -16   0    9.20    3.10
  -7 -16   0    2.80    2.50
   7 -16   0    1.60    2.80
   7  16   0    5.00    2.60
  -7  16   0    5.90    3.00
   7  16   0    0.20    1.90
   8 -16   0    8.60    3.10
   8 -16   0    2.00    2.90
  -8 -16   0    3.20    2.80
  -8 -16   0    4.40    2.60
   8  16   0    3.50    2.20
   8  16   0    7.50    2.80
  -8  16   0    5.40    2.80
   9 -16   0    5.70    3.20
  -9 -16   0   12.80    3.40
  -9 -16   0    7.30    3.20
   9 -16   0    8.70    3.50
   9  16   0    5.70    2.50
   9  16   0    6.20    2.80
  -9  16   0    5.50    3.10
 -10 -16   0    7.70    3.60
 -10 -16   0   12.80    3.70
  10 -16   0   12.80    4.10
  10 -16   0    9.10    3.60
  10  16   0   13.90    3.20
  10  16   0    9.20    2.90
 -10  16   0    2.10    2.90
  11 -16   0    4.40    3.30
 -11 -16   0    3.50    3.40
 -11 -16   0    0.30    2.40
  11  16   0    8.10    3.30
  11  16   0    4.00    2.50
 -11  16   0    5.40    3.40
   0 -17   0   -0.40    2.00
   0 -17   0    1.20    2.30
   0  17   0   -3.70    1.70
   0  17   0   -0.50    1.70
  -1 -17   0    9.00    2.80
   1 -17   0   21.20    3.80
  -1 -17   0   18.50    3.80
   1 -17   0   16.70    3.20
  -1  17   0   14.30    3.00
   1  17   0   21.70    3.60
  -1  17   0   16.30    3.30
  -1  17   0   17.50    3.20
  -1  17   0    7.60    2.30
  -1  17   0   17.00    3.20
   1  17   0   13.50    2.70
   2 -17   0    2.70    2.50
   2 -17   0   -1.00    1.90
   2 -17   0   -0.90    2.00
  -2 -17   0    4.70    2.80
  -2 -17   0    1.90    2.20
  -2  17   0    0.80    1.70
   2  17   0    5.20    2.50
  -2  17   0    3.70    2.40
  -2  17   0    2.10    2.20
  -2  17   0    4.20    2.20
   2  17   0    1.20    2.00
  -2  17   0    3.10    2.10
  -3 -17   0   10.60    3.20
   3 -17   0   22.00    3.70
  -3 -17   0   19.40    4.00
   3 -17   0   17.10    3.10
   3 -17   0   20.90    3.90
  -3  17   0   20.70    3.20
  -3  17   0   20.20    3.10
   3  17   0   20.20    3.10
   3  17   0   20.10    3.70
  -3  17   0   16.20    3.30
  -3  17   0   17.20    3.30
  -3  17   0   19.30    3.00
  -4 -17   0    0.70    2.20
  -4 -17   0   -1.20    2.30
   4 -17   0   -0.30    2.20
   4 -17   0    0.40    2.40
   4  17   0   -2.40    2.10
   4  17   0   -0.30    1.70
  -4  17   0   -1.40    1.80
  -4  17   0   -2.80    2.00
  -4  17   0   -0.40    1.70
  -4  17   0    5.80    2.60
  -5 -17   0    2.40    2.50
   5 -17   0    1.80    2.70
   5 -17   0    4.30    2.60
  -5 -17   0   -0.50    2.60
  -5  17   0    1.20    2.30
   5  17   0    5.60    2.80
  -5  17   0    3.30    2.50
   5  17   0    5.10    2.30
  -6 -17   0   -0.10    2.60
   6 -17   0    2.30    2.90
   6 -17   0    3.90    2.70
  -6 -17   0    0.40    2.40
  -6  17   0    2.50    2.50
   6  17   0    1.60    2.40
  -6  17   0    2.80    2.30
   6  17   0    2.30    2.20
  -7 -17   0    3.60    2.70
   7 -17   0    1.10    2.60
   7 -17   0   -4.40    2.30
  -7 -17   0    4.60    3.20
  -7  17   0    0.20    2.40
   7  17   0    2.90    2.30
   7  17   0    0.40    2.50
  -8 -17   0   11.70    3.80
   8 -17   0   10.20    3.50
   8 -17   0   11.70    3.80
  -8 -17   0    9.30    3.00
   8  17   0    8.20    3.10
  -8  17   0    6.90    3.30
   8  17   0   13.90    3.10
   9 -17   0    2.30    3.40
   9 -17   0   10.10    3.70
  -9 -17   0    8.00    3.40
  -9 -17   0    7.70    3.40
   9  17   0    5.50    2.90
   9  17   0    7.80    2.70
  -9  17   0    2.00    3.10
   0 -18   0   13.20    3.50
   0 -18   0   17.90    3.50
   0  18   0   25.60    3.90
   1 -18   0    2.40    2.60
  -1 -18   0    2.40    2.60
  -1 -18   0    0.90    2.30
   1 -18   0    3.50    2.40
   1  18   0   -0.70    2.10
   1  18   0    4.10    2.00
  -1  18   0    3.00    2.30
  -1  18   0   -1.50    1.90
   2 -18   0   12.20    3.20
  -2 -18   0   15.40    3.70
  -2 -18   0    9.00    3.00
  -2  18   0    9.40    2.70
  -2  18   0   11.30    2.80
   2  18   0   11.20    3.30
  -2  18   0   11.30    2.90
   2  18   0   13.50    2.80
   3 -18   0   -2.80    2.40
  -3 -18   0   -2.90    2.10
  -3 -18   0    1.60    2.70
  -3  18   0   -2.80    1.90
   3  18   0    1.20    2.30
  -3  18   0   -1.00    2.00
   3  18   0   -0.10    1.90
   4 -18   0   36.20    5.20
  -4 -18   0   28.80    4.90
  -4 -18   0   25.90    4.50
  -4  18   0   30.10    4.40
  -4  18   0   31.70    4.40
   4  18   0   33.70    4.60
   4  18   0   26.90    3.60
   5 -18   0    2.30    3.70
   5 -18   0    1.40    2.80
  -5 -18   0   -1.50    2.50
  -5 -18   0    2.10    2.70
   5  18   0   -0.30    2.40
  -5  18   0   -1.40    2.20
  -5  18   0    2.20    2.50
   5  18   0    0.60    2.00
   6 -18   0   -0.30    2.40
  -6 -18   0   -2.10    2.40
  -6 -18   0    0.60    2.40
   6 -18   0    5.00    3.10
  -6  18   0    2.50    2.60
  -6  18   0   -2.80    2.10
   6  18   0    1.40    2.60
   6  18   0    0.30    1.90
  21   0  -1   -4.10    2.40
  21   0  -1   -1.10    2.20
  20   0  -1    0.40    2.40
  20   0  -1    0.50    2.70
  19   0  -1    2.10    2.40
  19   0  -1   -2.00    2.60
 -18   0   1   -0.60    2.20
  18   0  -1    0.40    2.40
  18   0  -1    1.80    2.30
  17   0  -1    1.00    2.20
  17   0  -1   -0.90    1.90
 -17   0   1   -2.40    1.70
 -17   0   1   -2.30    1.60
 -16   0   1   -1.00    1.50
 -16   0   1    0.60    1.80
  16   0  -1   -0.30    2.10
  16   0  -1   -1.80    1.70
  15   0  -1   -2.30    1.60
 -15   0   1   -0.70    1.40
  15   0  -1   -1.80    1.80
 -15   0   1   -3.80    1.50
  14   0  -1   -1.20    1.70
 -14   0   1    1.20    1.60
  14   0  -1   -0.20    1.70
 -14   0   1    2.30    1.50
 -13   0   1   -1.00    1.20
  13   0  -1    0.60    1.50
  13   0  -1    0.60    0.90
 -13   0   1   -0.60    1.40
  13   0  -1   -0.60    1.60
 -12   0   1   -1.10    1.30
 -12   0   1    0.40    1.20
  12   0  -1    0.80    0.90
  12   0  -1   -0.10    1.30
  12   0  -1    1.20    1.50
 -11   0   1   -1.10    1.00
  11   0  -1    0.60    1.30
 -11   0   1    1.70    1.30
  11   0  -1   -0.60    1.30
  11   0  -1   -1.10    0.80
 -10   0   1    0.60    1.00
  10   0  -1    1.00    1.30
  10   0  -1   -1.30    0.70
 -10   0   1    1.80    1.30
  10   0  -1    2.50    1.50
   9   0  -1   -0.60    1.20
   9   0  -1    0.50    0.80
   9   0  -1   -0.70    1.30
  -9   0   1    0.40    1.00
  -9   0   1    0.00    1.10
  -8   0   1    0.00    0.90
   8   0  -1    0.80    0.80
  -8   0   1   -0.20    1.10
   8   0  -1   -1.00    1.20
   8   0  -1    0.40    1.10
   7   0  -1   -0.50    1.10
   7   0  -1    0.60    1.00
  -7   0   1    1.40    0.80
  -7   0   1    2.60    1.10
   7   0  -1    1.30    0.80
  -6   0   1   -0.70    0.80
   6   0  -1    0.00    0.80
  -6   0   1   -0.70    0.60
   6   0  -1    0.40    0.90
   6   0  -1    0.40    0.60
   5   0  -1    0.40    0.80
  -5   0   1    0.20    0.70
   5   0  -1    0.10    0.60
   5   0  -1    1.40    0.80
  -5   0   1    0.90    0.60
   5   0  -1    0.30    0.60
  -4   0   1   -0.40    0.70
   4   0  -1    0.50    0.70
   4   0  -1   -0.20    0.50
  -4   0   1    0.60    0.50
  -4   0   1    0.50    0.60
   4   0  -1    0.80    0.50
   4   0  -1    0.00    0.70
  -3   0   1   -0.10    0.60
  -3   0   1    0.00    0.40
   3   0  -1    0.50    0.50
   3   0  -1   -0.40    0.60
   3   0  -1    0.10    0.50
   3   0  -1    1.10    0.60
  -3   0   1    0.30    0.60
   3   0  -1    0.20    0.70
   2   0  -1    0.20    0.40
  -2   0   1    0.40    0.50
  -2   0   1    0.00    0.30
  -2   0   1    0.20    0.40
   2   0  -1    0.30    0.40
   2   0  -1    0.30    0.40
   2   0  -1   -0.10    0.30
  -2   0   1   -0.20    0.40
   1   0  -1   -0.10    0.20
  -1   0   1   -0.20    0.20
  -1   0   1    0.00    0.20
  -1   0   1   -0.40    0.20
   1   0  -1    0.10    0.20
  -1   0   1    0.40    0.30
   1   0  -1    0.00    0.20
   1   0  -1   -0.40    0.20
   0   0  -1    0.00    0.20
   0   0   1    0.10    0.20
   0   0  -1    0.10    0.10
   0   0  -1   -0.10    0.10
   0   0   1    0.10    0.10
   0   0   1   -0.10    0.20
   0   0   1   -0.10    0.10
   0   0  -1    0.00    0.20
  -1   0  -1    0.30    0.30
   1   0   1    0.10    0.30
   1   0   1    0.20    0.20
  -1   0  -1    0.30    0.20
  -1   0  -1   -0.10    0.20
   1   0   1    0.00    0.20
   1   0   1    0.00    0.30
  -1   0  -1    0.00    0.30
   2   0   1   -0.20    0.50
  -2   0  -1   -0.30    0.40
   2   0   1   -0.20    0.30
  -2   0  -1    0.30    0.40
  -2   0  -1    0.70    0.40
  -2   0  -1    0.30    0.40
   2   0   1    0.10    0.40
   2   0   1    0.30    0.50
   3   0   1   -0.80    0.60
   3   0   1    0.20    0.50
  -3   0  -1    0.10    0.60
  -3   0  -1   -0.50    0.60
  -3   0  -1    0.10    0.50
   3   0   1    0.40    0.70
   3   0   1    0.30    0.60
  -3   0  -1   -0.50    0.60
  -4   0  -1    0.00    0.70
   4   0   1    0.20    0.80
   4   0   1   -0.20    0.60
  -4   0  -1   -0.90    0.60
   4   0   1   -0.30    0.50
  -4   0  -1    0.10    0.70
  -4   0  -1    1.70    0.60
   4   0   1    0.70    0.70
   5   0   1    0.60    0.80
  -5   0  -1    0.10    0.60
   5   0   1   -1.20    0.60
  -5   0  -1   -0.20    0.70
   5   0   1   -0.60    0.80
  -5   0  -1    0.60    0.70
   5   0   1    0.50    0.70
   6   0   1   -1.10    0.70
  -6   0  -1    1.60    0.80
  -6   0  -1    0.10    0.70
  -6   0  -1   -2.20    0.70
   6   0   1    1.80    1.00
   6   0   1    0.70    0.90
  -7   0  -1    0.10    0.90
  -7   0  -1   -0.30    0.90
   7   0   1   -0.20    1.10
  -7   0  -1    0.00    0.80
   7   0   1    1.10    1.00
   8   0   1   -0.50    1.30
   8   0   1    0.40    1.10
  -8   0  -1    0.80    1.10
  -8   0  -1    0.10    0.90
  -8   0  -1    0.40    1.00
   9   0   1   -0.60    1.10
  -9   0  -1    1.40    1.00
   9   0   1   -0.60    1.30
  -9   0  -1    1.60    1.20
  -9   0  -1    0.60    1.10
 -10   0  -1    0.80    1.10
  10   0   1    1.40    1.40
  10   0   1   -1.20    1.10
  10   0   1   -0.80    0.80
 -10   0  -1   -0.20    0.90
 -10   0  -1   -0.10    1.10
  11   0   1   -0.10    1.40
 -11   0  -1    0.50    1.10
 -11   0  -1   -1.10    1.00
  11   0   1    1.00    1.30
 -11   0  -1   -2.00    1.10
  11   0   1    0.00    0.80
  12   0   1    0.00    1.30
 -12   0  -1    0.40    1.00
  12   0   1    0.40    0.90
 -12   0  -1    0.20    1.30
 -12   0  -1    1.40    1.30
  12   0   1    2.10    1.60
 -13   0  -1    0.30    1.30
  13   0   1   -0.80    0.90
  13   0   1   -0.20    1.70
 -13   0  -1   -0.60    1.30
 -13   0  -1    0.10    1.20
  13   0   1   -0.20    1.50
 -14   0  -1   -0.80    1.60
  14   0   1   -1.50    1.80
  14   0   1   -0.10    1.70
 -14   0  -1   -1.30    1.50
 -15   0  -1   -1.70    1.50
 -15   0  -1    0.10    1.70
  15   0   1    0.30    1.80
  15   0   1   -0.80    2.00
 -16   0  -1    0.90    1.90
 -16   0  -1   -0.10    1.70
  16   0   1    0.30    2.20
  16   0   1   -0.10    1.90
 -17   0  -1   -1.40    1.80
 -17   0  -1    2.00    2.00
  17   0   1   -3.70    2.00
  17   0   1    2.00    2.20
  18   0   1    3.60    2.30
 -18   0  -1   -0.40    1.90
  18   0   1   -1.30    2.30
  19   0   1   -2.00    2.30
  19   0   1    0.50    2.30
  20   0   1    2.30    2.70
  20   0   1   -3.00    2.00
  21   0   1    3.70    2.70
  21   0   1    3.90    3.10
  21  -1  -1    5.70    3.20
  21  -1  -1    4.80    2.90
  21   1  -1    6.30    3.50
  21   1  -1    6.20    2.90
  20  -1  -1   14.00    3.60
  20  -1  -1   14.60    3.60
  20   1  -1    8.70    3.40
  20   1  -1   16.10    3.60
  19  -1  -1   -0.60    2.50
  19  -1  -1    1.40    2.40
  19   1  -1    1.50    2.60
 -19   1   1    6.30    3.50
  19   1  -1    9.60    3.00
  18  -1  -1    5.70    2.60
  18  -1  -1    1.50    2.20
 -18  -1   1    5.20    2.20
  18   1  -1   -1.80    2.00
  18   1  -1    0.00    2.30
 -18   1   1    2.10    2.30
  17  -1  -1   22.20    3.70
 -17  -1   1   16.80    3.00
 -17  -1   1   17.10    2.90
  17  -1  -1   15.70    3.10
 -17   1   1   14.90    2.90
  17   1  -1   15.70    2.90
  17   1  -1   11.20    2.90
 -16  -1   1   12.50    2.50
  16  -1  -1    6.10    2.60
 -16  -1   1    6.40    2.20
  16  -1  -1    7.00    2.50
  16   1  -1    7.40    2.50
 -16   1   1   10.70    2.60
 -16   1   1    9.00    2.10
  16   1  -1    8.80    2.70
 -15  -1   1   -0.20    1.60
  15  -1  -1    1.60    2.00
  15  -1  -1   -0.70    1.90
 -15  -1   1    1.60    1.70
  15   1  -1    0.90    1.80
  15   1  -1    3.80    2.10
 -15   1   1    1.50    2.00
 -15   1   1    1.00    1.50
  14  -1  -1    2.60    2.00
 -14  -1   1    8.70    1.90
 -14  -1   1    5.30    1.90
  14  -1  -1    6.10    2.10
  14   1  -1    6.40    2.20
 -14   1   1    5.60    2.10
  14   1  -1    7.90    1.60
  14   1  -1    6.60    2.10
 -14   1   1    5.60    1.70
 -13  -1   1    0.00    1.40
  13  -1  -1    1.90    1.80
 -13  -1   1    2.60    1.50
  13  -1  -1    3.50    1.80
  13  -1  -1    3.10    1.00
 -13   1   1    2.30    1.30
  13   1  -1    3.30    1.80
  13   1  -1    3.80    1.80
  13   1  -1    2.20    1.20
 -13   1   1    3.20    1.70
 -12  -1   1    5.20    1.60
  12  -1  -1    5.40    1.90
  12  -1  -1    7.30    1.10
  12  -1  -1    8.20    1.90
 -12  -1   1    5.80    1.60
  12   1  -1    6.40    1.90
 -12   1   1    3.70    1.70
  12   1  -1    8.90    1.50
 -12   1   1    4.50    1.40
  12   1  -1    7.80    2.00
  11  -1  -1   21.30    2.60
 -11  -1   1   26.20    2.50
  11  -1  -1   25.90    1.60
  11  -1  -1   26.20    2.80
 -11  -1   1   25.30    2.30
  11   1  -1   25.40    2.60
 -11   1   1   25.70    2.10
  11   1  -1   24.00    2.60
  11   1  -1   25.30    2.00
 -11   1   1   27.30    2.70
  10  -1  -1   22.70    1.40
  10  -1  -1   22.70    2.50
  10  -1  -1   26.10    2.60
 -10  -1   1   27.50    2.40
 -10  -1   1   25.20    2.00
 -10  -1   1   24.80    2.20
  10   1  -1   20.10    1.80
  10   1  -1   28.20    2.70
 -10   1   1   23.50    2.40
  10   1  -1   22.40    2.40
 -10   1   1   23.00    1.90
  -9  -1   1   20.90    1.90
  -9  -1   1   22.20    2.10
   9  -1  -1   18.20    2.00
   9  -1  -1   18.50    2.30
   9  -1  -1   20.70    1.40
  -9  -1   1   19.20    1.90
   9   1  -1   22.80    1.80
   9   1  -1   17.50    2.10
   9   1  -1   18.10    2.20
  -9   1   1   18.90    2.20
  -9   1   1   18.60    1.60
  -8  -1   1   12.40    1.60
   8  -1  -1   11.50    1.10
  -8  -1   1   13.10    1.60
   8  -1  -1    9.40    1.70
   8  -1  -1   11.40    1.70
  -8  -1   1   11.90    1.50
   8  -1  -1   13.50    1.10
  -8   1   1   14.00    1.40
   8   1  -1   11.50    1.80
   8   1  -1   11.10    1.70
  -8   1   1   13.90    1.90
   8   1  -1   12.10    1.40
   7  -1  -1    6.70    0.80
   7  -1  -1    5.60    1.30
   7  -1  -1    5.50    0.80
   7  -1  -1    7.70    1.50
  -7  -1   1    6.30    1.20
  -7  -1   1    7.50    1.20
  -7  -1   1    7.20    1.20
  -7   1   1    8.70    1.10
   7   1  -1    6.60    1.30
  -7   1   1    8.20    1.40
   7   1  -1    6.40    1.10
   7   1  -1   10.60    1.60
  -6  -1   1   66.29    2.60
   6  -1  -1   68.59    1.90
   6  -1  -1   61.49    2.70
   6  -1  -1   62.19    1.90
  -6  -1   1   64.99    2.50
   6  -1  -1   68.49    2.90
  -6  -1   1   63.79    2.50
   6   1  -1   71.39    2.40
  -6   1   1   63.79    2.80
  -6   1   1   65.79    2.20
   6   1  -1   65.29    2.70
   6   1  -1   69.89    2.80
   5  -1  -1   73.09    1.90
   5  -1  -1   69.39    2.70
   5  -1  -1   66.49    1.90
  -5  -1   1   72.69    2.50
  -5  -1   1   72.09    2.50
  -5  -1   1   67.49    2.40
   5  -1  -1   66.89    2.80
  -5   1   1   69.19    2.10
  -5   1   1   71.69    2.80
   5   1  -1   69.89    2.60
   5   1  -1   73.29    2.40
   4  -1  -1    0.60    0.80
  -4  -1   1    1.20    0.70
   4  -1  -1    1.30    0.40
   4  -1  -1    2.20    1.00
  -4  -1   1    2.40    0.80
  -4  -1   1    1.40    0.80
   4  -1  -1    1.70    0.40
   4   1  -1    1.10    0.70
   4   1  -1    2.20    0.80
  -4   1   1    1.70    0.90
  -4   1   1    2.00    0.40
   4   1  -1    2.10    0.70
   4   1  -1    1.00    0.60
  -3  -1   1  484.05   10.20
   3  -1  -1  476.85    9.80
  -3  -1   1  475.75   10.30
  -3  -1   1  488.55   10.30
   3  -1  -1  479.75   10.50
   3  -1  -1  480.15   10.50
  -3  -1   1  481.85   10.30
  -3  -1   1  481.65   10.30
  -3   1   1  479.55   10.50
   3   1  -1  485.25   10.20
   3   1  -1  481.05   10.30
   3   1  -1  481.45   10.20
  -3   1   1  476.45    9.80
   3   1  -1  467.95   10.40
   3   1  -1  480.85   10.30
  -2  -1   1   13.00    0.80
  -2  -1   1   12.00    0.90
   2  -1  -1   13.00    0.60
   2  -1  -1   11.10    0.90
  -2  -1   1   12.20    1.00
   2  -1  -1   13.80    1.00
   2  -1  -1   11.80    1.00
  -2  -1   1   11.90    0.70
  -2  -1   1   12.60    0.90
  -2   1   1   13.00    1.00
   2   1  -1   12.40    0.90
   2   1  -1   12.50    0.80
   2   1  -1   14.70    0.80
  -2   1   1   14.00    1.10
  -2   1   1   13.20    0.60
   2   1  -1   13.00    0.90
   2   1  -1   11.30    0.80
  -2   1   1   11.60    0.90
  -1  -1   1   36.60    1.20
   1  -1  -1   37.20    1.10
   1  -1  -1   37.30    1.30
  -1  -1   1   36.40    1.10
   1  -1  -1   37.20    1.30
  -1  -1   1   37.70    1.20
   1  -1  -1   36.00    1.30
  -1   1   1   36.30    1.30
  -1   1   1   35.20    1.30
   1   1  -1   39.20    1.20
   1   1  -1   36.30    1.10
   1   1  -1   36.60    1.30
   1   1  -1   38.50    1.20
  -1   1   1   36.00    1.30
  -1   1   1   35.50    1.00
   0  -1   1   97.29    2.40
   0  -1   1   97.79    2.30
   0  -1  -1   96.69    2.40
   0  -1   1   96.89    2.10
   0  -1  -1   95.49    2.40
   0  -1  -1   95.19    2.30
   0  -1  -1   94.29    2.40
   0  -1  -1   94.99    2.20
   0   1   1   98.29    2.30
   0   1   1   95.49    2.20
   0   1   1   99.89    2.40
   0   1  -1   97.89    2.10
   0   1  -1   95.09    2.30
   0   1   1   95.39    2.40
   0   1  -1   99.59    2.40
   1  -1   1    6.10    0.60
   1  -1   1    6.00    0.40
   1  -1   1    5.40    0.70
   1  -1   1    6.20    0.40
  -1  -1  -1    7.40    0.70
  -1  -1  -1    5.60    0.60
  -1   1  -1    7.30    0.70
  -1   1  -1    5.50    0.40
  -1   1  -1    7.00    0.60
   1   1   1    5.60    0.50
   1   1   1    6.00    0.60
  -1   1  -1    6.30    0.40
   1   1   1    7.10    0.60
  -2  -1  -1  289.97    6.50
  -2  -1  -1  298.77    6.40
   2  -1   1  286.17    6.60
   2  -1   1  290.17    6.60
   2  -1   1  292.07    6.00
  -2  -1  -1  293.57    6.50
  -2  -1  -1  294.27    6.00
   2  -1   1  296.87    6.30
  -2  -1  -1  286.57    6.00
  -2  -1  -1  294.77    6.50
   2   1   1  291.47    6.00
  -2   1  -1  287.07    6.60
   2   1   1  292.27    6.40
  -2   1  -1  285.87    6.50
  -2   1  -1  293.47    6.00
  -2   1  -1  300.47    6.30
   2   1   1  287.87    6.40
   2   1   1  279.87    6.50
  -3  -1  -1    3.40    0.50
   3  -1   1    3.40    0.40
   3  -1   1    3.00    0.70
  -3  -1  -1    3.10    0.70
   3  -1   1    3.30    1.00
   3  -1   1    3.50    0.90
  -3  -1  -1    3.40    0.50
  -3  -1  -1    5.00    0.90
   3   1   1    4.00    0.80
   3   1   1    2.60    0.80
   3   1   1    4.20    0.70
  -3   1  -1    2.90    0.60
  -3   1  -1    3.00    0.40
  -3   1  -1    2.70    0.60
  -3   1  -1    2.90    1.00
   4  -1   1    4.00    0.80
   4  -1   1    3.80    1.00
  -4  -1  -1    5.50    0.70
   4  -1   1    3.30    0.50
   4  -1   1    3.10    0.90
  -4  -1  -1    3.40    0.70
  -4  -1  -1    6.10    1.00
  -4  -1  -1    3.40    0.80
   4   1   1    2.70    0.80
   4   1   1    5.20    1.00
  -4   1  -1    3.00    0.50
  -4   1  -1    4.00    0.70
  -4   1  -1    4.50    0.90
   5  -1   1   36.80    2.20
  -5  -1  -1   34.60    1.60
   5  -1   1   34.50    2.00
   5  -1   1   35.10    1.90
  -5  -1  -1   32.40    1.80
  -5  -1  -1   34.50    1.60
  -5  -1  -1   35.60    1.80
   5  -1   1   38.00    1.30
  -5   1  -1   35.00    1.30
  -5   1  -1   33.70    1.60
   5   1   1   34.40    2.00
   5   1   1   36.60    1.90
  -5   1  -1   35.60    2.00
  -6  -1  -1    7.10    1.10
   6  -1   1    7.80    0.70
   6  -1   1    7.90    1.20
  -6  -1  -1    7.30    1.20
   6  -1   1    7.70    1.30
   6  -1   1    7.10    1.40
  -6  -1  -1   10.30    1.10
   6   1   1    5.80    1.10
   6   1   1    6.50    1.30
  -6   1  -1    8.10    1.10
  -6   1  -1    7.10    0.80
  -6   1  -1    9.30    1.30
  -7  -1  -1  120.09    4.00
   7  -1   1  118.99    3.10
   7  -1   1  115.29    4.10
   7  -1   1  114.19    4.30
  -7  -1  -1  120.39    3.70
   7  -1   1  117.39    4.20
  -7  -1  -1  129.19    3.90
   7   1   1  126.99    4.10
  -7   1  -1  122.99    3.20
   7   1   1  124.69    4.40
  -7   1  -1  117.69    3.70
  -7   1  -1  115.19    4.10
   8  -1   1   14.90    1.90
  -8  -1  -1   12.40    1.70
  -8  -1  -1   14.80    1.60
   8  -1   1   15.10    1.90
   8  -1   1   18.90    2.30
   8  -1   1   14.60    1.20
  -8  -1  -1   13.30    1.50
  -8   1  -1   15.00    1.90
  -8   1  -1   15.90    1.70
  -8   1  -1   13.30    1.20
   8   1   1   15.90    1.90
   8   1   1   12.30    1.90
  -9  -1  -1    4.60    1.30
   9  -1   1    5.30    0.90
  -9  -1  -1    7.20    1.40
   9  -1   1    5.10    1.60
  -9  -1  -1    4.40    1.30
   9  -1   1    3.50    1.40
   9   1   1    3.70    1.50
  -9   1  -1    5.20    1.20
   9   1   1    5.60    1.50
  -9   1  -1    3.80    1.40
  -9   1  -1    6.00    1.00
 -10  -1  -1    3.70    1.30
 -10  -1  -1    7.10    1.40
 -10  -1  -1    3.00    1.20
  10  -1   1    3.50    1.60
  10  -1   1    3.10    1.40
  10  -1   1    2.80    0.80
  10   1   1    2.20    1.30
 -10   1  -1    1.70    0.90
  10   1   1    5.90    1.70
 -10   1  -1    2.30    1.10
 -10   1  -1    7.70    1.70
  10   1   1    4.70    1.20
 -11  -1  -1    0.60    1.20
  11  -1   1    2.00    1.30
 -11  -1  -1    0.60    1.30
  11  -1   1    1.00    1.50
 -11  -1  -1    1.10    1.20
  11  -1   1    2.00    0.80
 -11   1  -1    1.10    0.90
 -11   1  -1    2.40    1.40
  11   1   1   -0.70    1.20
  11   1   1    1.10    1.00
 -11   1  -1    1.30    1.20
  11   1   1    3.70    1.60
  12  -1   1    3.50    0.90
 -12  -1  -1    2.70    1.40
 -12  -1  -1    2.00    1.30
  12  -1   1    2.60    1.70
 -12  -1  -1    3.00    1.40
  12  -1   1    2.50    1.50
  12   1   1   -1.20    0.90
  12   1   1    1.70    1.60
  12   1   1    2.20    1.50
 -12   1  -1    3.80    1.60
 -12   1  -1    2.40    1.30
 -13  -1  -1    2.00    1.60
  13  -1   1    1.70    1.80
  13  -1   1   -1.80    1.40
  13  -1   1    1.70    1.10
 -13  -1  -1    0.80    1.40
 -13  -1  -1   -0.50    1.20
  13   1   1   -1.20    1.40
  13   1   1    0.20    1.10
 -13   1  -1   -0.80    1.10
 -13   1  -1    0.80    1.60
  13   1   1   -0.70    1.60
 -14  -1  -1   -0.20    1.70
  14  -1   1   -1.40    1.50
  14  -1   1   -1.60    1.70
 -14  -1  -1   -0.10    1.40
 -14  -1  -1    0.60    1.50
  14   1   1    1.10    1.90
  14   1   1    1.60    1.10
 -14   1  -1    0.30    1.50
  14   1   1   -0.40    1.60
 -14   1  -1    0.00    1.70
  15  -1   1   -0.70    1.80
  15  -1   1    3.90    2.20
 -15  -1  -1    0.00    1.50
 -15  -1  -1   -0.40    1.70
  15   1   1   -1.40    1.60
 -15   1  -1   -0.70    1.50
 -15   1  -1   -0.80    1.80
  15   1   1    0.90    2.00
  16  -1   1   18.90    3.10
 -16  -1  -1   20.30    3.00
 -16  -1  -1   20.00    2.70
  16  -1   1   18.30    3.40
  16   1   1   21.60    3.50
 -16   1  -1   20.50    3.00
  16   1   1   20.00    3.20
 -16   1  -1   22.00    2.80
  17  -1   1    6.30    2.60
  17  -1   1    7.90    2.90
 -17  -1  -1   13.50    2.70
  17   1   1    5.90    2.80
  17   1   1    7.50    2.50
 -17   1  -1   11.10    2.40
 -17   1  -1    7.60    2.50
 -18  -1  -1   -2.10    1.90
  18  -1   1   -1.40    2.40
  18  -1   1    0.10    2.20
  18   1   1    0.50    2.10
  18   1   1   -0.10    2.60
 -18   1  -1   -0.60    2.10
 -19  -1  -1   -1.40    2.10
  19  -1   1    0.80    2.30
  19  -1   1    5.80    2.80
  19   1   1    0.90    2.50
  19   1   1    1.50    2.30
  20  -1   1   -0.30    3.00
  20  -1   1    2.80    2.70
  20   1   1    8.80    3.40
  20   1   1    6.40    2.90
  21  -1   1   -3.50    2.70
  21  -1   1   -0.10    2.50
  21   1   1    1.50    2.70
  21   1   1    0.70    2.80
  21  -2  -1   -0.30    2.70
  21  -2  -1    4.20    2.80
  21   2  -1    3.30    2.90
  21   2  -1   -0.50    2.20
  20  -2  -1   16.90    3.80
  20  -2  -1   16.00    3.90
  20   2  -1   15.30    3.40
  20   2  -1   15.50    3.80
  19  -2  -1    3.30    3.00
 -19  -2   1    6.50    3.00
  19  -2  -1   -1.10    2.20
  19   2  -1    4.50    2.80
  19   2  -1    3.30    2.30
 -19   2   1    1.40    2.40
  18  -2  -1   21.10    3.90
 -18  -2   1   19.10    3.10
  18  -2  -1   22.30    3.80
  18   2  -1   24.30    3.70
  18   2  -1   18.90    3.60
 -18   2   1   21.30    3.60
 -17  -2   1    3.60    2.20
  17  -2  -1    4.70    2.80
  17  -2  -1    1.40    2.20
 -17   2   1    1.00    2.20
  17   2  -1    3.10    2.40
  17   2  -1    1.20    1.90
  16  -2  -1    4.00    2.40
  16  -2  -1   -0.10    1.80
 -16  -2   1   -0.30    1.70
 -16  -2   1   -2.10    1.60
  16   2  -1   -2.00    1.60
 -16   2   1    2.40    2.10
  16   2  -1    4.90    2.30
  15  -2  -1  110.49    5.70
 -15  -2   1  106.39    4.80
 -15  -2   1  103.69    5.00
  15  -2  -1  110.99    6.10
  15   2  -1  104.29    5.60
  15   2  -1  107.89    4.40
  15   2  -1   97.89    5.40
 -15   2   1   95.69    5.40
 -15   2   1  107.99    4.40
  14  -2  -1   30.30    3.50
 -14  -2   1   43.00    3.60
  14  -2  -1   41.10    4.10
 -14  -2   1   38.10    3.10
  14   2  -1   33.60    2.60
 -14   2   1   38.40    2.70
 -14   2   1   36.60    3.60
  14   2  -1   32.90    3.50
  14   2  -1   36.00    3.60
 -13  -2   1    9.10    1.90
  13  -2  -1   12.30    2.50
  13  -2  -1    7.40    2.10
 -13  -2   1   11.30    2.10
  13   2  -1    5.40    1.90
 -13   2   1    7.20    2.10
  13   2  -1   10.60    2.30
  13   2  -1   10.00    1.70
 -13   2   1    8.60    1.60
 -12  -2   1   19.20    2.20
  12  -2  -1   18.10    2.80
  12  -2  -1   21.90    2.80
  12  -2  -1   16.30    1.10
 -12  -2   1   18.50    2.20
 -12  -2   1   16.20    2.10
 -12   2   1   17.00    1.80
  12   2  -1   16.80    2.40
  12   2  -1   17.80    2.00
 -12   2   1   20.60    2.60
  12   2  -1   17.20    2.50
 -11  -2   1   54.29    3.10
 -11  -2   1   49.50    3.00
  11  -2  -1   55.69    1.80
  11  -2  -1   49.50    3.50
  11  -2  -1   47.10    1.80
  11  -2  -1   54.29    3.60
 -11  -2   1   55.29    3.00
  11   2  -1   57.59    2.80
 -11   2   1   52.19    2.50
  11   2  -1   48.80    3.30
 -11   2   1   49.20    3.50
  11   2  -1   59.09    3.50
 -10  -2   1  269.17    7.30
  10  -2  -1  266.57    8.10
 -10  -2   1  263.87    7.50
 -10  -2   1  270.07    7.40
  10  -2  -1  267.27    5.90
  10  -2  -1  266.67    8.30
  10  -2  -1  260.97    6.00
 -10   2   1  258.17    6.80
  10   2  -1  275.67    7.20
 -10   2   1  270.37    8.00
  10   2  -1  260.17    7.80
  10   2  -1  271.87    7.90
  -9  -2   1   25.20    2.10
  -9  -2   1   27.20    2.30
   9  -2  -1   20.90    2.60
   9  -2  -1   29.00    2.70
  -9  -2   1   28.50    2.30
   9  -2  -1   24.10    1.20
   9  -2  -1   25.90    1.10
   9   2  -1   29.90    2.60
  -9   2   1   25.90    2.50
   9   2  -1   27.80    2.60
  -9   2   1   24.90    1.70
   9   2  -1   30.30    2.10
   8  -2  -1   17.50    2.00
  -8  -2   1   17.80    1.90
   8  -2  -1   20.70    2.40
   8  -2  -1   19.80    1.00
   8  -2  -1   18.00    1.00
  -8  -2   1   17.90    1.70
  -8  -2   1   18.30    1.90
  -8   2   1   16.20    2.10
  -8   2   1   18.60    1.50
   8   2  -1   19.80    1.80
   8   2  -1   18.70    2.10
   8   2  -1   14.70    1.90
   7  -2  -1  204.18    6.00
   7  -2  -1  207.98    6.30
  -7  -2   1  202.68    5.50
  -7  -2   1  206.28    5.70
  -7  -2   1  209.38    5.80
   7   2  -1  203.48    5.90
  -7   2   1  202.48    6.10
  -7   2   1  202.18    5.00
   7   2  -1  198.28    5.80
   7   2  -1  205.18    5.60
  -6  -2   1    2.30    1.00
  -6  -2   1    0.60    0.80
   6  -2  -1    0.40    1.00
  -6  -2   1   -0.40    0.90
   6  -2  -1    1.20    1.10
   6   2  -1    1.20    0.90
  -6   2   1    1.80    1.10
  -6   2   1    1.80    0.60
   6   2  -1    1.50    0.90
   6   2  -1    0.50    0.90
  -5  -2   1  161.38    4.20
   5  -2  -1  166.48    4.70
  -5  -2   1  162.98    4.50
   5  -2  -1  167.18    4.90
  -5  -2   1  161.78    4.50
  -5   2   1  154.28    4.80
   5   2  -1  151.68    4.40
   5   2  -1  166.58    4.40
   5   2  -1  153.88    4.50
   4  -2  -1    6.00    1.20
   4  -2  -1    3.00    1.00
   4  -2  -1    4.10    0.40
   4  -2  -1    3.00    0.90
  -4  -2   1    5.30    0.80
  -4  -2   1    5.20    1.00
  -4  -2   1    3.70    0.90
   4   2  -1    4.60    0.90
   4   2  -1    3.20    0.80
  -4   2   1    5.80    1.10
   4   2  -1    4.40    0.90
   4   2  -1    6.20    0.80
   3  -2  -1    1.50    0.40
   3  -2  -1    3.30    1.00
  -3  -2   1    2.20    0.70
   3  -2  -1    1.60    0.90
  -3  -2   1    2.00    0.80
  -3  -2   1    3.20    0.70
  -3  -2   1    2.60    0.90
   3  -2  -1    1.90    0.80
   3   2  -1    3.00    0.60
  -3   2   1    2.20    0.90
   3   2  -1    4.00    0.70
   3   2  -1    1.70    0.70
  -3   2   1    1.80    0.40
   3   2  -1    2.20    0.80
  -2  -2   1 1343.27   27.10
   2  -2  -1 1334.37   27.60
  -2  -2   1 1337.37   27.50
  -2  -2   1 1357.26   27.30
   2  -2  -1 1331.67   27.10
  -2  -2   1 1320.07   27.60
   2  -2  -1 1352.76   27.70
   2  -2  -1 1357.26   27.70
  -2  -2   1 1312.87   27.30
   2   2  -1 1359.86   27.10
   2   2  -1 1328.67   27.50
   2   2  -1 1374.16   27.30
  -2   2   1 1339.47   27.60
   2   2  -1 1327.17   27.30
  -2   2   1 1353.56   27.10
  -1  -2   1  914.61   19.30
   1  -2  -1  924.91   19.00
   1  -2  -1  917.61   19.40
  -1  -2   1  943.71   19.20
  -1  -2   1  932.31   18.80
   1  -2  -1  927.31   19.30
  -1  -2   1  911.31   19.00
  -1  -2   1  939.51   19.30
   1  -2  -1  961.10   19.30
   1  -2  -1  914.21   19.30
  -1  -2   1  933.91   19.20
   1   2  -1  936.71   19.00
   1   2  -1  947.71   19.20
  -1   2   1  920.31   19.00
   1   2  -1  899.51   19.20
  -1   2   1  915.31   19.30
  -1   2   1  962.50   19.30
  -1   2   1  933.41   19.30
   1   2  -1  911.91   18.80
   1   2  -1  947.71   19.30
  -1   2   1  941.11   19.30
   1   2  -1  952.80   18.90
   0  -2   1   43.10    1.40
   0  -2   1   44.00    1.40
   0  -2   1   43.00    1.70
   0  -2  -1   42.60    1.70
   0  -2  -1   41.80    1.50
   0  -2   1   40.00    1.40
   0  -2  -1   44.40    1.60
   0  -2   1   41.90    1.70
   0  -2   1   42.90    1.50
   0   2   1   42.00    1.60
   0   2   1   43.80    1.50
   0   2  -1   41.80    1.60
   0   2   1   40.40    1.40
   0   2   1   43.50    1.70
   0   2  -1   42.90    1.50
   0   2  -1   43.30    1.30
   0   2  -1   38.10    1.30
   0   2   1   37.40    1.60
   0   2   1   43.80    1.50
   0   2  -1   44.90    1.40
   1  -2   1    7.40    0.70
  -1  -2  -1    7.50    0.90
  -1  -2  -1    7.70    0.60
  -1  -2  -1    5.80    0.70
  -1  -2  -1    8.70    0.80
  -1  -2  -1    7.60    0.90
   1  -2   1    8.00    0.90
   1  -2   1    7.50    0.60
   1  -2   1    7.20    1.00
  -1  -2  -1    8.10    0.90
   1   2   1    7.50    0.90
  -1   2  -1    8.20    0.70
  -1   2  -1    7.10    0.80
   1   2   1    6.10    0.80
   1   2   1    6.70    0.80
  -1   2  -1    8.90    0.70
   1   2   1    5.90    0.80
  -1   2  -1    7.20    0.90
  -1   2  -1    6.70    0.60
   1   2   1    7.40    0.50
   1   2   1    7.10    0.60
  -2  -2  -1  913.41   18.80
  -2  -2  -1  893.31   18.80
   2  -2   1  906.21   18.90
   2  -2   1  892.91   18.60
   2  -2   1  910.81   18.30
   2  -2   1  888.31   19.00
  -2  -2  -1  917.01   18.90
  -2   2  -1  905.81   18.60
  -2   2  -1  899.91   18.30
  -2   2  -1  913.81   19.20
   2   2   1  924.81   18.80
  -2   2  -1  883.21   18.30
   2   2   1  911.01   18.80
  -2   2  -1  889.81   18.60
   3  -2   1   18.50    0.70
   3  -2   1   17.30    1.50
   3  -2   1   17.10    1.30
   3  -2   1   16.90    1.50
  -3  -2  -1   17.20    1.40
  -3  -2  -1   15.90    1.20
  -3   2  -1   16.40    1.00
   3   2   1   18.10    1.30
   3   2   1   16.40    1.30
  -3   2  -1   14.90    0.70
   4  -2   1  104.29    3.50
  -4  -2  -1  102.69    2.50
  -4  -2  -1  105.39    3.30
   4  -2   1  102.09    3.10
  -4  -2  -1  100.79    2.50
   4  -2   1  105.69    3.50
   4   2   1   98.79    3.20
   4   2   1  105.59    3.20
   4   2   1  100.19    2.50
  -4   2  -1  102.19    2.90
   5  -2   1   10.20    1.40
   5  -2   1   11.00    1.30
  -5  -2  -1   10.40    0.90
  -5  -2  -1   10.10    1.30
   5  -2   1   12.30    1.60
  -5  -2  -1   11.50    0.90
  -5  -2  -1   10.40    1.30
   5   2   1   10.40    0.80
   5   2   1    8.40    1.20
  -5   2  -1    9.40    1.00
  -5   2  -1   10.10    1.40
   5   2   1   12.00    1.40
   6  -2   1  177.68    5.30
   6  -2   1  172.38    5.00
  -6  -2  -1  177.18    4.40
  -6  -2  -1  178.88    5.00
   6  -2   1  174.28    5.40
  -6  -2  -1  170.78    5.00
  -6  -2  -1  174.48    4.30
   6   2   1  178.38    4.40
  -6   2  -1  174.18    5.20
   6   2   1  170.48    5.10
   6   2   1  181.28    5.20
  -6   2  -1  174.68    4.60
  -7  -2  -1  287.87    7.40
   7  -2   1  278.87    7.80
  -7  -2  -1  274.97    7.30
  -7  -2  -1  277.47    6.60
   7  -2   1  283.07    7.40
   7  -2   1  280.27    7.70
   7   2   1  266.47    7.40
   7   2   1  290.47    7.60
  -7   2  -1  282.77    7.60
  -7   2  -1  273.87    6.80
   8  -2   1   83.89    2.10
  -8  -2  -1   79.39    3.40
  -8  -2  -1   88.29    3.00
   8  -2   1   77.59    3.60
  -8  -2  -1   80.29    3.40
   8  -2   1   89.19    3.80
   8  -2   1   79.49    4.00
  -8   2  -1   88.09    3.80
   8   2   1   84.29    3.60
   8   2   1   85.09    3.80
  -8   2  -1   78.89    2.20
  -8   2  -1   82.39    3.10
   9  -2   1  202.18    6.30
   9  -2   1  199.48    6.70
   9  -2   1  197.68    4.60
   9  -2   1  208.68    4.60
  -9  -2  -1  200.68    5.50
  -9  -2  -1  203.38    6.00
   9  -2   1  202.38    6.50
  -9  -2  -1  203.88    6.20
  -9   2  -1  206.78    6.50
   9   2   1  200.68    6.30
   9   2   1  194.98    6.40
  -9   2  -1  203.88    5.60
  10  -2   1   18.60    1.10
  10  -2   1   20.30    1.10
 -10  -2  -1   22.40    1.90
  10  -2   1   21.90    2.40
 -10  -2  -1   20.60    2.20
 -10  -2  -1   23.10    2.20
  10  -2   1   13.50    2.30
  10   2   1   21.70    2.40
 -10   2  -1   22.40    2.40
 -10   2  -1   22.10    2.00
  10   2   1   19.90    2.40
  11  -2   1   18.30    1.10
 -11  -2  -1   24.00    2.10
 -11  -2  -1   13.80    1.90
 -11  -2  -1   20.90    2.30
  11  -2   1   15.40    2.20
  11  -2   1   19.10    2.70
  11  -2   1   19.00    1.10
  11   2   1   21.20    2.10
 -11   2  -1   19.10    1.90
  11   2   1   18.30    2.40
  11   2   1   16.90    2.30
 -11   2  -1   19.80    2.50
  12  -2   1   24.60    1.30
  12  -2   1   15.50    2.60
 -12  -2  -1   23.30    2.60
 -12  -2  -1   25.50    2.30
 -12  -2  -1   25.80    2.50
  12  -2   1   24.20    2.80
  12   2   1   29.20    2.30
  12   2   1   27.50    3.10
 -12   2  -1   25.20    2.30
  12   2   1   21.00    2.60
 -12   2  -1   23.30    2.80
 -13  -2  -1   30.70    2.60
 -13  -2  -1   41.30    3.50
  13  -2   1   35.40    3.70
  13  -2   1   39.00    3.70
 -13  -2  -1   41.00    3.10
  13   2   1   39.70    3.70
 -13   2  -1   38.00    3.50
  13   2   1   38.40    2.60
  13   2   1   41.70    3.80
 -13   2  -1   33.70    2.60
 -14  -2  -1   25.30    2.60
  14  -2   1   25.00    3.40
 -14  -2  -1   23.60    2.90
 -14  -2  -1   25.80    2.70
  14  -2   1   18.10    2.80
  14   2   1   26.00    3.20
  14   2   1   23.80    2.40
  14   2   1   22.90    3.20
 -14   2  -1   24.20    3.00
 -14   2  -1   22.60    2.50
  15  -2   1   19.70    3.40
 -15  -2  -1   24.80    2.80
 -15  -2  -1   27.90    3.30
 -15  -2  -1   27.00    2.80
  15  -2   1   22.20    3.20
  15   2   1   16.00    2.90
 -15   2  -1   28.00    2.80
 -15   2  -1   30.90    3.50
  15   2   1   26.20    2.60
  15   2   1   22.10    3.40
  16  -2   1   45.10    4.50
  16  -2   1   39.90    4.60
 -16  -2  -1   45.20    4.00
 -16   2  -1   46.70    4.20
  16   2   1   51.39    4.80
  16   2   1   43.60    4.50
 -16   2  -1   45.30    3.60
  17  -2   1    5.40    2.50
  17  -2   1   -1.00    2.00
 -17  -2  -1    0.50    1.90
 -17   2  -1   -2.10    2.00
  17   2   1   -4.00    1.80
  17   2   1    1.10    2.10
  18  -2   1   59.09    5.80
  18  -2   1   77.09    5.50
 -18  -2  -1   57.99    4.60
  18   2   1   82.19    5.90
  18   2   1   67.49    5.20
 -18   2  -1   64.59    5.00
  19  -2   1   11.20    3.20
 -19  -2  -1    7.90    2.70
  19  -2   1    6.70    3.30
  19   2   1    8.10    3.30
 -19   2  -1    7.90    2.90
  19   2   1    6.30    2.50
  20  -2   1    7.40    3.10
  20  -2   1   -0.90    2.50
 -20  -2  -1    0.70    2.50
  20   2   1    4.10    2.70
  20   2   1    1.00    2.60
  21  -2   1    5.90    3.50
  21  -2   1    7.90    3.30
  21   2   1   11.90    3.60
  21   2   1    4.00    2.70
  21  -3  -1   15.80    4.20
  21  -3  -1    4.80    3.40
  21   3  -1    7.80    3.10
  21   3  -1    9.60    3.60
  20  -3  -1    1.40    2.70
  20  -3  -1    4.50    3.10
  20   3  -1    2.80    2.80
  20   3  -1    5.70    2.70
 -20   3   1   -2.20    2.50
 -19  -3   1   10.10    2.80
  19  -3  -1    2.40    2.60
  19  -3  -1   11.90    3.60
 -19   3   1    5.50    2.80
  19   3  -1    0.60    2.20
  19   3  -1    6.10    3.00
  18  -3  -1   21.70    3.80
  18  -3  -1   26.30    4.40
 -18  -3   1   21.50    3.40
  18   3  -1   27.00    4.00
 -18   3   1   25.70    3.90
  18   3  -1   22.90    3.70
  17  -3  -1  104.49    6.60
 -17  -3   1  111.69    5.80
  17  -3  -1  115.39    6.40
  17   3  -1  110.79    6.20
 -17   3   1  116.89    6.40
  17   3  -1  118.29    6.40
  16  -3  -1   14.80    3.10
  16  -3  -1   11.40    2.80
 -16  -3   1   13.90    2.80
  16   3  -1   11.50    2.80
 -16   3   1    6.90    2.70
  16   3  -1   15.00    2.90
  15  -3  -1   27.10    3.80
 -15  -3   1   33.20    4.60
 -15  -3   1   24.60    3.20
  15  -3  -1   26.00    3.60
  15   3  -1   31.40    2.90
 -15   3   1   31.40    3.70
  15   3  -1   25.60    3.50
  15   3  -1   28.20    3.50
 -14  -3   1   -1.10    1.30
  14  -3  -1    3.30    2.10
  14  -3  -1   -0.10    2.00
 -14  -3   1   -2.30    1.50
 -14   3   1   -0.50    1.20
  14   3  -1    0.00    1.60
  14   3  -1   -0.20    1.60
  14   3  -1    2.10    1.50
 -14   3   1   -1.00    1.90
 -13  -3   1   39.90    3.30
  13  -3  -1   44.60    4.10
 -13  -3   1   45.50    3.00
 -13  -3   1   52.19    3.60
  13  -3  -1   44.50    4.20
 -13   3   1   49.50    4.00
 -13   3   1   45.30    2.60
  13   3  -1   51.79    3.20
  13   3  -1   46.70    3.50
  13   3  -1   49.50    3.70
 -12  -3   1   31.80    3.00
  12  -3  -1   28.00    3.10
 -12  -3   1   31.80    2.40
 -12  -3   1   28.50    2.80
  12  -3  -1   27.20    3.20
  12   3  -1   27.80    2.90
  12   3  -1   29.50    2.60
 -12   3   1   30.70    3.20
 -12   3   1   27.50    2.00
  12   3  -1   34.10    3.30
 -11  -3   1   94.49    3.70
  11  -3  -1   92.69    4.60
  11  -3  -1   91.09    4.70
 -11  -3   1  100.09    4.30
 -11  -3   1   90.79    4.10
  11   3  -1  101.29    4.00
 -11   3   1   94.49    4.70
 -11   3   1   92.09    3.30
  11   3  -1   92.89    4.30
  11   3  -1   90.79    4.30
  10  -3  -1   45.90    3.30
 -10  -3   1   44.80    3.00
  10  -3  -1   44.50    3.40
 -10  -3   1   42.40    2.90
 -10  -3   1   45.90    2.50
  10   3  -1   44.60    3.00
 -10   3   1   46.20    2.20
  10   3  -1   44.40    3.10
 -10   3   1   52.99    3.40
  10   3  -1   39.90    2.60
  -9  -3   1   10.70    1.70
   9  -3  -1   12.20    2.00
   9  -3  -1   11.90    2.10
  -9  -3   1   12.80    1.90
  -9  -3   1   11.80    1.50
   9   3  -1   10.30    1.70
   9   3  -1   13.40    1.70
  -9   3   1   12.30    2.00
  -9   3   1    9.50    1.20
   9   3  -1   10.40    1.80
  -8  -3   1   32.40    2.00
   8  -3  -1   30.10    2.60
  -8  -3   1   33.90    2.50
  -8  -3   1   31.70    2.50
   8  -3  -1   35.60    3.10
  -8   3   1   32.50    1.70
  -8   3   1   36.60    2.90
   8   3  -1   28.20    2.30
   8   3  -1   34.20    2.50
   8   3  -1   28.60    2.40
  -7  -3   1  164.68    5.20
   7  -3  -1  160.38    5.40
  -7  -3   1  172.98    4.60
   7  -3  -1  171.78    5.70
  -7  -3   1  166.18    5.20
  -7   3   1  164.78    4.20
   7   3  -1  164.28    5.10
   7   3  -1  162.38    5.00
   7   3  -1  158.58    5.10
  -7   3   1  164.28    5.60
  -6  -3   1  156.88    4.90
   6  -3  -1  155.38    5.20
   6  -3  -1  153.58    4.90
   6  -3  -1  156.88    5.20
  -6  -3   1  155.48    4.90
  -6  -3   1  149.09    4.20
   6   3  -1  159.38    4.60
   6   3  -1  160.48    4.80
   6   3  -1  157.18    4.70
  -6   3   1  152.38    3.80
  -6   3   1  159.48    5.10
   5  -3  -1   50.39    2.50
  -5  -3   1   51.19    2.00
   5  -3  -1   49.70    2.70
   5  -3  -1   52.09    2.70
  -5  -3   1   48.30    2.40
  -5  -3   1   49.60    2.50
   5   3  -1   56.39    2.20
  -5   3   1   51.99    1.70
  -5   3   1   52.49    2.70
   5   3  -1   46.40    2.10
   5   3  -1   53.09    2.50
   5   3  -1   51.19    2.30
   4  -3  -1   14.40    1.60
   4  -3  -1   11.50    1.50
   4  -3  -1   11.30    0.80
  -4  -3   1   12.60    1.10
  -4  -3   1   11.10    1.30
  -4  -3   1   11.50    1.40
   4  -3  -1   11.30    1.40
   4   3  -1   13.80    1.10
  -4   3   1   10.90    0.70
   4   3  -1   10.40    1.20
   4   3  -1   11.60    1.10
   4   3  -1   11.90    1.30
  -4   3   1   10.30    1.40
  -3  -3   1  642.74   14.40
   3  -3  -1  653.23   13.60
   3  -3  -1  661.83   14.40
  -3  -3   1  659.83   13.90
   3  -3  -1  663.83   14.50
  -3  -3   1  637.34   14.30
  -3  -3   1  679.43   13.80
   3  -3  -1  649.04   14.60
   3   3  -1  656.33   14.10
   3   3  -1  661.43   14.40
   3   3  -1  681.33   13.80
   3   3  -1  654.33   13.80
  -3   3   1  634.54   14.50
  -3   3   1  652.33   13.60
   2  -3  -1  912.31   18.70
  -2  -3   1  876.61   19.20
  -2  -3   1  900.71   18.80
  -2  -3   1  921.11   19.20
   2  -3  -1  917.11   19.20
   2  -3  -1  924.11   19.30
   2  -3  -1  890.71   19.30
  -2  -3   1  909.41   18.60
   2   3  -1  895.31   19.10
  -2   3   1  906.61   18.70
  -2   3   1  894.91   19.20
   2   3  -1  879.71   18.80
   2   3  -1  921.51   18.80
   2   3  -1  922.31   18.60
  -1  -3   1 2081.29   43.00
  -1  -3   1 2068.49   43.00
  -1  -3   1 2082.69   42.60
   1  -3  -1 2082.99   42.80
   1  -3  -1 2118.89   42.70
   1  -3  -1 2077.99   43.00
  -1  -3   1 2200.28   42.60
   1  -3  -1 2099.79   43.10
   1  -3  -1 2117.59   43.10
  -1  -3   1 2115.59   42.90
   1   3  -1 2111.89   42.60
   1   3  -1 2073.89   42.90
   1   3  -1 2189.18   42.90
   1   3  -1 2166.38   42.80
   1   3  -1 2127.39   42.60
  -1   3   1 2115.69   42.80
  -1   3   1 2065.99   43.00
   1   3  -1 2129.79   42.60
   0  -3  -1  185.68    4.80
   0  -3  -1  199.78    5.00
   0  -3   1  198.28    4.70
   0  -3  -1  190.38    4.70
   0  -3   1  192.08    4.80
   0  -3   1  194.98    4.80
   0  -3   1  191.38    5.00
   0  -3   1  193.48    4.70
   0  -3  -1  197.38    4.80
   0  -3  -1  194.98    5.00
   0   3  -1  195.78    4.50
   0   3  -1  197.38    4.70
   0   3  -1  193.98    4.60
   0   3   1  196.08    4.70
   0   3   1  196.68    4.70
   0   3  -1  194.68    4.70
   0   3   1  194.78    4.90
   1  -3   1  154.88    4.30
  -1  -3  -1  156.98    4.10
   1  -3   1  153.68    3.90
   1  -3   1  161.88    4.10
  -1  -3  -1  149.39    4.20
  -1  -3  -1  166.18    4.30
  -1  -3  -1  158.78    3.80
   1  -3   1  155.08    3.90
   1  -3   1  156.58    4.10
   1   3   1  155.98    3.80
   1   3   1  159.58    4.10
  -1   3  -1  162.38    3.90
  -1   3  -1  149.19    4.00
  -1   3  -1  154.08    3.90
   1   3   1  162.28    4.10
  -1   3  -1  155.38    3.90
   2  -3   1    9.80    1.00
  -2  -3  -1   13.80    1.40
  -2  -3  -1   11.10    1.20
   2  -3   1   12.50    1.10
  -2  -3  -1   12.10    0.80
   2  -3   1   10.90    1.20
   2  -3   1    8.50    1.20
  -2   3  -1   10.80    1.00
  -2   3  -1   11.50    0.90
   2   3   1   10.40    1.10
   2   3   1   10.30    0.80
  -2   3  -1   11.20    1.00
  -2   3  -1   10.40    0.90
   2   3   1   11.50    1.20
  -3  -3  -1  196.28    5.30
   3  -3   1  198.58    5.50
   3  -3   1  199.88    5.00
   3  -3   1  201.68    5.30
  -3  -3  -1  200.48    5.20
   3   3   1  203.98    5.10
  -3   3  -1  193.48    4.80
   3   3   1  195.08    5.10
  -3   3  -1  191.98    4.40
  -3   3  -1  200.88    4.50
  -4  -3  -1  237.88    6.20
   4  -3   1  238.48    6.50
   4  -3   1  227.78    5.90
  -4  -3  -1  232.78    6.10
   4  -3   1  231.98    6.20
   4   3   1  241.58    5.90
  -4   3  -1  231.48    5.00
  -4   3  -1  227.08    5.00
  -4   3  -1  232.48    5.50
   4   3   1  232.58    5.90
  -5  -3  -1  383.96    9.70
   5  -3   1  407.86    9.60
  -5  -3  -1  394.16    9.70
   5  -3   1  409.46   10.00
   5  -3   1  407.26   10.10
  -5  -3  -1  409.16    8.50
   5   3   1  418.86    9.70
   5   3   1  422.46    9.60
   5   3   1  401.76    8.50
  -5   3  -1  408.76    9.00
  -5   3  -1  401.06    9.90
   6  -3   1  300.57    8.10
  -6  -3  -1  294.47    6.50
  -6  -3  -1  289.37    6.50
  -6  -3  -1  306.07    7.70
   6  -3   1  293.97    8.00
   6  -3   1  294.37    7.60
  -6  -3  -1  295.77    7.70
   6   3   1  301.97    7.60
  -6   3  -1  301.67    7.00
   6   3   1  286.17    6.50
   6   3   1  280.37    7.50
  -6   3  -1  288.17    7.90
   7  -3   1   93.49    4.00
  -7  -3  -1   83.99    3.60
   7  -3   1   92.79    4.00
  -7  -3  -1   86.89    2.70
  -7  -3  -1   87.49    3.70
   7  -3   1   89.49    3.70
  -7  -3  -1   87.79    2.70
  -7   3  -1   91.99    3.00
   7   3   1   86.39    3.60
  -7   3  -1   86.29    3.80
   7   3   1   81.99    3.60
   7   3   1   87.59    2.60
   8  -3   1  204.08    6.10
  -8  -3  -1  194.08    5.00
   8  -3   1  190.48    6.40
   8  -3   1  190.18    6.40
  -8  -3  -1  200.08    6.00
  -8  -3  -1  186.48    6.00
  -8   3  -1  186.78    5.20
   8   3   1  185.28    6.00
   8   3   1  199.88    6.00
  -8   3  -1  197.98    6.30
   9  -3   1   23.80    2.40
  -9  -3  -1   23.30    1.70
   9  -3   1   21.70    2.50
   9  -3   1   20.80    2.50
  -9  -3  -1   23.50    2.30
  -9  -3  -1   20.90    2.30
   9   3   1   23.20    2.30
  -9   3  -1   24.40    2.60
   9   3   1   20.20    2.30
  -9   3  -1   22.90    1.80
  10  -3   1   20.80    2.40
 -10  -3  -1   24.60    2.50
  10  -3   1   18.60    2.40
 -10  -3  -1   21.50    2.30
  10  -3   1   18.70    2.50
 -10  -3  -1   24.20    1.80
 -10   3  -1   25.70    2.60
  10   3   1   25.80    2.50
  10   3   1   26.20    2.70
 -10   3  -1   20.30    1.90
 -11  -3  -1    5.20    1.70
 -11  -3  -1    1.60    1.50
  11  -3   1    2.90    1.60
  11  -3   1    4.40    1.60
 -11  -3  -1    3.30    1.10
  11   3   1    3.10    1.50
 -11   3  -1    5.60    1.80
  11   3   1    4.50    1.40
 -11   3  -1    2.80    1.20
  11   3   1    4.40    1.70
 -12  -3  -1    2.30    1.70
 -12  -3  -1    0.90    1.50
 -12  -3  -1    3.40    1.20
  12  -3   1    5.10    1.90
  12  -3   1   -1.20    1.40
  12   3   1    1.70    1.40
  12   3   1   -0.10    1.40
  12   3   1    2.40    1.60
 -12   3  -1    1.80    1.20
 -12   3  -1   -0.90    1.60
  13  -3   1    3.10    1.80
 -13  -3  -1    6.30    1.90
 -13  -3  -1    3.00    1.70
  13  -3   1    1.90    2.00
 -13  -3  -1    3.60    1.30
 -13   3  -1    1.90    1.80
 -13   3  -1    2.40    1.30
  13   3   1    3.10    1.80
  13   3   1    2.80    1.80
  13   3   1    3.30    1.50
  14  -3   1    9.00    2.30
 -14  -3  -1   11.80    2.20
 -14  -3  -1    7.00    2.10
 -14  -3  -1   10.10    2.40
  14  -3   1   14.10    3.00
 -14   3  -1   10.00    2.50
  14   3   1    4.20    2.00
 -14   3  -1    9.50    1.80
  14   3   1   12.50    1.90
  14   3   1   10.30    2.50
 -15  -3  -1    6.90    2.10
  15  -3   1    2.40    2.30
  15  -3   1    2.20    2.10
 -15  -3  -1    3.30    2.10
  15   3   1    5.20    2.10
 -15   3  -1    5.30    2.30
 -15   3  -1    5.30    1.70
  15   3   1    8.40    2.40
  15   3   1    7.20    1.80
 -16  -3  -1   -1.30    1.70
  16  -3   1    4.60    2.30
 -16  -3  -1   -1.00    1.90
  16  -3   1    2.50    2.60
  16   3   1    1.10    2.20
 -16   3  -1    3.10    2.60
 -16   3  -1    3.30    2.40
  16   3   1   -1.00    1.80
 -17  -3  -1   22.80    3.40
  17  -3   1   17.20    3.30
  17  -3   1   25.20    4.10
  17   3   1   21.40    3.60
  17   3   1   23.20    3.70
 -17   3  -1   18.30    3.40
 -18  -3  -1   17.80    3.30
  18  -3   1   17.70    3.90
  18  -3   1   23.20    3.70
  18   3   1   17.40    3.50
 -18   3  -1   19.70    3.60
  18   3   1   22.60    3.60
 -19  -3  -1    1.80    2.30
  19  -3   1    3.90    2.70
  19  -3   1    0.10    2.70
  19   3   1    1.50    2.10
  19   3   1    3.40    2.80
 -19   3  -1    1.40    2.60
 -20  -3  -1   10.00    3.10
  20  -3   1    7.60    2.90
  20  -3   1   11.60    3.70
  20   3   1    7.20    3.10
 -20   3  -1   15.10    5.20
  20   3   1    5.80    2.70
  21  -3   1    7.70    3.50
  21  -3   1   12.80    3.70
  21   3   1   16.30    3.90
  21   3   1   23.10    4.20
  21  -4  -1   -0.70    3.20
  21  -4  -1    7.30    3.50
  21   4  -1    3.30    2.60
  21   4  -1    0.10    2.70
 -21   4   1   -2.40    2.60
  20  -4  -1    7.10    3.30
 -20  -4   1   14.40    3.30
  20  -4  -1    6.60    3.10
  20   4  -1    1.70    2.70
 -20   4   1    9.40    3.20
  20   4  -1    1.90    2.50
  19  -4  -1   74.29    6.90
  19  -4  -1   70.29    6.20
 -19  -4   1   65.59    5.50
  19   4  -1   55.29    5.40
  19   4  -1   54.49    5.70
 -19   4   1   55.19    5.50
  18  -4  -1    4.60    2.70
  18  -4  -1   -1.20    2.50
 -18  -4   1    2.30    2.40
  18   4  -1    1.10    2.30
 -18   4   1   -0.20    2.50
  18   4  -1    3.20    2.40
  17  -4  -1   -0.70    2.40
 -17  -4   1    0.40    2.10
  17  -4  -1    0.90    2.40
  17   4  -1    3.60    2.40
  17   4  -1    1.40    2.20
 -17   4   1   -0.30    2.60
 -16  -4   1    1.20    2.00
  16  -4  -1    4.20    2.40
  16  -4  -1    1.30    2.40
  16   4  -1    1.20    2.00
  16   4  -1    3.50    1.80
  16   4  -1    4.90    2.30
 -16   4   1    3.70    2.40
 -15  -4   1   19.10    3.00
  15  -4  -1   19.70    3.30
  15  -4  -1   22.50    3.70
 -15   4   1   21.30    3.50
  15   4  -1   15.30    2.40
  15   4  -1   20.70    3.00
  15   4  -1   19.80    3.10
  14  -4  -1   15.30    3.00
  14  -4  -1   17.00    3.00
 -14  -4   1   12.30    2.40
 -14  -4   1   12.20    2.40
  14   4  -1   10.20    2.30
  14   4  -1    6.90    2.20
 -14   4   1   11.20    2.80
  14   4  -1    3.50    1.80
 -13  -4   1    9.60    2.20
 -13  -4   1    8.50    2.10
  13  -4  -1    5.80    2.20
  13  -4  -1   12.30    2.80
 -13  -4   1   12.20    1.80
  13   4  -1   10.60    2.20
 -13   4   1   11.50    2.60
  13   4  -1    7.40    2.10
 -13   4   1    6.60    1.40
  13   4  -1   10.30    2.00
 -12  -4   1   65.89    3.10
 -12  -4   1   65.19    4.00
  12  -4  -1   53.39    4.10
 -12  -4   1   61.39    3.80
  12  -4  -1   62.79    4.10
  12   4  -1   59.19    3.50
  12   4  -1   57.99    3.60
 -12   4   1   58.89    2.70
 -12   4   1   62.59    4.30
  12   4  -1   55.59    3.90
 -11  -4   1    4.90    1.20
  11  -4  -1    3.90    1.70
  11  -4  -1    6.80    2.20
 -11  -4   1    1.20    1.50
 -11  -4   1    5.60    1.70
  11   4  -1    2.30    1.50
  11   4  -1    3.90    1.60
 -11   4   1    6.30    1.20
  11   4  -1    6.20    1.60
 -11   4   1    3.40    1.80
 -10  -4   1  228.48    6.30
 -10  -4   1  230.48    7.20
 -10  -4   1  229.68    7.30
  10  -4  -1  224.88    7.90
  10  -4  -1  239.08    7.60
  10   4  -1  237.18    7.40
  10   4  -1  244.88    7.00
 -10   4   1  228.18    7.60
  10   4  -1  235.88    7.10
 -10   4   1  232.58    6.00
   9  -4  -1   10.70    1.90
  -9  -4   1    5.40    1.60
   9  -4  -1    6.00    1.90
  -9  -4   1    9.90    1.30
  -9  -4   1    6.10    1.70
   9   4  -1    7.50    1.60
   9   4  -1    5.60    1.50
   9   4  -1    4.80    1.40
  -9   4   1    7.40    1.10
  -9   4   1   11.30    2.10
  -8  -4   1    2.20    1.30
   8  -4  -1    3.90    1.70
  -8  -4   1    3.70    1.50
   8  -4  -1    4.10    1.60
  -8  -4   1    7.60    1.20
   8   4  -1    2.90    1.30
  -8   4   1    5.80    1.70
   8   4  -1    3.50    1.30
   8   4  -1    3.60    1.30
  -8   4   1    4.30    0.90
  -7  -4   1    4.10    1.50
   7  -4  -1    7.60    1.80
   7  -4  -1    8.00    1.80
   7  -4  -1    4.60    1.50
  -7  -4   1    5.80    1.10
  -7  -4   1    5.80    1.40
  -7   4   1    2.80    1.60
   7   4  -1    3.70    1.40
   7   4  -1    5.60    1.30
   7   4  -1    3.90    1.40
  -7   4   1    5.30    0.90
  -6  -4   1  348.77    8.90
   6  -4  -1  352.36    9.00
   6  -4  -1  351.26    9.30
  -6  -4   1  345.57    8.00
  -6  -4   1  338.57    9.00
   6  -4  -1  354.36    9.40
   6   4  -1  346.37    8.40
  -6   4   1  344.57    7.70
  -6   4   1  348.87    9.30
   6   4  -1  335.07    8.80
   6   4  -1  346.37    8.70
  -5  -4   1  182.58    5.50
   5  -4  -1  175.68    4.10
   5  -4  -1  173.48    5.40
   5  -4  -1  170.28    5.50
  -5  -4   1  171.28    5.30
  -5  -4   1  178.48    4.60
   5  -4  -1  178.78    5.70
  -5   4   1  178.68    5.60
  -5   4   1  177.58    4.00
   5   4  -1  173.08    5.20
   5   4  -1  180.78    5.10
  -5   4   1  181.38    4.30
   5   4  -1  183.48    4.80
  -4  -4   1  235.48    5.70
   4  -4  -1  235.08    6.40
  -4  -4   1  236.58    6.50
  -4  -4   1  230.88    6.40
   4  -4  -1  239.18    5.40
   4  -4  -1  250.17    6.60
   4  -4  -1  244.28    6.80
   4   4  -1  238.68    5.70
  -4   4   1  228.48    6.50
  -4   4   1  232.38    5.40
   4   4  -1  238.58    5.80
   4   4  -1  238.48    6.30
  -4   4   1  237.98    5.40
   4   4  -1  228.78    6.00
  -3  -4   1   13.70    1.20
   3  -4  -1   12.30    1.50
  -3  -4   1   15.00    1.70
   3  -4  -1   10.30    1.40
   3  -4  -1   11.60    1.00
   3  -4  -1   12.10    1.50
   3  -4  -1   13.80    1.10
  -3  -4   1   12.70    1.50
   3   4  -1   15.00    1.30
  -3   4   1   12.80    1.50
   3   4  -1   12.10    1.10
  -3   4   1   13.40    1.00
  -3   4   1   13.40    1.10
   3   4  -1   16.80    1.60
   3   4  -1   13.70    1.30
   2  -4  -1 3093.19   63.19
  -2  -4   1 3183.88   62.59
   2  -4  -1 3151.78   62.69
   2  -4  -1 3071.99   62.69
   2  -4  -1 3179.98   63.39
  -2  -4   1 3092.79   62.79
  -2  -4   1 3072.49   63.29
  -2  -4   1 2969.10   63.19
   2  -4  -1 3037.10   63.29
   2   4  -1 3178.68   62.59
   2   4  -1 3098.79   63.19
   2   4  -1 3076.49   62.79
  -2   4   1 3050.49   63.19
   2   4  -1 3262.47   62.69
  -1  -4   1   23.10    1.60
   1  -4  -1   24.30    1.60
  -1  -4   1   22.00    1.70
   1  -4  -1   23.30    1.80
  -1  -4   1   24.50    1.50
   1  -4  -1   22.70    1.80
  -1  -4   1   24.30    1.60
   1  -4  -1   23.30    1.80
   1  -4  -1   23.30    1.40
  -1   4   1   24.20    1.60
   1   4  -1   23.70    1.60
   1   4  -1   22.70    1.40
   1   4  -1   21.80    1.30
   1   4  -1   22.90    1.30
   0  -4   1  184.88    4.80
   0  -4  -1  190.38    4.90
   0  -4  -1  184.68    4.80
   0  -4   1  179.98    4.70
   0  -4   1  186.08    4.90
   0  -4   1  188.08    5.00
   0  -4  -1  188.08    5.10
   0  -4  -1  182.58    4.90
   0  -4   1  187.68    4.90
   0  -4  -1  184.48    5.00
   0   4  -1  182.98    4.60
   0   4  -1  191.68    4.90
   0   4   1  187.28    5.00
  -1  -4  -1  571.54   12.70
  -1  -4  -1  571.34   12.30
   1  -4   1  569.14   12.90
  -1  -4  -1  571.74   12.90
   1  -4   1  575.04   12.60
  -1  -4  -1  566.94   12.80
  -1  -4  -1  583.54   12.70
   1  -4   1  577.04   12.50
   1  -4   1  566.34   12.60
   1  -4   1  559.34   12.50
   1   4   1  573.84   12.60
   1   4   1  585.24   12.30
   1   4   1  580.74   12.60
  -1   4  -1  559.34   12.30
   2  -4   1  423.36    9.40
   2  -4   1  419.96    9.80
  -2  -4  -1  421.56    9.90
  -2  -4  -1  436.96   10.10
  -2  -4  -1  428.66    9.20
   2  -4   1  431.26   10.20
   2  -4   1  421.06    9.60
   2  -4   1  436.86    9.70
   2   4   1  429.46    9.20
  -2   4  -1  433.86    9.40
  -2   4  -1  413.66    9.50
   2   4   1  432.16    9.80
   2   4   1  427.16    9.70
  -3  -4  -1   14.40    1.60
   3  -4   1   14.10    1.70
   3  -4   1   12.10    1.30
   3  -4   1   13.20    1.20
  -3  -4  -1   13.10    0.90
  -3  -4  -1   12.80    1.60
   3  -4   1   11.80    1.40
  -3   4  -1   16.40    1.10
  -3   4  -1   11.80    1.10
   3   4   1   13.80    1.40
   3   4   1   10.90    0.90
   3   4   1   11.30    1.30
  -3   4  -1   13.00    1.00
  -4  -4  -1   70.99    1.90
   4  -4   1   69.49    3.10
  -4  -4  -1   70.99    3.10
   4  -4   1   72.79    2.80
   4  -4   1   71.19    3.30
  -4  -4  -1   73.59    3.00
  -4   4  -1   73.59    2.40
  -4   4  -1   71.69    2.10
   4   4   1   80.69    2.90
  -4   4  -1   70.59    2.00
   4   4   1   70.89    2.80
   4   4   1   70.59    1.90
  -5  -4  -1  133.19    4.40
   5  -4   1  129.99    4.70
  -5  -4  -1  122.39    4.30
   5  -4   1  125.49    4.10
   5  -4   1  123.79    4.50
   5   4   1  123.49    4.10
   5   4   1  127.49    4.10
  -5   4  -1  126.79    3.00
  -5   4  -1  129.59    3.60
  -5   4  -1  130.59    3.00
  -6  -4  -1   15.30    1.00
  -6  -4  -1    9.70    1.70
   6  -4   1   10.70    1.80
   6  -4   1   11.30    1.60
  -6  -4  -1   13.20    1.90
   6  -4   1   12.20    1.90
  -6   4  -1   11.90    1.20
   6   4   1   13.40    0.90
   6   4   1   12.20    1.70
   6   4   1   16.70    1.80
  -6   4  -1   12.60    1.90
  -7  -4  -1  182.38    4.40
   7  -4   1  177.48    6.10
   7  -4   1  186.58    5.80
  -7  -4  -1  184.18    4.40
  -7  -4  -1  198.78    6.10
   7  -4   1  183.58    6.20
  -7  -4  -1  191.68    5.90
   7   4   1  178.58    5.70
   7   4   1  189.38    5.70
  -7   4  -1  189.78    6.20
  -7   4  -1  186.98    5.00
   7   4   1  175.08    4.30
   8  -4   1    7.80    1.80
   8  -4   1    7.60    1.60
   8  -4   1    5.20    1.70
  -8  -4  -1   10.70    1.80
  -8  -4  -1    8.40    1.80
  -8  -4  -1    8.70    1.00
  -8  -4  -1    5.70    0.90
   8   4   1    9.10    1.70
   8   4   1    6.20    0.80
  -8   4  -1    6.60    1.70
  -8   4  -1    7.00    1.20
   8   4   1    8.50    1.60
   9  -4   1  137.39    5.70
  -9  -4  -1  149.09    4.10
   9  -4   1  151.48    5.40
  -9  -4  -1  151.98    5.50
   9  -4   1  151.48    5.80
  -9  -4  -1  153.18    5.50
  -9   4  -1  155.58    5.90
   9   4   1  144.99    5.30
  -9   4  -1  155.48    4.60
   9   4   1  160.68    5.50
  10  -4   1    3.70    1.50
 -10  -4  -1    3.40    1.50
 -10  -4  -1    4.10    1.60
  10  -4   1    2.10    1.70
 -10  -4  -1    3.90    1.00
  10  -4   1    3.80    1.80
  10   4   1    1.80    1.40
  10   4   1    4.70    1.50
 -10   4  -1    4.90    1.80
 -10   4  -1    0.90    1.00
 -11  -4  -1   77.49    4.10
  11  -4   1   83.69    4.50
  11  -4   1   80.09    4.20
 -11  -4  -1   72.69    2.90
 -11  -4  -1   79.79    4.10
  11  -4   1   73.59    4.50
 -11   4  -1   73.39    4.40
  11   4   1   74.19    4.00
  11   4   1   77.39    3.70
 -11   4  -1   80.89    3.30
  11   4   1   79.59    4.10
 -12  -4  -1    2.20    1.70
  12  -4   1    4.10    2.10
 -12  -4  -1    3.00    1.10
  12  -4   1    5.00    1.90
 -12  -4  -1    2.20    1.70
  12   4   1    5.50    1.90
 -12   4  -1    6.20    2.10
 -12   4  -1    4.60    1.30
  12   4   1    5.40    1.70
  12   4   1    4.40    1.60
 -13  -4  -1   -1.40    1.50
  13  -4   1    0.90    1.70
  13  -4   1    1.40    1.80
 -13  -4  -1    0.90    1.70
  13   4   1    3.10    1.80
 -13   4  -1    2.50    1.30
  13   4   1    2.60    1.80
 -13   4  -1    3.50    2.00
  13   4   1    1.70    1.50
  14  -4   1   33.40    4.00
  14  -4   1   34.90    3.80
 -14  -4  -1   41.80    3.70
 -14  -4  -1   35.70    3.70
  14   4   1   39.90    3.90
  14   4   1   39.70    4.00
 -14   4  -1   39.90    4.00
  14   4   1   34.40    3.20
 -14   4  -1   35.20    2.70
  15  -4   1   -0.80    1.90
  15  -4   1    1.80    2.20
 -15  -4  -1    1.40    2.10
 -15  -4  -1    0.70    1.90
 -15   4  -1    2.50    1.70
 -15   4  -1   -0.60    2.00
  15   4   1    2.90    2.10
  15   4   1   -0.90    1.50
  15   4   1    4.60    2.10
 -16  -4  -1  104.79    5.70
 -16  -4  -1  104.99    5.40
  16  -4   1   93.89    5.80
  16  -4   1  106.49    6.40
  16   4   1  106.49    5.00
  16   4   1   92.19    5.80
  16   4   1  111.09    5.90
 -16   4  -1   92.69    5.80
  17  -4   1    3.80    2.60
 -17  -4  -1    2.00    2.40
  17  -4   1    1.70    2.30
 -17  -4  -1    1.10    2.40
  17   4   1    1.40    2.10
  17   4   1    1.60    2.30
 -17   4  -1    3.60    2.70
  18  -4   1   14.40    3.60
 -18  -4  -1   14.50    3.10
  18  -4   1   10.90    3.20
  18   4   1   16.00    3.30
 -18   4  -1   12.00    3.30
  18   4   1   14.80    3.40
  19  -4   1   29.40    4.50
  19  -4   1   21.70    4.30
 -19  -4  -1   23.40    3.90
 -19   4  -1   24.20    4.10
  19   4   1   20.60    3.80
  19   4   1   20.90    3.90
  20  -4   1    9.60    3.30
  20  -4   1   11.50    3.90
 -20  -4  -1   -0.10    2.40
 -20   4  -1    7.40    3.20
  20   4   1   11.10    3.20
  20   4   1   10.40    3.40
  21  -4   1   12.50    3.90
 -21  -4  -1    7.20    3.20
  21  -4   1    8.40    3.30
  21   4   1    7.90    3.30
  21   4   1   12.10    3.40
  20  -5  -1   11.50    3.50
 -20  -5   1   20.20    3.90
  20  -5  -1    8.60    3.50
 -20   5   1    9.80    3.50
  20   5  -1    8.70    3.40
  20   5  -1   13.60    3.60
  19  -5  -1    3.50    3.00
  19  -5  -1    1.20    2.80
 -19  -5   1   -1.90    2.30
 -19   5   1   -1.20    2.80
  19   5  -1    0.50    2.40
  19   5  -1    7.40    2.80
  18  -5  -1    6.50    3.20
 -18  -5   1    2.30    2.40
  18  -5  -1    1.80    2.50
 -18   5   1    3.50    2.90
  18   5  -1    7.40    2.80
  18   5  -1    5.70    2.80
 -17  -5   1   54.29    5.00
  17  -5  -1   58.29    5.80
  17  -5  -1   64.49    5.90
  17   5  -1   59.29    4.20
  17   5  -1   67.19    5.30
  17   5  -1   55.59    4.90
 -17   5   1   55.79    5.40
  16  -5  -1    6.50    3.00
 -16  -5   1    9.00    2.60
  16  -5  -1    4.30    2.40
  16   5  -1    4.80    2.20
  16   5  -1    4.90    2.30
 -16   5   1    8.50    2.90
  16   5  -1    6.30    2.10
  15  -5  -1   30.50    4.20
 -15  -5   1   33.00    3.60
  15  -5  -1   24.90    3.50
 -15  -5   1   26.30    3.30
  15   5  -1   29.00    3.10
 -15   5   1   25.90    3.90
  15   5  -1   24.30    3.30
  15   5  -1   26.60    3.40
  14  -5  -1   22.60    3.40
 -14  -5   1   22.70    3.20
  14  -5  -1   26.40    3.70
 -14  -5   1   22.60    3.10
  14   5  -1   22.10    3.10
  14   5  -1   25.60    3.10
 -14   5   1   21.20    3.40
  14   5  -1   26.80    2.90
  13  -5  -1   19.60    3.10
  13  -5  -1   16.40    3.10
 -13  -5   1   18.10    2.80
 -13  -5   1   17.70    2.80
  13   5  -1   17.50    2.60
  13   5  -1   19.70    2.70
  13   5  -1   17.90    3.00
 -13   5   1   19.90    3.10
  12  -5  -1   17.10    3.10
 -12  -5   1   14.50    2.50
 -12  -5   1   12.30    2.30
 -12  -5   1   14.90    1.70
  12  -5  -1   11.80    2.50
 -12   5   1   15.80    2.70
  12   5  -1   10.20    2.10
  12   5  -1   15.00    2.30
 -12   5   1   12.00    1.50
  12   5  -1   10.70    2.00
  11  -5  -1   93.09    5.00
 -11  -5   1   88.49    3.50
 -11  -5   1   92.19    4.60
 -11  -5   1   94.69    4.60
  11  -5  -1   89.49    4.70
  11   5  -1   91.89    4.20
  11   5  -1   87.09    4.50
 -11   5   1   91.49    3.20
 -11   5   1   87.39    4.80
  11   5  -1   93.49    4.30
 -10  -5   1    1.40    1.40
 -10  -5   1    3.20    1.00
 -10  -5   1    1.30    1.50
  10  -5  -1    1.50    1.60
  10  -5  -1    3.60    1.80
 -10   5   1    0.40    1.50
 -10   5   1    1.90    0.80
  10   5  -1    1.40    1.30
  10   5  -1    2.40    1.40
  10   5  -1    2.90    1.40
   9  -5  -1   35.60    3.20
  -9  -5   1   26.60    1.90
  -9  -5   1   31.40    3.00
   9  -5  -1   26.60    3.00
  -9  -5   1   27.70    2.70
  -9   5   1   29.10    1.60
   9   5  -1   32.50    2.60
  -9   5   1   31.30    3.10
   9   5  -1   32.50    2.80
   9   5  -1   35.60    2.50
   8  -5  -1  183.38    6.30
   8  -5  -1  184.28    6.50
  -8  -5   1  188.28    6.30
  -8  -5   1  189.08    5.10
   8  -5  -1  185.68    6.70
  -8  -5   1  188.98    6.20
  -8   5   1  190.08    4.80
   8   5  -1  194.18    5.60
   8   5  -1  188.48    6.10
   8   5  -1  175.18    5.90
  -8   5   1  180.78    6.50
   7  -5  -1    5.50    1.80
  -7  -5   1   -0.70    1.30
   7  -5  -1    1.90    1.40
  -7  -5   1    0.20    1.20
  -7  -5   1    1.60    0.90
   7  -5  -1    3.80    1.60
  -7   5   1    2.70    0.80
   7   5  -1    0.30    1.30
  -7   5   1    2.70    1.60
   7   5  -1    1.90    1.20
   7   5  -1    3.00    1.20
   6  -5  -1    6.10    1.70
  -6  -5   1    5.60    1.10
   6  -5  -1    4.80    1.50
   6  -5  -1    4.20    0.70
  -6  -5   1    3.60    1.60
   6  -5  -1    5.60    1.70
  -6  -5   1    6.40    1.50
  -6   5   1    4.30    1.60
   6   5  -1    6.10    1.40
  -6   5   1    4.50    0.70
  -6   5   1    5.00    0.90
   6   5  -1    5.40    1.20
   6   5  -1    3.70    1.50
  -5  -5   1    6.30    1.50
  -5  -5   1    9.30    1.80
   5  -5  -1    8.40    0.90
   5  -5  -1    7.00    1.60
  -5  -5   1    6.30    1.10
   5  -5  -1    7.00    1.60
   5  -5  -1    6.50    1.50
  -5   5   1    8.00    0.90
   5   5  -1    8.50    1.40
  -5   5   1    8.80    1.70
  -5   5   1    8.40    1.00
   5   5  -1    7.30    1.60
   5   5  -1    8.60    1.20
  -4  -5   1  627.14   14.40
  -4  -5   1  611.04   13.40
   4  -5  -1  624.24   13.20
   4  -5  -1  639.64   14.60
  -4  -5   1  597.54   14.20
   4  -5  -1  632.24   14.30
   4  -5  -1  613.94   13.30
   4  -5  -1  618.44   14.50
  -4   5   1  587.34   13.20
   4   5  -1  603.24   13.70
   4   5  -1  620.54   13.50
  -4   5   1  601.54   14.40
   4   5  -1  623.44   14.20
   3  -5  -1 1017.80   21.00
  -3  -5   1 1002.90   21.80
   3  -5  -1 1004.30   21.70
   3  -5  -1  998.60   21.90
   3  -5  -1 1018.60   21.90
  -3  -5   1 1016.90   21.90
  -3  -5   1  989.80   21.10
   3  -5  -1 1007.10   21.00
   3   5  -1  980.70   21.70
   3   5  -1  967.20   21.20
  -3   5   1  975.20   21.80
   3   5  -1 1001.30   21.00
  -3   5   1  995.90   20.90
  -2  -5   1  242.28    6.00
   2  -5  -1  240.88    6.00
   2  -5  -1  235.48    6.40
  -2  -5   1  230.88    6.30
  -2  -5   1  238.38    6.40
   2  -5  -1  236.28    5.80
   2  -5  -1  236.28    6.50
   2  -5  -1  235.58    6.50
  -2   5   1  222.48    6.30
   2   5  -1  229.28    6.30
   2   5  -1  225.08    5.80
   2   5  -1  221.58    5.70
   1  -5  -1   57.69    2.40
   1  -5  -1   58.99    2.50
  -1  -5   1   55.59    2.60
  -1  -5   1   54.09    2.40
   1  -5  -1   61.29    2.80
  -1  -5   1   58.29    2.70
   1  -5  -1   59.49    2.70
  -1  -5   1   62.79    2.70
  -1  -5   1   58.99    2.60
   1  -5  -1   55.09    2.70
   1   5  -1   63.09    2.60
  -1   5   1   60.69    2.60
   1   5  -1   65.69    2.40
   1   5  -1   58.09    2.30
   0  -5  -1    2.00    1.00
   0  -5  -1    1.30    0.90
   0  -5   1    1.60    1.00
   0  -5  -1    0.50    1.00
   0  -5   1    1.40    0.90
   0  -5   1    0.90    0.90
   0  -5  -1    1.10    1.00
   0  -5  -1    2.00    0.90
   0  -5   1    0.90    0.90
   0  -5   1    1.40    0.90
   0   5  -1    0.50    0.70
   0   5  -1    0.20    0.80
   0   5   1    3.70    1.00
  -1  -5  -1  118.29    3.80
   1  -5   1  111.69    3.60
  -1  -5  -1  112.59    3.90
   1  -5   1  109.69    3.60
  -1  -5  -1  110.89    3.90
   1  -5   1  107.49    3.70
   1  -5   1  121.29    4.00
  -1  -5  -1  112.29    3.70
  -1  -5  -1  118.59    3.50
   1  -5   1  115.09    3.70
   1   5   1  122.39    3.70
  -1   5  -1  117.39    3.50
   1   5   1  113.89    3.70
   2  -5   1   17.60    1.70
   2  -5   1   18.20    2.00
  -2  -5  -1   15.00    1.60
  -2  -5  -1   17.30    1.80
   2  -5   1   20.50    1.60
   2  -5   1   20.60    1.70
   2  -5   1   18.70    1.50
  -2  -5  -1   18.40    1.40
   2   5   1   17.40    1.60
  -2   5  -1   17.60    1.40
   2   5   1   21.50    1.70
   2   5   1   18.90    1.80
  -2   5  -1   17.60    1.40
   3  -5   1  102.59    3.40
  -3  -5  -1   93.89    3.70
   3  -5   1   99.09    3.50
   3  -5   1   97.89    3.70
  -3  -5  -1  103.79    3.70
   3  -5   1   99.09    3.10
  -3  -5  -1  103.69    2.90
   3  -5   1   96.69    4.00
   3   5   1  105.29    3.60
   3   5   1  100.59    2.90
  -3   5  -1  106.19    3.10
  -3   5  -1  102.89    3.20
   3   5   1  103.49    3.50
  -4  -5  -1  281.07    7.50
   4  -5   1  279.77    7.50
  -4  -5  -1  268.57    6.10
  -4  -5  -1  281.07    7.60
   4  -5   1  282.97    7.20
   4  -5   1  275.27    7.80
   4   5   1  283.07    7.10
  -4   5  -1  273.87    6.30
   4   5   1  269.97    7.20
  -4   5  -1  271.07    6.70
   4   5   1  279.57    6.20
   5  -5   1   26.80    2.20
   5  -5   1   24.80    2.60
  -5  -5  -1   23.20    2.40
  -5  -5  -1   19.50    1.10
  -5  -5  -1   25.70    2.40
   5  -5   1   24.30    2.60
  -5   5  -1   21.80    1.60
  -5   5  -1   22.40    1.20
   5   5   1   20.50    1.10
   5   5   1   20.80    1.90
   5   5   1   23.40    2.10
  -5   5  -1   21.30    1.30
  -6  -5  -1  163.68    5.50
   6  -5   1  163.58    5.80
   6  -5   1  165.78    5.30
  -6  -5  -1  157.58    5.50
   6  -5   1  156.38    5.60
  -6   5  -1  166.08    3.80
  -6   5  -1  157.58    4.50
  -6   5  -1  163.88    3.80
   6   5   1  165.28    5.20
  -6   5  -1  150.98    5.50
   6   5   1  170.28    5.10
   7  -5   1   93.99    3.90
  -7  -5  -1   87.79    4.00
   7  -5   1   88.49    4.30
   7  -5   1   94.99    4.40
  -7  -5  -1   94.59    4.20
  -7   5  -1   90.09    4.30
  -7   5  -1   91.99    3.10
   7   5   1   87.59    3.90
   7   5   1   89.59    3.70
  -8  -5  -1   64.19    3.50
  -8  -5  -1   60.49    1.90
   8  -5   1   55.69    3.60
  -8  -5  -1   61.19    2.00
   8  -5   1   63.99    3.40
  -8  -5  -1   63.09    3.50
   8  -5   1   63.79    3.80
   8   5   1   64.49    1.90
   8   5   1   63.79    3.20
  -8   5  -1   61.69    3.70
  -8   5  -1   64.19    2.60
   8   5   1   60.59    3.30
   9  -5   1   27.20    3.00
  -9  -5  -1   22.00    2.60
  -9  -5  -1   29.80    2.80
  -9  -5  -1   22.50    1.40
   9  -5   1   25.30    3.10
  -9  -5  -1   22.30    1.30
   9  -5   1   25.30    2.60
  -9   5  -1   21.60    1.70
   9   5   1   20.50    1.20
   9   5   1   23.30    2.40
  -9   5  -1   24.00    2.80
   9   5   1   17.50    2.20
  10  -5   1   58.69    3.90
 -10  -5  -1   59.89    3.70
 -10  -5  -1   55.09    2.20
  10  -5   1   60.39    4.00
  10  -5   1   56.99    3.60
 -10  -5  -1   57.89    3.70
 -10   5  -1   59.49    2.70
  10   5   1   61.69    3.50
  10   5   1   58.99    3.50
 -10   5  -1   57.99    3.90
  11  -5   1   91.49    4.60
  11  -5   1   79.69    4.80
 -11  -5  -1   92.89    4.70
  11  -5   1   94.09    5.10
 -11  -5  -1   88.19    4.60
 -11  -5  -1   93.99    3.10
 -11   5  -1   87.49    4.80
  11   5   1   99.39    4.60
 -11   5  -1   88.09    3.50
  11   5   1   89.49    4.40
  11   5   1   96.29    4.40
  12  -5   1   20.00    2.70
  12  -5   1   24.80    3.30
 -12  -5  -1   19.90    2.90
 -12  -5  -1   17.80    2.70
  12  -5   1   18.00    3.00
  12   5   1   18.00    2.40
  12   5   1   20.40    2.80
 -12   5  -1   23.80    2.20
  12   5   1   16.20    2.50
 -12   5  -1   19.30    3.00
  13  -5   1   45.50    4.10
 -13  -5  -1   46.50    4.10
 -13  -5  -1   42.30    3.90
  13  -5   1   38.40    4.10
  13   5   1   37.80    3.70
  13   5   1   39.10    3.40
 -13   5  -1   44.70    2.80
 -13   5  -1   44.00    4.20
  13   5   1   42.50    4.00
 -14  -5  -1   62.19    4.50
  14  -5   1   57.29    5.20
  14  -5   1   56.89    4.40
 -14  -5  -1   57.59    4.30
 -14   5  -1   51.69    4.80
  14   5   1   63.49    4.40
  14   5   1   61.59    3.80
 -14   5  -1   60.99    3.30
  14   5   1   66.79    4.40
  15  -5   1   12.90    3.30
 -15  -5  -1    9.50    2.50
 -15  -5  -1    9.40    2.60
  15  -5   1    8.80    2.50
  15   5   1   14.20    2.90
  15   5   1   14.00    2.40
  15   5   1   11.70    2.70
 -15   5  -1   12.10    3.00
  16  -5   1    1.50    2.20
 -16  -5  -1    0.00    2.10
 -16  -5  -1    0.20    2.20
  16  -5   1    2.90    2.70
  16   5   1    0.70    2.00
  16   5   1    0.90    1.80
  16   5   1   -0.50    1.90
 -16   5  -1   -0.20    2.20
 -17  -5  -1   15.30    3.30
  17  -5   1   15.60    3.30
  17  -5   1   19.30    3.90
 -17  -5  -1   11.60    2.90
  17   5   1   18.30    3.50
  17   5   1   16.10    3.30
 -17   5  -1   14.70    3.40
  17   5   1   16.10    3.40
  18  -5   1   -1.20    2.50
 -18  -5  -1    5.70    2.90
  18  -5   1    6.50    2.90
  18   5   1   10.90    3.00
  18   5   1    9.50    2.80
 -18   5  -1    5.60    3.00
 -19  -5  -1    1.40    2.50
  19  -5   1   -2.20    2.30
  19  -5   1   -1.90    2.80
 -19   5  -1    1.20    2.80
  19   5   1   -0.10    2.20
  19   5   1   -1.00    2.30
  20  -5   1   -0.10    2.60
  20  -5   1   -1.00    2.80
 -20  -5  -1   -3.70    2.30
  20   5   1    1.20    2.30
 -20   5  -1   -5.10    2.60
  20   5   1   -0.10    2.60
 -20  -6   1    8.40    3.30
  20  -6  -1    1.60    2.60
  20  -6  -1    9.00    3.60
  20   6  -1    5.00    2.70
 -20   6   1    8.40    3.30
  19  -6  -1    7.80    3.40
 -19  -6   1   10.60    3.40
  19  -6  -1    2.70    2.80
  19   6  -1    5.90    2.80
 -19   6   1    5.60    3.50
  19   6  -1    7.90    3.00
 -18  -6   1   12.70    3.20
  18  -6  -1   10.90    3.60
  18  -6  -1   18.00    3.80
  18   6  -1   15.60    3.20
  18   6  -1   21.80    3.80
 -18   6   1   14.40    3.70
  17  -6  -1   50.99    5.60
 -17  -6   1   54.19    5.20
  17  -6  -1   42.90    4.80
  17   6  -1   47.10    5.00
 -17   6   1   52.09    5.40
  17   6  -1   48.20    4.30
  17   6  -1   58.59    5.10
  16  -6  -1   17.20    3.40
  16  -6  -1   15.70    3.50
 -16  -6   1   17.50    3.30
  16   6  -1   14.50    2.70
  16   6  -1   30.70    4.10
 -16   6   1   18.20    3.70
  16   6  -1   13.40    2.80
  15  -6  -1    1.10    2.20
 -15  -6   1    1.30    2.00
 -15  -6   1    1.90    2.20
  15  -6  -1    2.80    2.50
 -15   6   1    0.00    2.50
  15   6  -1    0.50    1.80
  15   6  -1    3.20    2.00
  15   6  -1    1.90    1.70
 -14  -6   1    2.10    2.20
  14  -6  -1    6.80    2.50
 -14  -6   1    3.30    2.10
  14  -6  -1    3.50    2.50
  14   6  -1    6.60    2.00
  14   6  -1    2.10    2.00
  14   6  -1    5.50    2.10
 -14   6   1    3.90    2.50
  13  -6  -1   59.89    5.30
  13  -6  -1   54.69    4.40
 -13  -6   1   54.29    4.20
 -13  -6   1   47.90    4.20
  13   6  -1   51.39    3.90
 -13   6   1   55.69    4.80
  13   6  -1   48.20    3.70
  13   6  -1   50.79    3.80
 -12  -6   1    5.60    2.20
  12  -6  -1    6.10    2.40
  12  -6  -1    4.50    2.00
 -12  -6   1    4.90    2.10
 -12   6   1    6.30    2.30
  12   6  -1    4.00    1.70
  12   6  -1    5.40    1.90
  12   6  -1    6.60    2.10
 -11  -6   1   51.79    2.60
  11  -6  -1   52.59    4.60
  11  -6  -1   55.19    4.00
 -11  -6   1   57.59    3.90
 -11  -6   1   43.60    3.50
  11   6  -1   51.59    3.40
 -11   6   1   52.99    4.00
 -11   6   1   51.09    2.30
  11   6  -1   51.99    3.60
  11   6  -1   52.99    3.40
 -10  -6   1   85.89    4.60
 -10  -6   1   89.39    3.30
  10  -6  -1   91.99    4.90
  10  -6  -1   89.59    4.60
 -10  -6   1   85.99    4.50
  10   6  -1   95.49    4.30
  10   6  -1   86.79    3.90
  10   6  -1   87.89    4.30
 -10   6   1   89.69    5.00
 -10   6   1   90.59    3.10
   9  -6  -1   25.70    3.10
   9  -6  -1   27.80    3.10
  -9  -6   1   24.80    2.80
   9  -6  -1   24.10    2.70
  -9  -6   1   20.50    1.70
  -9  -6   1   24.80    2.80
  -9   6   1   18.10    2.60
   9   6  -1   25.60    2.60
   9   6  -1   26.80    2.60
   9   6  -1   23.00    2.20
  -9   6   1   20.70    1.50
  -8  -6   1   36.90    3.20
  -8  -6   1   34.10    2.00
   8  -6  -1   41.20    3.40
   8  -6  -1   33.80    3.30
  -8  -6   1   37.30    2.90
   8  -6  -1   37.60    3.50
  -8   6   1   36.00    1.80
   8   6  -1   38.80    2.70
   8   6  -1   34.60    2.40
   8   6  -1   32.50    2.90
  -8   6   1   38.40    3.50
   7  -6  -1    2.00    1.60
  -7  -6   1    7.60    1.20
  -7  -6   1    6.60    1.60
  -7  -6   1    2.50    1.50
   7  -6  -1    6.30    0.70
   7  -6  -1    8.70    2.00
   7  -6  -1    7.60    1.70
  -7   6   1    6.30    0.70
   7   6  -1    3.80    1.40
  -7   6   1    6.90    0.70
   7   6  -1    7.00    1.50
   7   6  -1    7.60    1.40
  -7   6   1    5.90    1.70
  -7   6   1    6.60    1.00
  -6  -6   1   10.00    1.30
   6  -6  -1    6.60    1.80
   6  -6  -1    8.20    1.80
  -6  -6   1    8.80    1.80
   6  -6  -1    9.60    1.00
   6  -6  -1    5.20    1.80
  -6  -6   1   11.60    1.90
  -6   6   1    7.90    1.80
  -6   6   1    8.70    1.10
   6   6  -1    9.70    1.40
   6   6  -1    5.50    1.50
   6   6  -1    8.10    1.50
  -6   6   1    7.00    0.90
   5  -6  -1   38.20    2.80
   5  -6  -1   38.60    3.00
   5  -6  -1   40.10    1.90
   5  -6  -1   38.40    2.90
  -5  -6   1   35.20    2.10
  -5  -6   1   38.10    2.70
  -5  -6   1   33.20    2.90
   5   6  -1   35.80    2.70
   5   6  -1   32.40    2.40
   5   6  -1   38.40    2.20
  -5   6   1   31.70    2.80
  -5   6   1   31.40    1.80
   4  -6  -1   21.00    1.70
   4  -6  -1   21.50    1.70
  -4  -6   1   19.70    2.30
   4  -6  -1   25.50    2.40
  -4  -6   1   20.60    1.80
   4  -6  -1   17.90    2.20
  -4  -6   1   21.00    2.20
   4  -6  -1   23.80    2.40
  -4   6   1   23.60    1.60
   4   6  -1   26.00    2.10
   4   6  -1   22.20    1.80
   4   6  -1   22.40    2.20
  -4   6   1   21.80    2.30
  -3  -6   1   73.39    3.60
   3  -6  -1   77.79    3.70
  -3  -6   1   78.49    3.00
  -3  -6   1   76.29    3.40
   3  -6  -1   77.99    3.50
   3  -6  -1   78.79    2.90
   3  -6  -1   73.59    2.90
   3  -6  -1   83.09    3.70
   3   6  -1   69.49    2.80
  -3   6   1   79.79    3.70
   3   6  -1   76.69    3.10
   3   6  -1   75.09    3.40
   2  -6  -1  182.78    5.10
   2  -6  -1  182.18    5.60
  -2  -6   1  177.48    5.50
   2  -6  -1  182.38    5.70
   2  -6  -1  175.38    5.00
  -2  -6   1  181.48    5.60
   2  -6  -1  174.98    5.50
  -2  -6   1  178.28    5.20
  -2   6   1  182.58    5.50
   2   6  -1  179.48    5.40
   2   6  -1  176.78    4.90
   2   6  -1  169.28    4.90
   1  -6  -1  118.59    4.20
  -1  -6   1  114.49    4.00
  -1  -6   1  110.39    3.80
   1  -6  -1  111.59    3.90
   1  -6  -1  113.99    3.80
  -1  -6   1  114.59    4.00
   1  -6  -1  116.59    4.10
  -1  -6   1  115.69    4.10
  -1  -6   1  108.19    4.00
   1  -6  -1  123.39    4.30
   1   6  -1  123.29    3.70
  -1   6   1  114.29    4.00
   1   6  -1  121.49    4.10
   1   6  -1  123.19    3.70
   0  -6   1   59.89    2.70
   0  -6  -1   57.99    3.00
   0  -6   1   53.59    2.60
   0  -6   1   55.89    2.70
   0  -6   1   52.79    2.70
   0  -6  -1   57.79    2.70
   0  -6   1   51.59    2.80
   0  -6  -1   54.59    2.80
   0  -6  -1   58.99    2.80
   0  -6  -1   56.29    2.70
   0   6   1   46.60    2.50
   0   6  -1   52.59    2.40
   0   6  -1   56.49    2.60
   0   6   1   50.09    2.70
   1  -6   1   12.40    1.60
  -1  -6  -1   12.70    1.70
  -1  -6  -1   13.60    1.50
   1  -6   1   12.40    1.60
   1  -6   1   15.80    1.90
  -1  -6  -1   13.40    1.80
  -1  -6  -1   12.70    1.70
  -1  -6  -1   13.60    1.70
   1  -6   1   13.40    1.60
   1  -6   1   10.50    1.60
   1   6   1   13.30    1.60
  -1   6  -1   13.70    1.50
   1   6   1   10.80    1.50
  -2  -6  -1  121.39    4.30
   2  -6   1  117.69    4.00
  -2  -6  -1  120.79    4.40
  -2  -6  -1  124.29    3.80
   2  -6   1  125.39    4.30
   2  -6   1  123.39    4.10
   2  -6   1  120.99    4.50
   2  -6   1  123.79    4.00
  -2   6  -1  118.39    3.80
   2   6   1  126.79    4.20
   2   6   1  123.89    4.10
  -2   6  -1  122.39    3.90
   3  -6   1   60.99    2.70
  -3  -6  -1   65.39    3.30
   3  -6   1   58.79    3.40
   3  -6   1   60.49    3.00
   3  -6   1   58.39    2.50
  -3  -6  -1   55.09    3.00
  -3  -6  -1   60.89    2.30
   3  -6   1   57.19    2.90
   3   6   1   59.09    2.80
  -3   6  -1   59.09    2.40
   3   6   1   57.09    2.80
  -3   6  -1   53.49    2.50
  -4  -6  -1   55.69    2.10
  -4  -6  -1   59.89    3.10
   4  -6   1   63.29    3.00
   4  -6   1   57.69    2.40
   4  -6   1   60.39    2.70
  -4  -6  -1   57.19    3.30
   4  -6   1   56.99    3.50
   4  -6   1   53.99    3.20
  -4   6  -1   58.39    2.30
   4   6   1   56.99    3.00
   4   6   1   59.99    2.20
   4   6   1   57.89    2.80
  -4   6  -1   53.79    2.50
  -5  -6  -1  329.87    9.10
   5  -6   1  328.47    9.00
  -5  -6  -1  315.97    8.80
   5  -6   1  317.57    9.20
   5  -6   1  325.57    8.50
  -5  -6  -1  320.97    7.20
  -5   6  -1  321.17    7.40
  -5   6  -1  318.57    7.90
   5   6   1  330.47    8.50
   5   6   1  323.47    8.30
   5   6   1  329.47    7.20
   6  -6   1   42.70    3.20
  -6  -6  -1   45.10    2.90
  -6  -6  -1   41.90    1.60
   6  -6   1   39.80    3.00
   6  -6   1   43.50    2.80
  -6  -6  -1   39.40    3.10
  -6   6  -1   42.30    2.10
   6   6   1   41.90    2.60
   6   6   1   47.10    2.80
  -6   6  -1   43.30    1.70
  -6   6  -1   47.40    3.20
  -6   6  -1   42.10    1.90
  -7  -6  -1   13.00    2.00
  -7  -6  -1    9.60    2.10
   7  -6   1    9.20    2.00
   7  -6   1   15.10    2.00
   7  -6   1   13.80    2.20
  -7   6  -1   10.70    0.80
   7   6   1   12.50    1.80
  -7   6  -1   12.30    2.10
  -7   6  -1   12.40    1.40
  -7   6  -1    9.10    0.80
   7   6   1   11.20    1.80
   8  -6   1    7.20    1.90
   8  -6   1   10.70    1.90
  -8  -6  -1    4.70    1.70
   8  -6   1    8.60    2.00
  -8  -6  -1   10.10    2.00
   8   6   1   11.20    1.80
  -8   6  -1    8.10    1.20
  -8   6  -1    6.20    1.80
   8   6   1    6.50    1.60
  -9  -6  -1   57.49    3.60
   9  -6   1   56.89    3.40
   9  -6   1   50.89    3.60
  -9  -6  -1   49.99    3.40
   9  -6   1   48.00    3.80
  -9   6  -1   50.89    2.50
   9   6   1   53.89    3.10
   9   6   1   47.00    3.20
  -9   6  -1   46.00    3.50
 -10  -6  -1    6.90    2.00
  10  -6   1    8.70    2.00
  10  -6   1    7.40    2.20
  10  -6   1    8.90    2.40
 -10  -6  -1    7.00    2.10
  10   6   1    9.70    2.00
  10   6   1    7.30    1.80
 -10   6  -1    6.50    1.30
 -10   6  -1    5.00    2.00
  11  -6   1    7.30    2.40
 -11  -6  -1    7.70    2.20
  11  -6   1   10.20    2.50
 -11  -6  -1   10.80    2.30
  11  -6   1    8.10    2.00
 -11   6  -1    9.40    1.50
  11   6   1    5.20    1.90
  11   6   1    7.60    2.00
 -11   6  -1    7.50    2.20
  11   6   1    5.40    1.80
 -12  -6  -1   11.60    2.60
  12  -6   1    8.60    2.50
  12  -6   1   11.30    2.70
  12  -6   1   10.10    2.30
 -12  -6  -1    8.70    2.40
  12   6   1    5.60    1.90
  12   6   1    9.80    2.20
 -12   6  -1   10.00    2.70
 -12   6  -1   11.40    1.70
  12   6   1    7.30    2.10
 -13  -6  -1    1.70    2.10
 -13  -6  -1   -1.30    1.70
  13  -6   1   -2.00    1.90
  13  -6   1    0.80    1.70
 -13   6  -1   -0.70    1.20
  13   6   1   -0.60    1.70
  13   6   1    0.90    1.80
  13   6   1   -0.30    1.50
 -13   6  -1    0.90    2.30
  14  -6   1   15.60    2.90
  14  -6   1   13.70    3.10
 -14  -6  -1   14.60    2.80
 -14  -6  -1   17.50    3.00
  14   6   1   15.10    2.80
  14   6   1   14.80    2.50
 -14   6  -1   17.30    3.20
  14   6   1   14.00    2.70
 -15  -6  -1   31.20    3.90
  15  -6   1   27.70    4.30
 -15  -6  -1   32.80    3.80
  15  -6   1   23.90    3.40
  15   6   1   22.50    3.20
 -15   6  -1   26.70    3.90
  15   6   1   36.90    3.60
  15   6   1   27.50    3.50
 -16  -6  -1    9.70    2.70
  16  -6   1    6.00    2.80
  16  -6   1   11.30    3.00
 -16  -6  -1   12.90    3.00
 -16   6  -1    9.00    3.00
  16   6   1    5.80    2.40
  16   6   1    6.50    2.20
  16   6   1    4.90    2.40
 -17  -6  -1    3.10    2.40
  17  -6   1    5.80    2.90
 -17  -6  -1    6.30    2.70
  17  -6   1    9.40    3.00
  17   6   1    5.90    2.70
 -17   6  -1    4.40    3.00
  17   6   1    1.90    1.90
  17   6   1    5.20    2.50
 -18  -6  -1    8.70    3.00
  18  -6   1   11.40    3.50
  18  -6   1    3.50    2.80
 -18  -6  -1    5.40    2.80
 -18   6  -1    3.40    3.10
  18   6   1    2.40    2.60
  18   6   1    7.80    2.90
 -19  -6  -1   16.70    3.70
  19  -6   1    8.20    3.20
  19  -6   1   17.00    4.10
 -19   6  -1    9.70    3.60
  19   6   1   16.10    3.50
  19   6   1    9.80    3.10
 -20  -6  -1   -0.50    2.60
  20  -6   1    3.90    3.20
  20  -6   1    2.60    3.10
  20   6   1    2.50    2.60
 -20   6  -1    1.40    3.00
  20   6   1   -1.70    2.10
 -20  -7   1    0.20    2.60
  20  -7  -1    1.50    2.90
  20  -7  -1    0.50    2.90
 -20   7   1   -2.80    3.10
  20   7  -1    1.50    2.80
  19  -7  -1    3.10    3.20
  19  -7  -1   -4.30    2.20
 -19  -7   1   -1.00    2.30
 -19   7   1    4.60    3.30
  19   7  -1   -2.00    2.20
  18  -7  -1    0.80    2.60
 -18  -7   1   -1.60    2.30
  18  -7  -1   -0.70    2.80
  18   7  -1   -2.80    2.60
  18   7  -1   -0.30    2.30
 -18   7   1   -2.80    2.70
  18   7  -1   -0.50    2.00
  17  -7  -1    0.40    2.70
 -17  -7   1   -0.40    2.30
  17  -7  -1    1.70    2.70
  17   7  -1    4.00    2.20
  17   7  -1    0.20    1.90
 -17   7   1    2.00    2.90
  17   7  -1    1.30    2.30
 -16  -7   1   28.50    3.90
  16  -7  -1   34.00    4.40
 -16  -7   1   27.60    4.00
  16  -7  -1   27.10    4.30
  16   7  -1   32.30    4.20
  16   7  -1   27.90    3.50
  16   7  -1   29.90    3.60
 -16   7   1   19.80    3.90
 -15  -7   1   11.20    2.90
  15  -7  -1    7.80    2.90
  15  -7  -1    5.60    2.40
 -15  -7   1    6.40    2.60
  15   7  -1    8.00    2.50
  15   7  -1    3.40    2.10
 -15   7   1    6.80    2.90
  15   7  -1    8.50    2.40
  14  -7  -1   98.59    6.10
 -14  -7   1   93.99    5.50
 -14  -7   1   90.39    5.50
  14  -7  -1   88.89    5.50
  14   7  -1   81.39    4.70
  14   7  -1   89.99    5.20
 -14   7   1   87.49    5.80
  14   7  -1   79.59    4.90
 -13  -7   1   36.40    3.90
 -13  -7   1   44.80    4.30
  13  -7  -1   41.60    4.50
  13  -7  -1   35.90    4.00
  13   7  -1   32.90    3.70
  13   7  -1   40.70    3.70
  13   7  -1   36.60    3.70
 -13   7   1   41.00    4.50
 -12  -7   1   34.90    3.80
  12  -7  -1   33.60    4.00
 -12  -7   1   30.60    3.60
  12  -7  -1   36.80    3.90
  12   7  -1   35.50    3.50
  12   7  -1   33.70    3.20
  12   7  -1   41.40    3.90
 -12   7   1   34.50    3.80
 -11  -7   1   10.80    2.50
  11  -7  -1   14.50    2.60
  11  -7  -1   18.00    3.00
 -11  -7   1   14.80    2.80
  11   7  -1   13.80    2.40
 -11   7   1    8.40    2.60
  11   7  -1   11.60    2.20
  11   7  -1   16.40    2.20
  10  -7  -1   22.60    3.10
  10  -7  -1   26.90    3.40
 -10  -7   1   24.00    1.90
  10  -7  -1   24.60    3.00
 -10  -7   1   22.80    2.90
 -10  -7   1   23.90    3.10
  10   7  -1   27.80    2.70
 -10   7   1   28.60    3.40
  10   7  -1   27.60    2.90
  10   7  -1   29.90    3.10
 -10   7   1   24.20    1.70
  -9  -7   1   17.60    2.60
   9  -7  -1   16.40    2.90
  -9  -7   1   20.70    2.90
   9  -7  -1   22.30    2.90
   9  -7  -1   17.60    2.70
  -9  -7   1   18.70    1.70
  -9   7   1   18.50    1.50
   9   7  -1   14.20    2.10
  -9   7   1   16.10    2.70
   9   7  -1   18.80    2.10
   9   7  -1   13.70    2.20
   8  -7  -1   15.50    2.40
  -8  -7   1   14.30    2.30
   8  -7  -1   14.80    2.40
   8  -7  -1   14.40    2.50
  -8  -7   1   16.80    2.40
  -8  -7   1   15.40    1.50
  -8   7   1   16.70    1.50
   8   7  -1   14.40    2.10
   8   7  -1   15.10    1.90
  -8   7   1   13.80    1.00
  -8   7   1   16.90    2.60
   8   7  -1   11.10    2.00
   7  -7  -1   74.09    4.20
   7  -7  -1   75.19    2.50
  -7  -7   1   74.19    3.90
   7  -7  -1   80.39    4.10
  -7  -7   1   81.29    4.20
   7  -7  -1   75.99    4.30
  -7  -7   1   70.69    2.80
  -7   7   1   72.09    2.60
  -7   7   1   75.29    2.30
   7   7  -1   71.19    3.80
  -7   7   1   76.29    4.20
   7   7  -1   73.89    3.30
   7   7  -1   71.89    3.60
   6  -7  -1   14.60    2.20
   6  -7  -1   13.80    1.30
  -6  -7   1   13.40    1.40
  -6  -7   1    7.70    1.80
  -6  -7   1    9.70    2.00
   6  -7  -1   17.40    2.50
   6  -7  -1   13.00    2.10
   6   7  -1   15.50    1.90
  -6   7   1   14.40    2.30
   6   7  -1    8.20    1.80
   6   7  -1   15.10    1.70
  -6   7   1   13.60    1.20
  -6   7   1   14.70    1.40
   5  -7  -1    3.80    1.50
  -5  -7   1    3.30    1.10
   5  -7  -1    3.00    1.60
  -5  -7   1    2.10    1.50
  -5  -7   1    3.00    1.40
   5  -7  -1    1.90    1.50
   5  -7  -1    3.60    1.00
   5  -7  -1    1.90    0.90
   5   7  -1    3.90    1.30
   5   7  -1    2.00    1.40
  -5   7   1    3.70    1.00
   5   7  -1    2.70    1.10
  -5   7   1    2.40    1.50
  -4  -7   1   17.00    2.10
  -4  -7   1   23.80    1.90
   4  -7  -1   19.60    2.30
   4  -7  -1   21.50    2.30
   4  -7  -1   22.70    2.60
   4  -7  -1   22.90    1.90
  -4  -7   1   19.10    2.40
   4  -7  -1   18.80    1.70
  -4   7   1   18.90    2.30
   4   7  -1   17.20    2.10
   4   7  -1   20.90    1.80
  -4   7   1   21.00    1.70
   4   7  -1   18.90    1.90
  -3  -7   1    2.60    1.20
  -3  -7   1    2.10    1.50
   3  -7  -1    2.50    1.10
   3  -7  -1    3.30    1.50
  -3  -7   1    3.80    1.50
   3  -7  -1    4.20    1.60
   3  -7  -1    1.70    1.50
   3  -7  -1    3.90    1.30
   3   7  -1    2.60    1.10
   3   7  -1    2.20    1.10
   3   7  -1    3.90    1.40
  -3   7   1    4.20    1.50
   2  -7  -1   38.80    2.80
   2  -7  -1   42.70    2.90
  -2  -7   1   44.80    3.00
  -2  -7   1   44.90    2.60
  -2  -7   1   41.90    2.80
   2  -7  -1   44.10    2.60
   2  -7  -1   41.40    3.00
   2  -7  -1   43.60    2.50
   2   7  -1   44.10    2.40
   2   7  -1   42.70    2.70
  -2   7   1   42.60    2.80
   2   7  -1   50.19    2.50
  -1  -7   1    2.30    1.30
   1  -7  -1    2.00    1.50
   1  -7  -1    3.10    1.50
   1  -7  -1    3.20    1.30
  -1  -7   1    5.30    1.40
   1  -7  -1    3.90    1.40
  -1  -7   1    4.60    1.30
   1  -7  -1    4.90    1.40
  -1  -7   1    2.20    1.40
  -1  -7   1    4.40    1.40
   1   7  -1    3.50    1.20
   1   7  -1    3.20    1.10
   1   7  -1    1.70    1.30
  -1   7   1    3.90    1.30
   0  -7   1    3.80    1.40
   0  -7  -1    2.90    1.50
   0  -7   1    3.20    1.30
   0  -7  -1    6.70    1.40
   0  -7  -1    6.20    1.60
   0  -7  -1    5.30    1.60
   0  -7   1    3.40    1.40
   0  -7   1    2.70    1.30
   0  -7   1    4.20    1.30
   0  -7  -1    7.00    1.40
   0   7   1    3.00    1.30
   0   7  -1    3.90    1.20
   0   7   1    3.40    1.40
   0   7  -1    2.40    1.10
  -1  -7  -1   51.19    2.70
  -1  -7  -1   51.19    3.10
   1  -7   1   51.99    2.80
   1  -7   1   50.69    3.10
  -1  -7  -1   54.39    3.00
  -1  -7  -1   52.99    3.10
   1  -7   1   51.39    2.80
  -1  -7  -1   52.39    2.90
   1  -7   1   50.49    2.90
   1  -7   1   52.49    3.00
   1   7   1   51.09    2.80
   1   7   1   49.50    2.70
  -1   7  -1   53.49    2.60
  -2  -7  -1   17.80    2.10
   2  -7   1   21.90    2.40
  -2  -7  -1   17.20    2.20
   2  -7   1   19.30    1.90
  -2  -7  -1   19.50    1.70
  -2  -7  -1   21.70    2.40
   2  -7   1   18.70    2.00
   2  -7   1   20.50    2.20
   2  -7   1   14.80    1.90
   2   7   1   15.70    1.80
  -2   7  -1   17.10    1.70
   2   7   1   19.20    2.00
   3  -7   1   58.49    3.10
   3  -7   1   59.29    2.90
  -3  -7  -1   57.59    3.40
  -3  -7  -1   59.29    2.50
   3  -7   1   64.09    3.70
   3  -7   1   58.49    2.70
   3  -7   1   58.29    3.30
  -3  -7  -1   58.19    3.20
  -3   7  -1   51.69    2.70
  -3   7  -1   55.99    2.50
   3   7   1   57.49    3.00
   3   7   1   49.99    2.90
   4  -7   1   43.90    3.30
  -4  -7  -1   42.30    2.90
   4  -7   1   40.20    2.70
   4  -7   1   41.90    2.30
  -4  -7  -1   44.40    2.00
   4  -7   1   40.30    3.00
   4  -7   1   42.20    2.40
   4   7   1   42.60    2.60
  -4   7  -1   45.10    2.40
   4   7   1   50.09    2.80
  -4   7  -1   45.30    2.20
  -5  -7  -1   30.10    1.60
  -5  -7  -1   34.10    3.10
   5  -7   1   32.50    3.10
   5  -7   1   31.80    2.60
  -5  -7  -1   36.30    3.00
   5  -7   1   35.90    3.10
  -5   7  -1   31.20    2.00
   5   7   1   34.80    2.60
  -5   7  -1   32.70    1.80
   5   7   1   31.00    2.40
   6  -7   1   56.99    3.30
   6  -7   1   61.19    3.70
   6  -7   1   62.09    4.00
  -6  -7  -1   61.99    3.80
  -6  -7  -1   61.29    2.10
  -6  -7  -1   60.19    3.50
  -6   7  -1   64.59    2.20
   6   7   1   61.09    3.30
   6   7   1   68.79    3.20
  -6   7  -1   62.49    2.70
   6   7   1   60.19    2.00
  -6   7  -1   64.79    3.70
  -7  -7  -1   74.29    4.10
   7  -7   1   75.09    4.10
   7  -7   1   74.39    4.30
   7  -7   1   79.09    3.80
  -7  -7  -1   74.19    3.90
   7   7   1   79.99    3.70
  -7   7  -1   76.69    2.40
   7   7   1   83.59    3.70
  -7   7  -1   78.59    3.00
  -7   7  -1   79.09    4.30
  -8  -7  -1  107.49    4.80
  -8  -7  -1   98.79    4.80
   8  -7   1   99.39    5.00
   8  -7   1  107.89    5.20
   8  -7   1  105.49    4.50
   8   7   1  102.29    4.30
   8   7   1   98.79    4.40
  -8   7  -1   98.09    4.90
  -8   7  -1  100.49    3.60
   9  -7   1    0.00    1.40
  -9  -7  -1    2.30    1.80
  -9  -7  -1    3.10    1.60
   9  -7   1    1.90    1.80
   9  -7   1    0.70    1.70
   9   7   1    1.20    1.40
  -9   7  -1   -1.20    1.60
  -9   7  -1    1.70    1.00
   9   7   1    3.10    1.50
  10  -7   1  138.69    6.30
  10  -7   1  138.59    5.70
  10  -7   1  141.69    6.50
 -10  -7  -1  140.49    6.00
 -10  -7  -1  138.09    6.10
  10   7   1  134.89    5.60
  10   7   1  139.69    5.70
 -10   7  -1  142.29    6.30
  10   7   1  142.69    5.40
 -10   7  -1  136.89    4.50
 -11  -7  -1   17.20    2.80
 -11  -7  -1   16.40    2.80
  11  -7   1   17.70    2.80
  11  -7   1   13.50    2.90
  11  -7   1   14.00    3.00
 -11   7  -1   17.70    1.90
  11   7   1   16.00    2.60
 -11   7  -1   15.20    3.00
  11   7   1   13.50    2.50
  11   7   1   12.50    2.20
  12  -7   1   61.29    4.80
 -12  -7  -1   54.29    4.20
 -12  -7  -1   60.79    4.90
  12  -7   1   54.39    4.20
  12  -7   1   48.50    4.70
  12   7   1   45.70    3.70
 -12   7  -1   51.89    2.90
 -12   7  -1   56.09    4.80
  12   7   1   60.79    4.10
  12   7   1   54.99    3.90
  13  -7   1   37.40    4.40
  13  -7   1   48.50    4.50
  13  -7   1   43.10    4.80
 -13  -7  -1   47.60    4.40
 -13  -7  -1   42.80    4.30
 -13   7  -1   44.40    4.50
  13   7   1   40.80    3.80
  13   7   1   46.00    4.20
  13   7   1   40.60    3.80
  14  -7   1   49.99    5.40
 -14  -7  -1   35.20    4.20
 -14  -7  -1   38.60    4.20
  14  -7   1   34.20    4.00
 -14   7  -1   51.59    5.00
  14   7   1   32.80    3.70
  14   7   1   40.30    4.00
  14   7   1   40.30    4.10
 -15  -7  -1   42.80    4.60
  15  -7   1   38.60    4.30
 -15  -7  -1   49.00    4.80
  15  -7   1   39.80    4.90
  15   7   1   43.70    4.10
  15   7   1   35.80    4.00
  15   7   1   38.50    4.20
 -15   7  -1   41.60    4.80
  16  -7   1   17.20    3.80
 -16  -7  -1   18.40    3.40
 -16  -7  -1   15.80    3.30
  16  -7   1   19.60    3.50
  16   7   1   13.10    2.90
  16   7   1   14.00    2.70
  16   7   1   13.00    3.10
 -16   7  -1   14.70    3.70
 -17  -7  -1   28.40    3.90
  17  -7   1   18.50    4.10
  17  -7   1   17.20    3.40
 -17  -7  -1   21.10    3.80
 -17   7  -1   22.60    4.20
  17   7   1   23.40    4.00
  17   7   1   16.50    2.90
  17   7   1   15.20    3.10
  18  -7   1    0.70    2.70
  18  -7   1    2.40    2.50
 -18  -7  -1    0.10    2.40
 -18  -7  -1    3.20    2.60
  18   7   1    0.40    2.50
  18   7   1    1.80    2.70
  18   7   1    0.10    2.20
 -18   7  -1    8.20    3.50
  19  -7   1   -1.50    2.40
  19  -7   1    2.00    2.90
 -19  -7  -1    3.80    2.90
  19   7   1    4.20    2.50
  19   7   1    4.20    2.70
 -19   7  -1    0.80    3.10
  20  -7   1    4.70    2.90
  20  -7   1    5.50    3.60
  20   7   1   18.40    6.20
  20   7   1    9.10    3.40
 -19  -8   1    1.80    2.90
  19  -8  -1    1.70    3.10
  19  -8  -1    5.50    3.30
  19   8  -1    3.50    2.80
 -19   8   1   10.00    3.60
  18  -8  -1   21.30    4.40
  18  -8  -1   16.00    4.20
 -18  -8   1   14.40    3.70
  18   8  -1   18.70    3.40
  18   8  -1   15.40    3.40
 -18   8   1   17.70    4.00
 -17  -8   1   -1.90    2.20
  17  -8  -1    4.60    3.20
  17  -8  -1    2.30    2.80
  17   8  -1   -1.20    1.90
 -17   8   1   -0.50    2.90
  17   8  -1    0.80    2.20
  16  -8  -1   44.70    5.60
  16  -8  -1   39.50    4.80
 -16  -8   1   47.80    5.00
 -16  -8   1   42.20    4.60
  16   8  -1   42.50    4.60
  16   8  -1   40.60    4.30
 -16   8   1   37.50    4.90
  16   8  -1   38.90    4.10
 -15  -8   1   14.00    3.10
 -15  -8   1    7.50    2.90
  15  -8  -1    3.80    2.80
  15  -8  -1    6.20    2.70
  15   8  -1    9.70    2.30
  15   8  -1    5.70    2.40
 -15   8   1    4.60    3.00
  15   8  -1    5.60    2.20
 -14  -8   1    4.70    2.70
  14  -8  -1    3.80    2.50
 -14  -8   1    2.40    2.20
  14  -8  -1    2.00    2.40
  14   8  -1    8.30    2.40
  14   8  -1    2.50    2.00
  14   8  -1    5.40    2.00
 -14   8   1    5.00    2.80
  13  -8  -1  127.99    7.10
 -13  -8   1  139.09    6.80
 -13  -8   1  132.99    6.50
  13  -8  -1  126.89    6.50
  13   8  -1  135.69    6.30
  13   8  -1  151.48    6.50
 -13   8   1  148.19    7.30
  13   8  -1  133.89    5.80
 -12  -8   1   21.20    3.40
 -12  -8   1   20.40    3.30
  12  -8  -1   21.40    3.30
  12  -8  -1   20.40    3.20
  12   8  -1   22.10    2.70
  12   8  -1   20.40    3.00
  12   8  -1   26.70    3.30
 -12   8   1   21.90    3.50
 -11  -8   1   77.79    4.90
  11  -8  -1   83.79    5.00
 -11  -8   1   70.69    4.80
  11  -8  -1   78.89    5.30
  11   8  -1   81.29    4.70
  11   8  -1   89.09    4.70
  11   8  -1   73.29    4.00
 -11   8   1   77.99    5.30
  10  -8  -1    2.40    1.90
 -10  -8   1    3.20    2.10
 -10  -8   1    5.10    2.00
  10  -8  -1    4.40    2.10
  10  -8  -1    3.30    2.10
  10   8  -1    3.60    1.80
  10   8  -1    4.20    1.60
 -10   8   1    4.00    2.30
  10   8  -1    3.10    1.80
 -10   8   1    6.40    1.30
   9  -8  -1    1.10    1.90
  -9  -8   1    1.90    1.00
   9  -8  -1    1.90    1.80
  -9  -8   1    0.10    1.70
   9  -8  -1    1.80    1.70
  -9  -8   1   -0.80    1.60
  -9   8   1    2.40    1.90
  -9   8   1    0.30    0.90
   9   8  -1    1.90    1.30
   9   8  -1   -1.50    1.30
   9   8  -1    0.40    1.50
  -8  -8   1   19.30    2.80
  -8  -8   1   18.40    1.70
   8  -8  -1   19.20    2.90
   8  -8  -1   19.80    2.60
  -8  -8   1   22.60    2.90
   8  -8  -1   20.10    3.00
   8   8  -1   18.10    2.30
   8   8  -1   21.60    2.60
  -8   8   1   17.60    1.20
  -8   8   1   20.90    1.70
   8   8  -1   22.70    2.20
  -8   8   1   16.20    2.60
   7  -8  -1   14.50    2.20
   7  -8  -1   21.00    3.00
  -7  -8   1   18.90    2.60
  -7  -8   1   16.00    2.40
  -7  -8   1   18.10    1.60
   7  -8  -1   11.20    2.20
   7  -8  -1   16.60    1.40
   7   8  -1   15.80    2.30
   7   8  -1   16.00    1.80
  -7   8   1   14.40    1.30
   7   8  -1   14.90    2.00
  -7   8   1   18.60    2.70
  -7   8   1   14.80    1.50
   6  -8  -1  137.89    5.30
   6  -8  -1  131.89    5.50
   6  -8  -1  131.19    5.80
   6  -8  -1  135.09    4.10
  -6  -8   1  134.59    5.60
  -6  -8   1  129.09    5.40
  -6  -8   1  132.39    4.20
   6   8  -1  131.49    5.40
  -6   8   1  134.19    5.60
   6   8  -1  132.99    4.50
  -6   8   1  133.09    4.20
   6   8  -1  128.29    4.80
  -6   8   1  136.79    4.00
  -5  -8   1   33.00    2.20
   5  -8  -1   33.30    2.10
  -5  -8   1   35.50    3.20
  -5  -8   1   31.00    2.90
   5  -8  -1   33.90    3.10
   5  -8  -1   32.30    2.90
   5  -8  -1   38.10    3.10
   5  -8  -1   35.00    2.10
   5   8  -1   35.30    2.50
   5   8  -1   35.20    2.30
  -5   8   1   34.80    2.10
   5   8  -1   29.00    2.80
  -5   8   1   34.20    2.00
  -5   8   1   36.30    3.20
  -4  -8   1   20.60    1.90
   4  -8  -1   23.30    2.00
   4  -8  -1   22.70    2.60
   4  -8  -1   20.90    2.00
  -4  -8   1   24.40    2.70
   4  -8  -1   20.00    2.40
  -4  -8   1   22.70    2.60
   4  -8  -1   17.10    2.40
   4   8  -1   24.60    2.10
  -4   8   1   20.50    1.80
   4   8  -1   28.80    2.40
  -4   8   1   21.20    2.40
   4   8  -1   23.80    2.50
  -3  -8   1   70.59    3.20
   3  -8  -1   68.69    3.10
   3  -8  -1   66.69    3.20
   3  -8  -1   70.19    3.90
   3  -8  -1   69.39    3.70
   3  -8  -1   70.59    3.70
  -3  -8   1   66.89    3.60
  -3  -8   1   70.89    3.80
   3   8  -1   75.49    3.70
   3   8  -1   71.49    3.10
   3   8  -1   68.79    3.10
  -3   8   1   77.69    3.80
  -2  -8   1   21.20    2.40
   2  -8  -1   22.10    2.50
  -2  -8   1   29.70    2.80
  -2  -8   1   29.60    2.30
   2  -8  -1   27.60    2.70
   2  -8  -1   20.80    2.40
   2  -8  -1   30.70    2.50
   2  -8  -1   26.80    2.40
   2   8  -1   23.90    2.10
   2   8  -1   29.80    2.80
   2   8  -1   24.10    2.10
  -2   8   1   23.90    2.50
  -1  -8   1   32.30    2.60
   1  -8  -1   28.10    2.40
  -1  -8   1   30.00    2.60
   1  -8  -1   31.60    2.60
   1  -8  -1   27.80    2.50
   1  -8  -1   31.20    2.70
  -1  -8   1   24.60    2.40
  -1  -8   1   30.50    2.50
   1  -8  -1   33.20    2.90
  -1  -8   1   34.00    2.60
   1   8  -1   32.70    2.50
   1   8  -1   26.40    2.10
   1   8  -1   23.90    2.10
  -1   8   1   26.40    2.30
   0  -8  -1   82.29    3.90
   0  -8   1   85.29    3.80
   0  -8  -1   87.69    3.70
   0  -8   1   78.09    3.70
   0  -8   1   81.89    3.70
   0  -8  -1   85.69    3.80
   0  -8   1   83.89    3.60
   0  -8  -1   77.49    3.90
   0  -8  -1   75.89    3.50
   0  -8   1   75.99    3.70
   0   8   1   86.99    3.80
   0   8   1   84.79    3.60
   0   8  -1   87.99    3.40
   0   8  -1   75.69    3.40
   0   8  -1   85.09    3.60
   1  -8   1    7.50    1.60
   1  -8   1    8.40    1.80
  -1  -8  -1    6.80    1.70
  -1  -8  -1    5.60    1.60
  -1  -8  -1    7.70    1.50
  -1  -8  -1    6.90    1.60
   1  -8   1    7.60    1.60
   1  -8   1    7.80    1.60
   1  -8   1    8.20    1.70
  -1  -8  -1    5.20    1.50
   1   8   1    7.80    1.40
  -1   8  -1    4.00    1.20
  -1   8  -1    7.40    1.40
   1   8   1    6.00    1.50
  -2  -8  -1  102.39    4.50
  -2  -8  -1  108.29    4.30
   2  -8   1   98.19    4.10
   2  -8   1  102.59    4.50
   2  -8   1   98.19    4.20
   2  -8   1  101.99    4.10
   2  -8   1  102.69    4.00
  -2  -8  -1  101.89    4.40
  -2  -8  -1   95.59    3.70
  -2   8  -1  110.79    3.90
   2   8   1  107.79    4.10
   2   8   1  100.79    4.00
   3  -8   1   48.40    2.90
   3  -8   1   46.30    3.30
  -3  -8  -1   48.90    2.40
  -3  -8  -1   46.20    3.00
   3  -8   1   43.20    2.60
  -3  -8  -1   45.10    3.20
   3  -8   1   45.90    3.10
   3  -8   1   43.80    2.50
   3   8   1   48.60    2.80
  -3   8  -1   47.90    2.50
   3   8   1   43.30    2.80
  -3   8  -1   46.20    2.50
  -4  -8  -1    6.60    1.10
   4  -8   1    6.10    1.70
   4  -8   1    7.80    1.40
  -4  -8  -1    5.30    1.60
   4  -8   1    4.40    1.50
   4  -8   1    7.10    1.40
  -4  -8  -1    4.40    1.80
   4  -8   1    6.00    1.80
  -4   8  -1    6.50    1.30
  -4   8  -1    4.60    1.20
   4   8   1    7.90    1.60
   4   8   1    6.50    1.50
   5  -8   1  122.29    5.40
  -5  -8  -1  122.79    5.20
  -5  -8  -1  121.19    5.00
   5  -8   1  117.49    4.30
   5  -8   1  118.69    5.10
  -5  -8  -1  116.09    3.60
   5  -8   1  118.79    4.70
  -5   8  -1  125.29    4.20
  -5   8  -1  130.19    3.90
   5   8   1  117.09    4.40
   5   8   1  129.09    4.80
   6  -8   1  123.69    4.80
   6  -8   1  118.29    5.20
  -6  -8  -1  121.29    5.30
  -6  -8  -1  118.89    5.10
   6  -8   1  118.79    5.40
  -6  -8  -1  119.09    3.40
   6   8   1  121.19    4.70
  -6   8  -1  123.09    4.10
  -6   8  -1  121.49    3.70
  -6   8  -1  119.79    5.30
   6   8   1  119.59    4.50
  -7  -8  -1    6.60    2.00
   7  -8   1    6.50    1.70
  -7  -8  -1    8.40    0.90
  -7  -8  -1   10.90    2.10
   7  -8   1   14.60    2.50
   7  -8   1    7.50    1.90
   7   8   1    6.70    1.70
   7   8   1    9.30    1.70
  -7   8  -1    7.90    1.00
  -7   8  -1    9.20    2.10
   7   8   1   10.20    1.00
  -7   8  -1    7.70    1.30
  -8  -8  -1  250.57    8.40
   8  -8   1  235.48    8.50
   8  -8   1  244.18    8.30
  -8  -8  -1  246.58    8.20
   8  -8   1  240.48    7.70
  -8   8  -1  246.98    5.70
  -8   8  -1  237.48    8.30
   8   8   1  247.38    7.70
  -8   8  -1  245.98    6.70
   8   8   1  238.68    7.30
  -9  -8  -1   -0.70    1.80
  -9  -8  -1   -0.20    1.60
   9  -8   1   -0.70    1.60
   9  -8   1   -0.80    1.50
   9  -8   1   -1.20    1.80
  -9   8  -1    1.40    1.10
  -9   8  -1   -1.90    1.50
   9   8   1   -0.30    1.40
   9   8   1    0.90    1.30
  10  -8   1   63.39    4.70
 -10  -8  -1   64.69    4.30
 -10  -8  -1   69.09    4.60
  10  -8   1   63.59    4.20
  10  -8   1   69.29    5.10
  10   8   1   72.59    4.00
  10   8   1   76.89    4.40
  10   8   1   68.59    4.20
 -10   8  -1   69.09    3.10
 -10   8  -1   62.19    4.80
 -11  -8  -1  167.98    7.10
  11  -8   1  168.08    7.50
  11  -8   1  170.08    7.40
  11  -8   1  176.68    6.90
 -11  -8  -1  172.08    7.00
  11   8   1  173.18    6.80
  11   8   1  174.08    6.70
 -11   8  -1  176.38    7.60
  11   8   1  173.08    6.50
 -11   8  -1  169.08    5.40
  12  -8   1   13.20    3.10
 -12  -8  -1   13.70    2.70
  12  -8   1   14.80    2.80
 -12  -8  -1   18.50    3.10
  12  -8   1    9.30    3.00
  12   8   1   14.20    2.70
 -12   8  -1   13.40    3.10
  12   8   1   17.30    2.70
  12   8   1   14.60    2.60
  13  -8   1    9.90    3.20
 -13  -8  -1    7.00    2.40
 -13  -8  -1    7.50    2.70
  13  -8   1    7.00    2.40
  13  -8   1    9.20    2.90
 -13   8  -1    7.80    2.80
  13   8   1    7.20    2.30
  13   8   1    8.80    2.20
  13   8   1    7.90    2.40
  14  -8   1    1.80    2.30
 -14  -8  -1   -0.80    1.80
  14  -8   1    1.80    2.10
 -14  -8  -1    0.20    2.20
 -14   8  -1   -1.40    2.30
  14   8   1    1.70    2.00
  14   8   1   -1.00    1.70
  14   8   1   -1.70    1.70
 -15  -8  -1   10.20    3.00
  15  -8   1   13.30    3.00
 -15  -8  -1   16.40    3.40
  15  -8   1   17.20    3.70
  15   8   1   18.80    3.30
  15   8   1    8.40    2.40
  15   8   1   16.80    2.90
 -15   8  -1   10.60    3.30
  16  -8   1    3.60    2.80
 -16  -8  -1    6.50    2.70
 -16  -8  -1    9.20    2.90
  16  -8   1    3.40    2.60
  16   8   1    3.40    2.10
 -16   8  -1    0.90    2.80
  16   8   1    1.30    2.10
  16   8   1    1.70    2.20
  17  -8   1   11.30    3.30
  17  -8   1   16.60    3.90
 -17  -8  -1   18.80    3.60
 -17  -8  -1   17.10    3.70
  17   8   1   12.40    3.00
 -17   8  -1   11.70    3.70
  17   8   1   13.30    2.90
  17   8   1   15.00    3.30
 -18  -8  -1    1.80    2.80
 -18  -8  -1    2.90    2.80
  18  -8   1   -0.40    2.90
  18  -8   1    4.80    2.70
  18   8   1    5.10    2.70
 -18   8  -1    1.20    3.00
  18   8   1    1.00    2.10
  18   8   1   -1.90    2.30
  19  -8   1    9.00    3.80
 -19  -8  -1   10.70    4.40
  19  -8   1   15.20    3.60
 -19  -8  -1    5.80    3.30
 -19   8  -1    8.00    3.80
  19   8   1    8.90    3.20
  19  -9  -1   34.60    5.50
  19  -9  -1   31.20    4.80
  19   9  -1   18.20    3.80
  18  -9  -1   22.20    4.20
 -18  -9   1   21.10    4.20
  18  -9  -1   11.80    4.00
  18   9  -1   15.80    3.30
 -18   9   1   24.70    4.70
  18   9  -1   18.50    3.90
  17  -9  -1    1.30    2.90
  17  -9  -1    5.90    3.00
 -17  -9   1    3.80    2.90
  17   9  -1    4.30    2.60
 -17   9   1    7.20    3.40
  17   9  -1    1.90    2.30
 -16  -9   1   50.69    5.30
  16  -9  -1   51.19    5.40
  16  -9  -1   51.69    5.70
 -16  -9   1   42.00    5.10
  16   9  -1   49.00    4.90
 -16   9   1   54.99    5.60
  16   9  -1   48.70    5.00
  15  -9  -1    2.00    2.30
 -15  -9   1   -1.60    2.20
  15  -9  -1    0.00    2.50
 -15  -9   1   -3.70    2.30
 -15   9   1   -2.30    2.60
  15   9  -1   -1.70    2.00
  15   9  -1    0.20    2.00
  14  -9  -1   21.50    3.90
 -14  -9   1   23.50    4.00
  14  -9  -1   20.80    3.60
 -14  -9   1   27.00    3.90
  14   9  -1   27.70    3.20
  14   9  -1   29.00    3.80
 -14   9   1   26.30    4.30
  14   9  -1   28.60    3.70
 -13  -9   1   38.60    4.30
 -13  -9   1   40.40    4.40
  13  -9  -1   32.50    4.40
  13  -9  -1   41.70    4.50
 -13   9   1   44.20    4.90
  13   9  -1   38.40    3.60
  13   9  -1   35.40    4.00
  13   9  -1   35.20    3.90
 -12  -9   1   -0.10    2.10
 -12  -9   1   -1.50    1.80
  12  -9  -1   -2.00    1.90
  12  -9  -1    2.00    2.40
  12   9  -1    1.60    1.90
  12   9  -1    2.00    1.70
  12   9  -1    1.90    2.00
 -12   9   1   -0.60    2.20
 -11  -9   1   32.70    3.90
  11  -9  -1   32.10    3.70
 -11  -9   1   35.90    4.10
  11  -9  -1   30.70    4.00
  11   9  -1   28.80    2.90
  11   9  -1   30.50    3.40
  11   9  -1   38.50    3.80
 -11   9   1   34.60    4.10
  10  -9  -1    4.50    2.30
 -10  -9   1   -1.40    2.00
 -10  -9   1    2.00    1.90
  10  -9  -1    1.60    2.10
  10  -9  -1    2.60    2.00
  10   9  -1    1.50    1.70
  10   9  -1    0.70    1.70
 -10   9   1    3.40    2.30
  10   9  -1    0.80    1.40
   9  -9  -1    9.30    2.70
  -9  -9   1   13.20    2.70
   9  -9  -1   10.90    2.40
  -9  -9   1   10.00    2.60
   9  -9  -1    9.40    2.50
  -9   9   1    3.10    2.10
  -9   9   1   12.00    1.60
   9   9  -1    9.60    2.10
   9   9  -1    9.40    1.80
   9   9  -1    8.30    2.20
   8  -9  -1   48.50    3.70
  -8  -9   1   46.90    2.50
   8  -9  -1   58.99    4.90
  -8  -9   1   46.70    4.10
   8  -9  -1   52.99    4.70
  -8  -9   1   47.00    3.80
   8   9  -1   40.50    3.60
  -8   9   1   43.10    2.00
  -8   9   1   49.90    4.50
   8   9  -1   47.40    3.30
  -8   9   1   44.40    2.40
   8   9  -1   49.00    3.00
  -7  -9   1   10.80    1.50
   7  -9  -1   13.20    2.60
   7  -9  -1   13.40    2.50
  -7  -9   1    9.90    2.40
   7  -9  -1    9.00    2.10
  -7  -9   1    8.40    2.20
   7  -9  -1   11.10    1.40
  -7   9   1   13.00    1.50
   7   9  -1   14.80    2.20
  -7   9   1   12.70    1.40
   7   9  -1   10.60    2.20
  -7   9   1   12.70    2.40
   7   9  -1   13.00    1.80
   6  -9  -1   45.00    3.40
  -6  -9   1   46.90    2.50
   6  -9  -1   48.40    2.50
   6  -9  -1   41.50    3.80
  -6  -9   1   43.30    3.30
  -6  -9   1   46.30    3.60
   6  -9  -1   42.90    2.50
   6  -9  -1   44.50    3.60
  -6   9   1   46.30    3.70
   6   9  -1   49.99    3.10
  -6   9   1   45.30    2.40
   6   9  -1   47.50    3.40
  -6   9   1   47.50    2.30
   6   9  -1   45.50    2.70
  -5  -9   1    9.30    2.20
   5  -9  -1    7.80    1.50
   5  -9  -1   11.00    2.10
   5  -9  -1    6.40    1.90
  -5  -9   1    6.30    1.30
   5  -9  -1    7.50    2.10
  -5  -9   1    9.70    2.00
   5  -9  -1    8.50    1.50
   5   9  -1    8.40    2.00
  -5   9   1    9.90    1.40
  -5   9   1    8.70    1.40
   5   9  -1   10.00    1.50
  -5   9   1    5.80    1.80
   5   9  -1    6.10    1.50
  -4  -9   1  155.78    5.00
   4  -9  -1  151.98    6.00
   4  -9  -1  149.09    5.00
  -4  -9   1  145.09    5.90
   4  -9  -1  144.89    5.80
  -4  -9   1  146.09    5.80
   4  -9  -1  149.49    5.70
   4  -9  -1  149.59    4.90
   4   9  -1  153.68    5.20
   4   9  -1  142.09    5.60
  -4   9   1  149.39    4.80
  -4   9   1  151.08    4.80
  -4   9   1  151.08    5.80
   4   9  -1  144.29    4.80
  -3  -9   1   58.49    3.50
   3  -9  -1   56.29    3.70
   3  -9  -1   56.69    3.60
   3  -9  -1   56.29    3.00
  -3  -9   1   54.79    3.60
   3  -9  -1   50.59    3.00
   3  -9  -1   57.49    3.60
  -3  -9   1   54.29    3.00
   3   9  -1   51.29    3.30
  -3   9   1   55.59    3.50
   3   9  -1   59.89    3.00
   3   9  -1   56.79    2.90
   2  -9  -1   10.50    1.80
   2  -9  -1   10.20    1.80
  -2  -9   1    8.60    1.80
  -2  -9   1    9.10    1.70
  -2  -9   1   10.00    2.00
   2  -9  -1    9.50    1.90
   2  -9  -1    8.40    1.90
   2  -9  -1   10.10    2.00
   2   9  -1   10.90    1.60
  -2   9   1    9.10    1.80
   2   9  -1   10.20    1.60
   2   9  -1   13.70    2.10
  -1  -9   1   29.50    2.50
   1  -9  -1   32.20    3.00
  -1  -9   1   28.80    2.70
   1  -9  -1   29.70    2.90
  -1  -9   1   33.50    3.00
   1  -9  -1   29.40    2.70
   1  -9  -1   35.10    3.10
  -1  -9   1   25.70    2.60
  -1  -9   1   28.20    2.70
   1  -9  -1   28.30    2.70
  -1   9   1   32.00    2.80
   1   9  -1   30.00    2.40
  -1   9   1   31.50    2.50
   1   9  -1   31.70    2.50
   1   9  -1   29.50    2.30
   0  -9   1  102.29    4.50
   0  -9  -1  104.39    4.30
   0  -9   1  105.69    4.50
   0  -9   1   96.29    4.30
   0  -9  -1   95.19    4.50
   0  -9  -1  100.29    4.30
   0  -9   1  101.99    4.30
   0  -9   1   94.69    4.20
   0  -9  -1  106.69    4.60
   0  -9  -1   96.39    4.50
   0   9   1  101.89    4.10
   0   9  -1  115.19    4.10
   0   9   1  116.99    4.40
   0   9   1  106.19    4.30
   0   9  -1  105.69    4.30
   0   9  -1   98.89    4.10
   1  -9   1    1.50    1.30
  -1  -9  -1    2.60    1.40
  -1  -9  -1    5.40    1.70
   1  -9   1    4.50    1.60
  -1  -9  -1    6.10    1.70
   1  -9   1    3.30    1.40
  -1  -9  -1    4.50    1.30
  -1  -9  -1    3.20    1.40
   1  -9   1    5.30    1.60
   1  -9   1    4.10    1.60
  -1   9  -1    0.60    1.10
   1   9   1    3.70    1.40
   1   9   1    2.40    1.20
  -1   9  -1    3.50    1.30
  -2  -9  -1    0.70    1.00
  -2  -9  -1    3.20    1.50
   2  -9   1    0.10    1.00
   2  -9   1    1.40    1.40
   2  -9   1    1.60    1.20
  -2  -9  -1    0.40    1.40
   2  -9   1    1.30    1.30
   2  -9   1    0.00    1.30
   2   9   1    1.10    1.20
  -2   9  -1    0.30    1.00
   2   9   1    1.30    1.20
   3  -9   1    6.00    1.90
  -3  -9  -1    9.00    2.00
  -3  -9  -1   10.10    2.00
   3  -9   1    9.30    1.70
   3  -9   1    9.50    1.60
   3  -9   1    7.80    1.90
  -3  -9  -1    7.70    1.40
   3  -9   1    8.00    1.60
  -3   9  -1    7.00    1.40
   3   9   1    7.60    1.60
   3   9   1    8.00    1.60
  -3   9  -1    9.70    1.50
   4  -9   1   49.30    2.90
   4  -9   1   54.99    3.50
  -4  -9  -1   49.90    2.50
   4  -9   1   49.10    3.60
  -4  -9  -1   49.50    3.60
   4  -9   1   50.89    3.20
   4  -9   1   47.20    2.70
  -4  -9  -1   47.30    3.30
  -4   9  -1   43.10    2.50
   4   9   1   49.10    3.00
   4   9   1   47.40    2.90
  -4   9  -1   47.70    2.80
   5  -9   1   10.10    1.60
  -5  -9  -1    7.90    2.10
   5  -9   1   12.90    2.00
   5  -9   1    9.80    2.20
  -5  -9  -1   11.40    1.40
   5  -9   1   11.70    2.30
  -5  -9  -1    9.00    2.00
  -5   9  -1    8.70    1.30
  -5   9  -1   11.00    1.60
  -5   9  -1    8.70    2.00
   5   9   1    8.60    1.80
   5   9   1    9.90    1.70
  -6  -9  -1   44.20    3.40
   6  -9   1   39.00    3.70
   6  -9   1   48.70    3.20
  -6  -9  -1   49.80    3.70
   6  -9   1   46.00    3.70
  -6  -9  -1   43.10    2.00
  -6   9  -1   38.40    2.20
  -6   9  -1   40.30    2.50
   6   9   1   46.60    2.90
  -6   9  -1   42.90    3.50
   6   9   1   47.30    3.10
  -7  -9  -1   55.89    3.90
   7  -9   1   62.69    4.40
  -7  -9  -1   59.39    4.20
  -7  -9  -1   55.49    3.00
   7  -9   1   50.99    3.90
   7  -9   1   58.29    3.70
   7   9   1   55.59    3.30
  -7   9  -1   65.09    4.30
  -7   9  -1   58.89    2.50
   7   9   1   62.79    3.60
  -7   9  -1   64.69    3.00
   8  -9   1    5.50    2.20
  -8  -9  -1    5.60    2.20
   8  -9   1    3.70    1.70
  -8  -9  -1    3.10    1.90
   8  -9   1    4.60    2.10
   8   9   1    4.10    1.70
  -8   9  -1    6.80    1.00
  -8   9  -1    6.40    2.20
  -8   9  -1    5.10    1.40
   8   9   1    8.40    2.00
   9  -9   1    2.80    2.10
   9  -9   1    1.10    1.60
   9  -9   1    1.70    2.20
  -9  -9  -1   -1.50    1.50
  -9  -9  -1    2.50    2.10
   9   9   1    0.50    1.50
  -9   9  -1   -0.20    1.10
   9   9   1    1.50    1.50
   9   9   1    1.00    1.70
  -9   9  -1    2.70    2.10
  10  -9   1  209.38    8.80
  10  -9   1  226.38    8.00
 -10  -9  -1  215.68    8.20
 -10  -9  -1  227.88    8.50
  10  -9   1  212.28    8.40
  10   9   1  219.88    8.00
 -10   9  -1  217.98    8.70
  10   9   1  219.98    7.40
 -10   9  -1  218.48    6.40
  10   9   1  222.58    7.70
 -11  -9  -1   31.30    3.80
  11  -9   1   32.50    3.60
  11  -9   1   34.30    4.10
  11  -9   1   32.80    4.30
 -11  -9  -1   39.30    4.20
  11   9   1   34.20    3.60
  11   9   1   46.30    4.10
  11   9   1   35.30    3.40
 -11   9  -1   32.70    4.10
 -12  -9  -1    0.80    2.00
 -12  -9  -1    1.20    2.30
  12  -9   1   -0.10    2.10
  12  -9   1   -0.50    1.70
  12  -9   1    0.60    2.50
  12   9   1    1.10    1.80
  12   9   1    1.30    1.80
  12   9   1    2.50    1.80
 -12   9  -1    0.00    2.20
  13  -9   1   17.90    3.10
  13  -9   1   13.80    3.20
  13  -9   1   15.00    3.60
 -13  -9  -1   14.30    3.20
 -13  -9  -1   12.50    2.90
  13   9   1   15.10    2.90
 -13   9  -1   17.00    3.70
  13   9   1   12.20    2.60
  13   9   1   15.50    3.00
  14  -9   1   -2.30    2.00
 -14  -9  -1   -0.10    2.20
 -14  -9  -1    1.20    2.20
  14  -9   1    0.60    2.50
 -14   9  -1   -0.20    2.70
  14   9   1    0.60    1.90
  14   9   1    1.80    1.90
  14   9   1   -0.50    1.90
 -15  -9  -1   95.39    6.20
  15  -9   1   91.89    5.90
  15  -9   1   95.99    6.60
 -15  -9  -1   87.99    5.90
  15   9   1   82.39    5.50
 -15   9  -1   83.29    6.30
  15   9   1   88.59    5.40
  15   9   1   90.89    5.40
 -16  -9  -1    2.30    2.40
  16  -9   1   -2.20    2.30
  16  -9   1    1.40    2.30
 -16  -9  -1    4.00    2.80
  16   9   1   -4.80    1.70
  16   9   1    1.20    2.20
 -16   9  -1    3.30    2.90
  16   9   1    1.30    2.40
 -17  -9  -1   12.70    3.40
 -17  -9  -1   17.70    3.90
  17  -9   1   13.20    3.80
  17  -9   1   14.60    3.50
  17   9   1   14.20    3.20
 -17   9  -1   15.50    4.00
  17   9   1   15.90    3.40
  18  -9   1    5.20    2.90
  18  -9   1    0.40    2.90
 -18  -9  -1    3.20    3.00
 -18  -9  -1    1.00    2.80
  18   9   1    3.30    2.40
  18   9   1    4.80    2.90
 -18   9  -1    2.00    3.40
  18 -10  -1    2.70    3.00
  18 -10  -1    1.50    2.90
 -18 -10   1    3.50    2.90
  18  10  -1    2.10    2.40
  18  10  -1   -0.10    2.60
 -18  10   1   -5.20    3.10
  17 -10  -1   -1.40    2.50
  17 -10  -1   -0.90    2.70
 -17 -10   1   -2.30    2.40
  17  10  -1   -0.80    2.10
 -17  10   1   -1.70    2.70
  17  10  -1   -2.00    2.10
 -16 -10   1   -1.70    2.70
  16 -10  -1   -3.00    2.50
 -16 -10   1    0.40    2.50
  16 -10  -1    0.80    2.90
  16  10  -1   -4.30    1.80
  16  10  -1    0.60    2.10
 -16  10   1   -1.70    3.00
 -15 -10   1    3.20    2.80
  15 -10  -1    6.90    2.90
  15 -10  -1    8.40    3.10
 -15 -10   1    3.80    2.80
  15  10  -1    4.90    2.40
  15  10  -1    3.50    2.40
 -15  10   1    3.10    3.00
 -14 -10   1   16.60    3.40
  14 -10  -1    5.80    2.70
 -14 -10   1   14.60    3.60
  14 -10  -1   14.50    3.60
  14  10  -1    9.60    2.70
  14  10  -1   12.80    3.00
 -14  10   1   14.80    3.60
  13 -10  -1    1.30    2.40
 -13 -10   1    4.10    2.40
 -13 -10   1    3.40    2.80
  13 -10  -1    2.50    2.40
  13  10  -1    1.10    2.00
 -13  10   1   -0.90    2.50
  13  10  -1    2.00    2.20
 -12 -10   1    0.40    2.10
  12 -10  -1    1.70    2.30
  12 -10  -1    2.70    2.30
 -12 -10   1    2.20    2.30
 -12  10   1    2.80    2.50
  12  10  -1    1.70    2.00
  12  10  -1    1.70    1.90
  12  10  -1    1.00    1.70
 -11 -10   1   14.70    3.10
  11 -10  -1   17.80    3.50
  11 -10  -1   15.60    3.00
 -11 -10   1   20.30    3.30
  11  10  -1   16.10    2.70
  11  10  -1   19.00    2.40
 -11  10   1   16.10    3.20
  11  10  -1   17.90    2.90
 -10 -10   1   16.30    3.10
 -10 -10   1    9.90    2.90
  10 -10  -1   15.50    3.20
  10 -10  -1   15.70    3.20
  10 -10  -1    7.90    2.40
  10  10  -1   20.40    2.80
  10  10  -1   17.30    2.40
  10  10  -1   13.20    2.60
 -10  10   1   16.70    3.20
  -9 -10   1    4.90    2.30
   9 -10  -1    2.90    2.40
   9 -10  -1    1.00    2.00
   9 -10  -1    5.00    2.30
  -9 -10   1    1.50    1.90
  -9  10   1    5.20    2.40
   9  10  -1    1.90    1.50
   9  10  -1    0.40    1.70
   9  10  -1    4.00    1.80
   8 -10  -1   69.29    5.00
  -8 -10   1   71.69    4.80
   8 -10  -1   78.59    5.00
   8 -10  -1   63.99    4.50
  -8 -10   1   67.69    4.60
   8  10  -1   75.49    3.70
  -8  10   1   63.99    3.60
  -8  10   1   68.79    4.80
   8  10  -1   73.49    4.50
  -8  10   1   67.59    3.10
   8  10  -1   65.19    4.00
  -7 -10   1   -0.70    1.60
  -7 -10   1   -1.60    0.90
   7 -10  -1   -1.10    1.80
   7 -10  -1    0.90    1.90
   7 -10  -1   -0.20    1.50
  -7 -10   1    0.80    1.80
   7 -10  -1    0.50    0.90
  -7  10   1    0.30    0.90
   7  10  -1   -0.30    1.20
   7  10  -1    0.70    1.50
  -7  10   1   -0.90    1.70
   7  10  -1   -0.40    1.30
  -7  10   1    0.00    1.00
   6 -10  -1   50.19    4.50
  -6 -10   1   51.09    3.80
   6 -10  -1   47.30    3.60
  -6 -10   1   46.10    2.60
   6 -10  -1   40.40    2.60
   6 -10  -1   39.90    3.80
   6 -10  -1   39.40    2.60
  -6 -10   1   43.40    4.00
  -6  10   1   49.40    3.90
  -6  10   1   42.00    2.50
   6  10  -1   43.20    3.80
   6  10  -1   44.90    2.80
   6  10  -1   45.30    3.10
  -6  10   1   39.30    2.50
   5 -10  -1   14.20    1.80
  -5 -10   1   10.40    2.30
   5 -10  -1   12.00    2.40
   5 -10  -1   12.90    2.50
   5 -10  -1   12.40    1.80
  -5 -10   1   16.60    2.80
  -5 -10   1   11.10    1.70
   5 -10  -1   11.80    2.30
  -5  10   1   11.50    1.70
   5  10  -1   15.80    2.50
  -5  10   1   14.00    2.40
   5  10  -1   13.20    1.80
  -5  10   1   12.60    1.70
   5  10  -1   10.60    1.80
  -4 -10   1    7.50    2.00
  -4 -10   1    7.10    1.50
  -4 -10   1    2.90    1.70
   4 -10  -1    5.10    1.50
   4 -10  -1    8.10    2.10
   4 -10  -1    7.00    2.00
   4 -10  -1    3.50    1.80
   4 -10  -1    4.90    1.40
  -4  10   1    4.20    1.40
   4  10  -1    5.90    1.80
  -4  10   1    7.40    1.50
  -4  10   1    4.20    1.80
   4  10  -1    4.70    1.40
   4  10  -1    6.70    1.60
  -3 -10   1   15.50    2.00
   3 -10  -1   18.10    2.20
  -3 -10   1   20.80    2.80
   3 -10  -1   17.20    2.50
   3 -10  -1   14.00    2.30
   3 -10  -1   15.60    2.40
  -3 -10   1   18.70    2.60
   3 -10  -1   15.10    2.10
  -3  10   1   16.70    2.40
  -3  10   1   19.60    2.10
   3  10  -1   17.70    2.10
   3  10  -1   13.60    1.90
   3  10  -1   18.30    2.40
   2 -10  -1   82.29    4.00
   2 -10  -1   93.09    4.50
   2 -10  -1   82.39    3.80
  -2 -10   1   84.59    4.40
   2 -10  -1   79.29    4.30
   2 -10  -1   79.49    4.20
  -2 -10   1   78.19    4.20
  -2 -10   1   85.89    3.90
   2  10  -1   81.19    3.70
   2  10  -1   83.99    3.70
  -2  10   1   78.19    4.10
   2  10  -1   79.49    4.10
   1 -10  -1   52.39    3.50
   1 -10  -1   49.30    3.10
  -1 -10   1   48.50    3.10
  -1 -10   1   49.99    3.20
   1 -10  -1   57.79    3.50
   1 -10  -1   50.49    3.40
   1 -10  -1   49.40    3.30
  -1 -10   1   49.20    3.30
  -1 -10   1   46.90    3.20
  -1 -10   1   51.79    3.40
   1  10  -1   48.00    2.80
  -1  10   1   47.10    3.30
   1  10  -1   47.80    3.20
   1  10  -1   50.69    3.00
  -1  10   1   47.80    3.00
  -1  10   1   50.09    3.20
   0 -10   1    9.20    1.90
   0 -10   1    9.30    2.00
   0 -10   1    5.40    1.70
   0 -10  -1    7.50    1.70
   0 -10  -1    6.30    1.80
   0 -10  -1    9.30    2.00
   0 -10   1    9.80    1.90
   0 -10  -1   12.50    2.30
   0 -10   1   10.90    2.00
   0 -10  -1    4.10    1.60
   0  10  -1    7.20    1.50
   0  10  -1    6.20    1.60
   0  10  -1    9.30    1.70
   0  10   1   10.30    1.80
   0  10   1    8.20    1.70
   0  10   1    6.30    1.60
  -1 -10  -1   40.20    3.20
   1 -10   1   44.00    3.10
  -1 -10  -1   41.40    2.80
  -1 -10  -1   46.90    3.20
   1 -10   1   47.10    3.20
   1 -10   1   42.00    3.10
  -1 -10  -1   43.00    3.10
   1 -10   1   37.90    3.00
  -1 -10  -1   47.90    3.40
   1 -10   1   43.10    3.30
  -1  10  -1   45.00    2.80
   1  10   1   45.50    2.70
   1  10   1   40.10    2.80
  -1  10  -1   47.50    2.90
   1  10   1   45.40    3.00
   2 -10   1    5.10    1.50
   2 -10   1    4.00    1.50
   2 -10   1    4.00    1.70
  -2 -10  -1    5.60    1.40
  -2 -10  -1    4.00    1.70
  -2 -10  -1    4.40    1.80
   2 -10   1    8.20    1.80
   2 -10   1    4.80    1.80
  -2  10  -1    2.90    1.30
   2  10   1    3.80    1.40
   2  10   1    4.20    1.50
   3 -10   1   40.70    3.70
  -3 -10  -1   34.40    2.40
   3 -10   1   38.20    3.00
   3 -10   1   36.00    3.30
  -3 -10  -1   33.50    3.20
   3 -10   1   36.00    3.10
   3 -10   1   35.10    2.60
  -3 -10  -1   38.50    3.60
  -3  10  -1   33.00    2.50
  -3  10  -1   32.70    2.50
   3  10   1   35.40    2.80
   3  10   1   34.70    2.90
   4 -10   1   20.70    2.20
  -4 -10  -1   31.70    3.40
   4 -10   1   23.70    2.50
  -4 -10  -1   21.90    2.00
   4 -10   1   19.30    2.50
  -4 -10  -1   26.50    3.00
   4 -10   1   26.30    3.10
   4 -10   1   23.80    3.00
   4  10   1   24.40    2.60
  -4  10  -1   23.70    2.20
   4  10   1   26.70    2.60
  -4  10  -1   23.10    2.40
   5 -10   1   36.20    3.90
  -5 -10  -1   28.20    2.00
  -5 -10  -1   35.90    3.60
   5 -10   1   31.20    3.10
   5 -10   1   30.90    2.80
   5 -10   1   31.70    3.40
  -5 -10  -1   35.30    3.70
  -5  10  -1   31.70    2.40
   5  10   1   28.00    2.80
  -5  10  -1   30.00    3.40
   5  10   1   32.20    2.80
  -5  10  -1   34.30    2.30
   6 -10   1   40.00    3.50
  -6 -10  -1   45.10    4.00
   6 -10   1   51.79    4.50
   6 -10   1   37.70    3.70
  -6 -10  -1   42.60    4.00
  -6 -10  -1   40.80    2.30
  -6  10  -1   48.60    3.80
  -6  10  -1   39.80    2.40
   6  10   1   42.70    3.10
  -6  10  -1   42.30    2.70
   6  10   1   44.70    3.20
   7 -10   1    2.90    2.00
  -7 -10  -1    5.70    2.10
  -7 -10  -1    4.90    2.20
   7 -10   1    5.90    1.90
   7 -10   1    3.30    2.00
  -7  10  -1    4.40    1.30
   7  10   1    9.70    2.20
   7  10   1    4.80    1.60
   7  10   1    6.20    1.80
  -7  10  -1    4.70    2.20
  -7  10  -1    4.80    1.10
   8 -10   1   70.49    5.20
  -8 -10  -1   80.79    4.80
   8 -10   1   72.29    4.80
  -8 -10  -1   69.29    4.90
   8 -10   1   76.79    4.50
  -8  10  -1   76.69    3.50
   8  10   1   81.79    4.30
  -8  10  -1   66.49    4.80
   8  10   1   63.69    4.40
   8  10   1   79.59    4.10
  -9 -10  -1    4.60    2.20
   9 -10   1    4.00    2.00
   9 -10   1    3.00    2.10
  -9 -10  -1    5.40    2.40
   9 -10   1    4.60    2.50
   9  10   1    3.60    1.90
   9  10   1    2.50    1.80
  -9  10  -1    4.90    2.40
  -9  10  -1    2.70    1.30
   9  10   1    4.20    1.80
  10 -10   1    3.80    2.50
  10 -10   1    3.10    2.20
 -10 -10  -1    4.40    2.40
  10 -10   1    1.80    1.90
 -10 -10  -1    1.70    2.10
  10  10   1    5.60    1.80
  10  10   1    3.70    1.90
 -10  10  -1    5.90    2.60
 -10  10  -1    2.60    1.40
  10  10   1    6.20    2.20
  11 -10   1    9.70    2.40
 -11 -10  -1   12.20    2.80
  11 -10   1    8.60    2.90
 -11 -10  -1    7.20    2.60
  11 -10   1    4.50    2.70
  11  10   1   13.70    2.60
  11  10   1    9.30    2.40
  11  10   1    6.90    2.00
 -11  10  -1    2.50    2.50
  12 -10   1   12.00    2.70
 -12 -10  -1   17.80    3.20
  12 -10   1   11.30    3.50
  12 -10   1   17.10    3.60
 -12 -10  -1   20.90    3.60
 -12  10  -1    9.80    3.10
  12  10   1   18.80    2.90
  12  10   1   15.80    3.20
  12  10   1   14.70    2.90
 -13 -10  -1   12.10    3.40
 -13 -10  -1    6.10    2.60
  13 -10   1   16.60    3.60
  13 -10   1   14.40    3.70
  13 -10   1    4.30    2.40
  13  10   1   11.30    2.80
  13  10   1    9.90    2.70
 -13  10  -1    7.10    3.10
  13  10   1   13.30    2.70
 -14 -10  -1   -1.20    2.30
  14 -10   1   -1.10    2.10
  14 -10   1   -5.40    2.20
 -14 -10  -1   -2.40    2.10
 -14  10  -1   -2.40    2.50
  14  10   1    1.50    2.20
  14  10   1   -1.80    1.80
  14  10   1    2.00    2.00
  15 -10   1    1.40    2.40
  15 -10   1    0.50    2.70
 -15 -10  -1    2.10    2.60
 -15 -10  -1    0.50    2.40
 -15  10  -1    7.20    3.30
  15  10   1    1.70    2.20
  15  10   1    2.70    2.30
  15  10   1    1.40    2.40
 -16 -10  -1   14.50    3.70
  16 -10   1    2.80    2.70
 -16 -10  -1   12.00    3.30
  16 -10   1   17.80    4.10
  16  10   1    7.90    2.70
  16  10   1   10.00    3.00
 -16  10  -1    6.10    3.50
  17 -10   1   21.80    3.90
  17 -10   1   19.20    4.30
 -17 -10  -1   15.80    3.70
 -17 -10  -1   20.50    4.30
  17  10   1   24.90    4.00
 -17  10  -1   21.90    4.60
  17  10   1   21.20    3.70
 -18 -10  -1   10.90    3.50
 -18 -10  -1    6.20    3.30
  18 -10   1    1.00    3.30
  18 -10   1   14.40    3.60
  18  10   1    7.60    2.90
 -18  10  -1    3.60    3.50
  18  10   1    5.60    3.00
 -17 -11   1    2.10    2.70
  17 -11  -1    2.50    3.10
  17 -11  -1   -1.80    2.60
  17  11  -1   -0.60    2.50
 -17  11   1    3.40    3.10
  17  11  -1    1.00    2.30
 -16 -11   1   -3.90    2.50
 -16 -11   1    0.00    2.50
  16 -11  -1    1.20    2.80
  16 -11  -1    3.50    2.90
  16  11  -1    3.40    2.50
 -16  11   1   -0.80    3.40
  16  11  -1    1.20    2.30
 -15 -11   1   -2.90    2.30
  15 -11  -1    4.10    3.10
 -15 -11   1   -1.80    2.70
  15 -11  -1   -0.70    2.10
  15  11  -1   -0.80    2.20
 -15  11   1   -2.20    2.60
  15  11  -1   -1.40    2.10
 -14 -11   1   13.00    3.70
 -14 -11   1   10.40    3.30
  14 -11  -1   18.50    4.00
  14 -11  -1   13.20    3.40
  14  11  -1   12.40    3.00
  14  11  -1   10.60    2.90
 -14  11   1   15.90    3.80
  13 -11  -1    5.90    3.00
 -13 -11   1    3.40    2.70
  13 -11  -1    6.00    2.60
 -13 -11   1    6.20    2.90
  13  11  -1    7.10    2.60
 -13  11   1    7.70    3.10
  13  11  -1    8.10    2.70
  12 -11  -1    0.90    2.00
  12 -11  -1   -4.40    2.20
 -12 -11   1   -2.00    2.00
 -12 -11   1   -0.80    2.50
  12  11  -1   -0.80    2.00
  12  11  -1   -1.60    1.80
 -12  11   1   -0.30    2.40
  11 -11  -1   10.60    3.10
  11 -11  -1   10.60    2.90
 -11 -11   1    8.30    2.80
 -11 -11   1   14.60    3.30
  11  11  -1   19.10    3.20
  11  11  -1   11.40    2.50
 -11  11   1   12.60    3.20
  10 -11  -1   11.90    3.20
  10 -11  -1   13.70    2.90
 -10 -11   1   16.00    3.50
 -10 -11   1   12.20    2.80
  10 -11  -1   15.10    3.20
 -10  11   1   12.50    3.10
  10  11  -1   12.10    2.50
  10  11  -1   16.10    3.10
  10  11  -1   15.60    2.40
   9 -11  -1   65.79    4.90
   9 -11  -1   69.09    5.40
  -9 -11   1   80.49    5.20
   9 -11  -1   66.69    5.20
  -9 -11   1   67.49    5.10
   9  11  -1   74.89    4.80
  -9  11   1   82.29    5.40
   9  11  -1   61.59    3.70
   9  11  -1   78.99    4.50
  -8 -11   1   28.90    3.80
   8 -11  -1   21.40    3.20
   8 -11  -1   22.10    3.60
   8 -11  -1   23.60    3.70
  -8 -11   1   28.70    3.90
  -8  11   1   19.90    3.30
   8  11  -1   27.10    3.50
   8  11  -1   25.10    3.00
  -8  11   1   25.60    2.40
   8  11  -1   23.90    2.60
  -7 -11   1    7.20    2.40
   7 -11  -1    5.90    2.30
   7 -11  -1    8.90    2.70
  -7 -11   1    6.70    2.30
   7 -11  -1    4.40    2.10
  -7  11   1    6.60    1.50
   7  11  -1    5.90    2.10
  -7  11   1    4.80    1.30
   7  11  -1    6.20    1.90
   7  11  -1    6.80    1.70
  -7  11   1    4.10    2.40
  -6 -11   1    6.40    2.30
   6 -11  -1   11.20    2.40
   6 -11  -1    4.00    1.50
   6 -11  -1   12.00    2.70
  -6 -11   1    9.80    2.30
  -6 -11   1    4.40    1.40
   6 -11  -1    8.80    2.50
   6 -11  -1    7.40    1.50
   6  11  -1    5.00    1.70
  -6  11   1    5.50    1.40
   6  11  -1    5.90    1.60
  -6  11   1    4.80    2.20
  -6  11   1    9.20    1.70
   6  11  -1   11.00    2.40
  -5 -11   1    1.70    1.90
   5 -11  -1    2.60    1.90
   5 -11  -1    3.80    2.00
   5 -11  -1    2.80    1.40
   5 -11  -1    3.80    1.40
  -5 -11   1    2.10    1.90
   5 -11  -1    0.70    1.70
  -5 -11   1    3.50    1.40
   5  11  -1    2.30    1.30
   5  11  -1    1.60    1.70
  -5  11   1    2.40    1.40
  -5  11   1    0.70    1.70
   5  11  -1    2.80    1.50
  -5  11   1    1.40    1.20
   4 -11  -1   27.70    3.20
   4 -11  -1   27.10    2.60
  -4 -11   1   30.20    2.70
   4 -11  -1   32.40    3.50
  -4 -11   1   27.20    3.40
  -4 -11   1   30.60    3.40
   4 -11  -1   33.70    3.00
   4 -11  -1   27.60    3.30
   4  11  -1   27.50    2.70
   4  11  -1   29.90    2.70
   4  11  -1   29.80    3.40
  -4  11   1   30.90    3.30
  -4  11   1   27.00    2.60
  -4  11   1   22.50    2.40
  -3 -11   1   24.60    2.70
   3 -11  -1   34.90    3.50
   3 -11  -1   28.10    3.20
   3 -11  -1   22.70    2.60
  -3 -11   1   32.30    3.60
   3 -11  -1   28.20    2.80
  -3 -11   1   39.90    3.80
   3 -11  -1   32.30    3.40
  -3  11   1   24.00    3.00
   3  11  -1   34.40    3.40
   3  11  -1   32.90    2.70
  -3  11   1   32.50    2.80
   3  11  -1   30.10    2.80
   2 -11  -1    4.30    1.60
   2 -11  -1    4.60    1.60
   2 -11  -1    1.80    1.70
  -2 -11   1    2.80    1.80
  -2 -11   1    3.10    1.50
   2 -11  -1    4.60    1.80
  -2 -11   1    2.60    1.70
   2 -11  -1    5.70    1.90
   2  11  -1    2.70    1.40
  -2  11   1    7.70    1.70
  -2  11   1    5.40    1.80
   2  11  -1    5.40    1.60
  -2  11   1    7.10    1.90
   2  11  -1    5.90    1.90
   1 -11  -1    1.10    1.50
  -1 -11   1    5.20    1.70
   1 -11  -1    2.90    1.50
   1 -11  -1    4.20    1.80
   1 -11  -1    2.80    1.80
  -1 -11   1    6.30    1.80
   1 -11  -1    5.10    1.80
  -1 -11   1    4.00    1.50
  -1 -11   1    4.60    1.90
  -1  11   1    1.70    1.60
   1  11  -1    4.30    1.40
   1  11  -1    4.20    1.60
  -1  11   1    3.10    1.60
  -1  11   1    3.40    1.50
  -1  11   1    3.70    1.40
   1  11  -1    4.40    1.50
   0 -11   1    3.40    1.60
   0 -11  -1    2.20    1.50
   0 -11   1    2.50    1.60
   0 -11  -1    6.20    1.90
   0 -11  -1    1.60    1.70
   0 -11  -1    2.20    1.60
   0 -11   1    1.60    1.50
   0 -11  -1    2.70    1.60
   0 -11   1    6.10    1.80
   0 -11   1    5.40    1.80
   0  11  -1    2.50    1.50
   0  11   1    1.20    1.40
   0  11  -1    3.10    1.40
   0  11   1    3.20    1.70
   0  11   1    3.90    1.50
   0  11  -1    4.20    1.50
   0  11   1    1.00    1.30
   1 -11   1    8.50    2.00
   1 -11   1    6.20    1.80
   1 -11   1    6.80    1.80
  -1 -11  -1   10.10    1.90
   1 -11   1    8.50    2.10
  -1 -11  -1    4.90    1.90
  -1 -11  -1    5.30    1.80
  -1 -11  -1    5.10    2.00
   1 -11   1    5.80    1.80
  -1 -11  -1    8.10    2.00
  -1  11  -1    5.50    1.60
  -1  11  -1    8.80    1.90
   1  11   1   12.30    1.90
   1  11   1    8.20    2.00
  -1  11  -1    5.10    1.50
   1  11   1    5.40    1.50
   2 -11   1    2.90    1.50
  -2 -11  -1    5.20    2.00
   2 -11   1    0.40    1.40
  -2 -11  -1    1.70    1.30
   2 -11   1    0.90    1.50
   2 -11   1    0.90    1.70
  -2 -11  -1    0.40    1.40
   2 -11   1    2.20    1.50
   2  11   1    3.50    1.40
  -2  11  -1    3.30    1.40
   2  11   1    1.80    1.40
   2  11   1    2.00    1.20
  -2  11  -1    0.90    1.20
  -3 -11  -1   47.00    4.20
   3 -11   1   37.80    3.00
   3 -11   1   46.70    3.80
  -3 -11  -1   42.90    2.80
   3 -11   1   42.30    4.00
  -3 -11  -1   36.00    3.40
   3 -11   1   41.30    3.80
   3 -11   1   40.10    3.00
   3  11   1   41.40    3.10
  -3  11  -1   39.90    3.00
   3  11   1   42.40    2.70
  -3  11  -1   35.20    2.80
   3  11   1   43.40    3.10
  -4 -11  -1   17.50    2.80
   4 -11   1   20.00    2.60
   4 -11   1   16.30    2.80
  -4 -11  -1   12.50    2.60
  -4 -11  -1   16.60    2.00
   4 -11   1   18.20    2.40
   4 -11   1   13.40    2.50
   4 -11   1   13.40    2.00
   4  11   1   12.50    1.70
  -4  11  -1   17.90    2.70
  -4  11  -1   14.70    2.00
   4  11   1   14.50    2.20
   4  11   1   14.80    2.20
  -4  11  -1   18.10    2.20
  -5 -11  -1    8.70    1.50
   5 -11   1   13.40    2.70
  -5 -11  -1    6.30    2.30
   5 -11   1   11.30    2.40
   5 -11   1    6.30    1.70
   5 -11   1    7.70    2.00
  -5 -11  -1    6.20    2.10
  -5  11  -1    4.70    2.10
  -5  11  -1    7.50    1.50
  -5  11  -1    7.70    1.70
   5  11   1    8.20    1.30
   5  11   1   11.10    2.10
   5  11   1    4.80    1.70
   5  11   1    4.00    2.00
   6 -11   1    4.10    2.10
  -6 -11  -1    5.10    2.20
   6 -11   1    3.30    2.00
  -6 -11  -1    2.40    2.10
   6 -11   1   -0.80    1.50
   6  11   1    2.40    1.70
  -6  11  -1    2.70    1.40
   6  11   1    2.90    1.80
  -6  11  -1    6.10    1.40
   6  11   1    2.60    1.60
  -6  11  -1    0.00    1.80
  -7 -11  -1   13.10    2.70
  -7 -11  -1   14.80    2.80
   7 -11   1   13.80    2.90
   7 -11   1   17.70    3.20
   7 -11   1   16.10    2.70
  -7  11  -1   17.60    1.80
   7  11   1   18.70    2.90
   7  11   1   13.80    2.30
   7  11   1   13.00    2.40
  -7  11  -1   19.30    3.30
  -7  11  -1   16.20    2.10
  -8 -11  -1   26.40    3.80
   8 -11   1   29.20    3.80
   8 -11   1   19.80    3.00
   8 -11   1   23.30    3.60
  -8 -11  -1   20.70    3.30
  -8  11  -1   30.90    2.70
   8  11   1   24.80    3.00
  -8  11  -1   25.40    3.50
   8  11   1   29.10    3.50
   8  11   1   27.70    2.90
   9 -11   1    3.90    2.00
  -9 -11  -1    4.00    2.40
   9 -11   1    6.50    2.70
  -9 -11  -1    6.70    2.30
   9 -11   1    4.60    2.40
   9  11   1    5.00    2.00
  -9  11  -1    4.90    1.50
   9  11   1    5.00    2.10
   9  11   1    5.60    1.90
  -9  11  -1    4.40    2.50
  10 -11   1    4.80    2.10
 -10 -11  -1    3.00    2.50
  10 -11   1    0.60    2.20
 -10 -11  -1    3.60    2.20
  10 -11   1    0.50    2.20
  10  11   1   -0.80    1.60
  10  11   1    1.70    1.90
  10  11   1    0.00    1.60
 -10  11  -1    4.00    2.40
  11 -11   1   11.20    3.30
 -11 -11  -1    5.40    2.40
 -11 -11  -1    4.90    2.60
  11 -11   1    5.00    2.80
  11 -11   1    3.90    2.20
  11  11   1   10.90    2.50
  11  11   1    3.00    2.10
  11  11   1    1.90    1.80
 -11  11  -1    5.20    2.70
 -12 -11  -1    6.00    3.00
  12 -11   1    4.10    2.80
  12 -11   1    6.00    2.40
 -12 -11  -1    2.30    2.20
  12 -11   1    5.20    2.80
 -12  11  -1    6.00    3.00
  12  11   1    7.90    2.30
  12  11   1    6.90    2.60
  12  11   1    5.80    2.50
  13 -11   1    1.20    2.30
  13 -11   1    7.30    3.00
 -13 -11  -1    1.80    2.90
  13 -11   1    5.50    3.30
 -13 -11  -1    1.70    2.30
  13  11   1    6.20    2.50
  13  11   1    3.50    2.10
  13  11   1    6.50    2.50
 -13  11  -1    3.70    3.00
  14 -11   1    1.10    2.60
 -14 -11  -1    0.40    2.20
 -14 -11  -1   -1.80    2.60
  14 -11   1   -0.40    2.20
  14  11   1    1.60    2.20
 -14  11  -1    1.00    2.50
  14  11   1   -0.60    2.00
 -15 -11  -1   14.80    3.50
 -15 -11  -1   12.50    3.60
  15 -11   1   10.80    3.20
  15 -11   1   13.20    3.80
 -15  11  -1   20.00    4.40
  15  11   1   12.00    3.10
  15  11   1   17.70    3.50
 -16 -11  -1   -3.50    2.30
  16 -11   1    4.70    2.90
  16 -11   1   -1.30    2.80
 -16 -11  -1   -6.00    2.60
  16  11   1    0.00    2.30
  16  11   1    1.60    2.40
 -16  11  -1   -1.50    2.80
 -17 -11  -1    2.70    3.10
  17 -11   1    2.00    2.80
  17 -11   1    7.30    3.90
 -17 -11  -1    4.90    3.20
 -17  11  -1    2.60    3.50
  17  11   1    3.10    2.50
  17  11   1    2.70    2.60
  16 -12  -1    2.90    2.80
 -16 -12   1   -1.10    2.70
  16 -12  -1    3.10    3.30
 -16 -12   1   -0.80    3.00
 -16  12   1    0.00    3.30
  16  12  -1    0.30    2.40
  16  12  -1    4.50    2.70
 -15 -12   1    0.30    2.70
  15 -12  -1    4.10    2.60
  15 -12  -1    3.10    2.90
 -15 -12   1   -1.10    2.80
 -15  12   1   -0.90    2.70
  15  12  -1    2.70    2.60
  15  12  -1   -1.40    2.10
  14 -12  -1   -2.70    2.20
  14 -12  -1    6.60    3.20
 -14 -12   1    2.40    2.80
 -14 -12   1    2.00    2.90
  14  12  -1    3.40    2.50
  14  12  -1    5.20    2.50
 -14  12   1    6.00    3.30
 -13 -12   1    2.40    2.90
  13 -12  -1    0.70    2.80
 -13 -12   1    1.60    2.40
  13 -12  -1    3.50    2.50
  13  12  -1   -0.40    2.10
  13  12  -1    0.70    2.20
 -13  12   1    1.70    2.90
 -12 -12   1    0.80    2.50
 -12 -12   1    2.50    2.40
  12 -12  -1   -0.20    2.40
  12 -12  -1    1.40    2.20
  12  12  -1    0.10    2.00
  12  12  -1    0.20    2.00
 -12  12   1    3.90    2.90
  11 -12  -1    1.60    2.20
 -11 -12   1    0.20    2.30
  11 -12  -1   -2.90    2.10
 -11 -12   1    1.50    2.20
 -11  12   1    1.10    2.50
  11  12  -1    0.30    1.90
  11  12  -1    0.30    1.90
  10 -12  -1    3.50    2.50
  10 -12  -1    7.20    2.60
 -10 -12   1   11.00    3.00
  10 -12  -1   14.00    3.50
 -10 -12   1    6.60    2.80
  10  12  -1    6.00    2.20
  10  12  -1   13.60    2.70
 -10  12   1   12.10    3.20
   9 -12  -1    6.80    2.80
  -9 -12   1    5.60    2.50
   9 -12  -1    3.40    2.50
  -9 -12   1    1.70    2.00
   9 -12  -1    6.10    2.40
  -9  12   1    0.60    2.40
   9  12  -1    3.40    2.20
   9  12  -1    3.20    1.90
   8 -12  -1    7.60    2.40
  -8 -12   1    2.90    2.20
   8 -12  -1   11.00    3.00
   8 -12  -1    4.90    2.70
  -8 -12   1   10.00    2.60
   8  12  -1    4.00    2.20
   8  12  -1    7.10    1.80
  -8  12   1    7.00    2.60
   8  12  -1    4.50    2.00
   7 -12  -1   24.90    3.80
   7 -12  -1   18.60    3.40
  -7 -12   1   19.70    3.50
   7 -12  -1   24.80    3.40
  -7 -12   1   23.60    3.60
  -7  12   1   20.30    3.40
   7  12  -1   21.10    2.70
   7  12  -1   18.70    2.50
  -7  12   1   20.00    2.30
   7  12  -1   16.70    2.90
   6 -12  -1   13.30    2.70
   6 -12  -1   14.80    2.10
   6 -12  -1   15.10    3.00
   6 -12  -1   22.00    3.30
   6 -12  -1   15.70    2.20
  -6 -12   1   16.10    3.00
  -6 -12   1   11.90    3.00
   6  12  -1   16.10    2.30
  -6  12   1   14.40    2.90
   6  12  -1   24.30    3.40
   6  12  -1   13.60    2.30
  -6  12   1   15.80    2.20
  -6  12   1   16.00    2.10
   5 -12  -1    3.40    1.50
   5 -12  -1    0.10    1.40
  -5 -12   1   -3.00    1.50
   5 -12  -1    3.80    1.90
  -5 -12   1    0.60    2.10
   5 -12  -1    2.20    2.10
  -5 -12   1   -0.50    1.20
   5 -12  -1    0.00    1.80
   5  12  -1    3.30    1.60
   5  12  -1    3.40    1.90
  -5  12   1   -0.20    1.30
   5  12  -1    0.50    1.30
  -5  12   1    0.90    1.30
  -5  12   1    0.80    1.90
   4 -12  -1    3.20    1.90
   4 -12  -1    2.70    2.00
  -4 -12   1    1.20    1.80
  -4 -12   1    1.90    2.10
   4 -12  -1    1.10    1.40
   4 -12  -1    2.80    1.50
  -4 -12   1    3.10    1.50
   4 -12  -1    2.70    2.10
  -4  12   1    0.60    1.90
  -4  12   1    2.00    1.40
   4  12  -1    2.50    1.60
  -4  12   1    1.00    1.30
   4  12  -1    0.60    1.80
   4  12  -1    4.30    1.60
  -3 -12   1   -1.80    1.20
  -3 -12   1    2.90    2.10
  -3 -12   1    3.20    1.90
   3 -12  -1    0.10    1.70
   3 -12  -1    2.90    1.50
   3 -12  -1    2.10    1.60
   3 -12  -1    3.10    1.90
   3 -12  -1    1.20    1.90
   3  12  -1    0.60    1.70
  -3  12   1   -0.70    1.40
   3  12  -1    1.60    1.50
   3  12  -1   -0.30    1.30
  -3  12   1   -0.50    1.60
  -2 -12   1   65.69    4.50
   2 -12  -1   48.40    3.60
  -2 -12   1   50.39    3.60
   2 -12  -1   53.89    4.00
  -2 -12   1   52.59    3.90
   2 -12  -1   55.99    3.70
   2 -12  -1   56.79    4.10
   2 -12  -1   51.29    4.00
   2  12  -1   55.09    3.80
  -2  12   1   48.40    3.40
  -2  12   1   58.49    4.00
   2  12  -1   50.59    3.30
  -2  12   1   56.99    4.00
   2  12  -1   52.79    3.30
  -2  12   1   51.69    3.60
   1 -12  -1   98.69    4.80
  -1 -12   1   94.39    4.80
   1 -12  -1   98.99    5.00
   1 -12  -1  104.59    5.30
  -1 -12   1   95.49    5.10
  -1 -12   1  100.59    4.80
   1 -12  -1   98.19    4.90
  -1 -12   1  109.59    5.30
   1 -12  -1   99.19    5.20
  -1  12   1   97.59    4.70
  -1  12   1  104.99    5.00
  -1  12   1   99.39    4.80
   1  12  -1   99.99    4.40
   1  12  -1   93.39    4.70
  -1  12   1  102.89    4.70
   1  12  -1   98.59    4.60
   0 -12   1   22.50    2.90
   0 -12   1   21.90    3.00
   0 -12   1   16.50    2.60
   0 -12   1   20.20    2.80
   0 -12  -1   18.70    2.90
   0 -12  -1   19.50    2.80
   0 -12  -1   19.70    2.70
   0 -12  -1   17.90    2.60
   0 -12   1   18.50    2.70
   0 -12  -1   20.70    2.90
   0  12  -1   23.30    2.70
   0  12   1   22.10    2.80
   0  12   1   24.80    2.70
   0  12  -1   17.70    2.30
   0  12  -1   21.60    2.70
   0  12   1   24.00    2.80
   0  12   1   20.40    2.70
   1 -12   1   14.10    2.50
   1 -12   1   11.10    2.30
  -1 -12  -1   13.40    2.20
  -1 -12  -1   17.40    2.70
  -1 -12  -1   15.40    2.70
   1 -12   1   12.10    2.50
   1 -12   1   15.60    2.60
   1 -12   1   19.10    2.80
  -1 -12  -1   12.30    2.60
   1  12   1   16.30    2.30
   1  12   1   15.10    2.60
   1  12   1   14.40    2.30
  -1  12  -1   15.00    2.40
  -1  12  -1   15.20    2.20
  -1  12  -1   13.70    2.30
   1  12   1   13.30    2.30
  -2 -12  -1   39.30    3.90
   2 -12   1   34.90    3.70
   2 -12   1   38.50    3.60
  -2 -12  -1   40.00    3.80
   2 -12   1   40.70    3.60
   2 -12   1   38.60    3.70
  -2 -12  -1   37.30    3.10
   2 -12   1   44.20    3.80
   2  12   1   34.20    3.50
  -2  12  -1   37.00    3.10
   2  12   1   43.40    3.60
   2  12   1   38.00    3.00
  -2  12  -1   39.60    3.40
   2  12   1   39.20    3.40
  -3 -12  -1   47.00    4.10
   3 -12   1   49.50    3.80
  -3 -12  -1   53.29    4.60
   3 -12   1   41.80    3.30
  -3 -12  -1   48.80    3.20
   3 -12   1   44.60    4.20
   3 -12   1   43.90    3.40
   3 -12   1   51.09    3.90
   3  12   1   52.89    4.10
  -3  12  -1   40.90    3.80
   3  12   1   49.00    3.40
  -3  12  -1   47.30    3.40
   3  12   1   47.40    3.50
   3  12   1   44.90    3.10
  -3  12  -1   42.80    3.20
   4 -12   1    7.30    1.90
  -4 -12  -1   10.10    2.40
   4 -12   1   14.20    2.80
   4 -12   1    7.80    2.30
   4 -12   1    9.60    2.20
   4 -12   1    9.90    2.10
  -4 -12  -1    7.80    2.50
  -4 -12  -1   11.00    1.80
  -4  12  -1    7.40    1.70
   4  12   1   10.50    1.70
   4  12   1    8.80    2.10
  -4  12  -1   11.80    2.10
   4  12   1   11.00    2.20
   4  12   1   14.40    2.70
  -4  12  -1    9.80    2.50
   5 -12   1    1.40    1.50
   5 -12   1    0.00    2.00
   5 -12   1    3.60    1.80
  -5 -12  -1   -0.40    1.80
   5 -12   1    0.00    1.80
  -5 -12  -1    0.30    2.10
  -5  12  -1    0.20    1.30
   5  12   1    1.10    1.60
   5  12   1   -0.10    1.40
   5  12   1    1.00    1.80
  -5  12  -1   -0.60    1.20
  -5  12  -1    4.30    2.20
   6 -12   1   27.80    3.70
  -6 -12  -1   25.20    3.50
   6 -12   1   28.30    3.30
  -6 -12  -1   30.80    3.90
   6 -12   1   30.10    3.70
   6 -12   1   30.90    3.00
   6  12   1   22.70    3.30
  -6  12  -1   27.10    2.40
   6  12   1   29.40    3.10
  -6  12  -1   23.20    3.40
   6  12   1   27.30    3.10
  -6  12  -1   27.00    2.70
   7 -12   1   18.00    3.10
  -7 -12  -1   14.00    3.00
   7 -12   1   14.10    3.20
  -7 -12  -1   15.40    3.00
   7 -12   1   17.40    2.70
  -7  12  -1   14.30    3.20
   7  12   1   13.80    2.50
  -7  12  -1   15.60    2.20
   7  12   1   16.70    2.50
   7  12   1   14.80    2.80
  -8 -12  -1    9.80    2.80
   8 -12   1    7.00    2.60
  -8 -12  -1    8.00    2.50
   8 -12   1    8.70    2.40
   8 -12   1    5.90    2.70
   8  12   1    6.30    2.40
  -8  12  -1    5.40    2.50
   8  12   1    5.10    2.10
   8  12   1   10.40    2.10
  -8  12  -1    8.20    1.80
   9 -12   1   24.90    4.00
  -9 -12  -1   20.30    3.50
  -9 -12  -1   21.30    3.70
   9 -12   1   23.10    3.30
   9 -12   1   24.60    3.70
   9  12   1   17.50    2.90
   9  12   1   20.60    3.30
   9  12   1   19.90    2.80
  -9  12  -1   17.20    3.40
 -10 -12  -1   28.20    4.00
  10 -12   1   32.00    4.40
  10 -12   1   28.10    3.70
 -10 -12  -1   31.10    4.10
  10 -12   1   22.70    3.90
  10  12   1   29.00    3.50
  10  12   1   31.10    3.40
 -10  12  -1   35.80    4.60
  10  12   1   27.30    3.60
  11 -12   1    1.20    2.70
  11 -12   1    5.60    3.10
 -11 -12  -1    3.30    2.40
  11 -12   1    4.20    2.40
 -11 -12  -1    4.70    2.70
  11  12   1    0.60    1.80
 -11  12  -1    6.20    2.90
  11  12   1    0.50    1.90
  11  12   1    5.60    2.30
 -12 -12  -1   -0.60    2.60
  12 -12   1    4.70    3.00
  12 -12   1   -1.50    2.60
  12 -12   1    0.80    2.20
 -12 -12  -1   -0.70    2.10
 -12  12  -1   -2.50    2.50
  12  12   1    1.30    2.10
  12  12   1    2.40    2.10
  13 -12   1    2.20    2.50
 -13 -12  -1    3.40    2.60
 -13 -12  -1    0.80    2.80
  13 -12   1    4.30    3.10
  13 -12   1    4.90    3.30
 -13  12  -1    0.00    2.80
  13  12   1    3.60    2.40
  13  12   1    3.80    2.50
  14 -12   1    0.90    2.40
  14 -12   1    2.90    3.00
 -14 -12  -1    2.00    2.70
 -14 -12  -1    0.90    2.90
  14  12   1   -1.00    2.10
  14  12   1    1.10    2.20
 -14  12  -1    3.20    3.20
  15 -12   1    2.20    2.60
  15 -12   1    0.50    2.70
 -15 -12  -1    2.70    2.60
 -15 -12  -1   -2.70    2.50
 -15  12  -1    1.00    2.80
  15  12   1    1.00    2.30
  15  12   1    2.80    2.40
 -16 -12  -1   -4.10    2.80
  16 -12   1   -1.10    2.90
 -16 -12  -1    1.20    2.60
  16 -12   1   -1.40    3.00
 -16  12  -1   -1.60    3.00
  16  12   1    1.50    2.50
  16  12   1    2.70    2.50
  15 -13  -1    2.40    3.10
 -15 -13   1    3.50    2.90
 -15 -13   1    0.60    3.10
  15 -13  -1    0.30    2.60
  15  13  -1    0.50    2.50
 -15  13   1   -5.50    2.90
  15  13  -1   -0.40    2.60
 -14 -13   1    6.70    3.30
 -14 -13   1   -3.70    2.20
  14 -13  -1   -0.60    2.70
  14 -13  -1    0.60    2.40
 -14  13   1    4.00    3.50
  14  13  -1    6.10    2.70
  14  13  -1   -1.20    2.40
 -13 -13   1    3.60    3.20
  13 -13  -1    4.60    2.60
 -13 -13   1    1.60    2.70
  13 -13  -1    1.30    3.20
  13  13  -1    3.70    2.70
  13  13  -1    6.90    2.70
 -13  13   1    3.30    3.30
 -12 -13   1    1.50    2.70
  12 -13  -1    1.70    2.30
  12 -13  -1    0.50    2.80
 -12 -13   1    2.30    2.80
 -12  13   1    3.70    2.90
  12  13  -1    0.50    2.10
  12  13  -1    4.30    2.50
  11 -13  -1    2.00    2.40
 -11 -13   1   -1.60    2.50
 -11 -13   1   -0.30    2.30
  11 -13  -1    1.60    2.60
 -11  13   1    1.20    2.80
  11  13  -1    1.80    2.10
  11  13  -1    1.30    2.10
 -10 -13   1   -0.20    2.20
  10 -13  -1    1.80    2.60
 -10 -13   1    2.00    2.60
  10 -13  -1    2.90    2.30
  10 -13  -1   -3.40    2.30
  10  13  -1    3.50    2.30
  10  13  -1    2.30    2.10
 -10  13   1   -2.30    2.30
   9 -13  -1    0.40    2.20
   9 -13  -1    2.50    2.70
  -9 -13   1    1.70    2.20
   9 -13  -1   -0.40    2.50
  -9 -13   1    1.80    2.50
   9  13  -1    0.50    1.70
   9  13  -1   -0.40    1.90
  -9  13   1   -1.20    2.30
   8 -13  -1   -0.30    2.00
  -8 -13   1   -1.50    2.10
   8 -13  -1    3.10    2.60
   8 -13  -1    3.90    2.50
  -8 -13   1    0.30    2.10
  -8  13   1    1.20    2.10
   8  13  -1    2.10    2.10
   8  13  -1    2.60    1.70
   7 -13  -1    1.20    2.00
  -7 -13   1    2.20    2.00
   7 -13  -1   -0.10    2.40
   7 -13  -1   -0.20    2.00
  -7 -13   1    0.20    2.20
   7  13  -1    2.30    2.10
  -7  13   1   -0.40    2.10
   7  13  -1    3.30    1.80
   6 -13  -1    8.10    2.50
   6 -13  -1    7.00    2.70
  -6 -13   1    6.50    2.80
   6 -13  -1    6.90    1.90
  -6 -13   1    8.10    2.70
   6 -13  -1    6.30    2.50
   6  13  -1   11.60    2.20
  -6  13   1    6.30    1.80
  -6  13   1    8.90    1.90
  -6  13   1    6.20    2.50
   6  13  -1    8.60    2.50
   6  13  -1    6.80    1.90
   5 -13  -1    5.90    1.80
   5 -13  -1    2.30    1.60
   5 -13  -1    2.10    2.20
  -5 -13   1    0.40    2.00
   5 -13  -1    6.60    2.30
   5 -13  -1    2.10    2.20
  -5 -13   1    2.80    2.10
   5  13  -1    4.10    1.80
  -5  13   1    4.70    1.70
   5  13  -1    6.90    1.80
   5  13  -1    3.90    2.20
  -5  13   1    3.40    1.70
  -5  13   1    4.80    2.20
  -4 -13   1   39.30    4.30
  -4 -13   1   34.30    3.40
   4 -13  -1   44.60    4.30
   4 -13  -1   38.60    3.50
   4 -13  -1   37.90    4.20
  -4 -13   1   34.20    4.00
   4 -13  -1   35.10    4.00
   4 -13  -1   37.80    3.50
  -4  13   1   35.00    3.80
  -4  13   1   35.20    3.20
  -4  13   1   41.60    3.20
   4  13  -1   38.00    3.20
   4  13  -1   41.10    3.50
   4  13  -1   40.70    4.20
  -3 -13   1    2.20    2.10
   3 -13  -1    2.60    1.80
   3 -13  -1    1.70    1.60
  -3 -13   1    1.40    1.80
   3 -13  -1    2.50    2.00
  -3 -13   1    1.80    1.60
   3 -13  -1    4.40    2.20
   3 -13  -1    4.90    2.10
  -3  13   1    1.20    1.70
   3  13  -1    4.40    2.10
  -3  13   1    2.80    1.90
  -3  13   1    1.10    1.60
   3  13  -1    3.00    1.70
  -3  13   1    2.30    1.60
   3  13  -1    2.20    1.60
   2 -13  -1   10.60    2.30
   2 -13  -1   13.60    2.40
   2 -13  -1    7.40    2.40
  -2 -13   1   11.50    2.60
  -2 -13   1    9.90    2.20
  -2 -13   1    4.60    2.20
   2 -13  -1    7.40    2.40
   2 -13  -1    2.50    1.90
  -2  13   1    9.10    2.10
   2  13  -1    6.90    2.00
  -2  13   1   10.20    2.30
  -2  13   1    8.20    2.10
  -2  13   1    7.10    2.20
   2  13  -1    6.20    1.80
   2  13  -1   15.10    2.60
  -1 -13   1   -1.00    1.70
   1 -13  -1   -0.40    1.60
   1 -13  -1    0.30    1.90
   1 -13  -1    5.50    2.20
   1 -13  -1    3.90    2.00
  -1 -13   1    1.50    1.70
  -1 -13   1    0.00    1.60
   1 -13  -1    0.00    1.60
   1  13  -1   -0.80    1.30
  -1  13   1    2.90    1.80
  -1  13   1    2.30    1.70
   1  13  -1    1.80    1.60
  -1  13   1    5.50    1.90
  -1  13   1    1.70    1.80
   1  13  -1   -0.40    1.60
   0 -13  -1    6.90    2.10
   0 -13  -1    9.90    2.60
   0 -13  -1   11.40    2.50
   0 -13   1    6.70    2.20
   0 -13   1    7.10    2.30
   0 -13   1   13.20    2.50
   0 -13   1   12.30    2.60
   0 -13   1   11.50    2.40
   0 -13  -1    8.90    2.40
   0 -13  -1   11.70    2.40
   0  13   1   10.00    2.40
   0  13   1   10.50    2.20
   0  13   1   11.60    2.20
   0  13  -1   10.60    2.20
   0  13  -1    8.40    1.90
   0  13  -1    5.70    2.00
   0  13   1    8.00    2.00
  -1 -13  -1   26.50    3.00
  -1 -13  -1   25.70    3.30
   1 -13   1   26.70    3.10
   1 -13   1   31.10    3.50
   1 -13   1   31.10    3.40
   1 -13   1   29.20    3.40
  -1 -13  -1   25.90    3.50
   1 -13   1   31.80    3.60
  -1 -13  -1   26.80    3.40
  -1  13  -1   25.50    3.00
   1  13   1   28.10    3.20
  -1  13  -1   26.80    2.80
  -1  13  -1   29.50    3.20
   1  13   1   30.20    3.20
   1  13   1   25.50    3.20
   1  13   1   30.20    3.10
   2 -13   1    1.20    1.80
  -2 -13  -1    3.60    2.00
   2 -13   1    3.90    1.90
  -2 -13  -1    2.50    2.10
  -2 -13  -1    4.00    1.70
   2 -13   1    0.60    1.80
   2 -13   1    4.50    1.90
   2 -13   1    2.80    1.90
  -2  13  -1    5.00    2.00
  -2  13  -1    3.40    1.70
   2  13   1    5.30    1.70
  -2  13  -1    2.80    1.90
   2  13   1    6.40    1.90
   2  13   1    5.80    2.10
   2  13   1    1.60    1.70
  -2  13  -1    0.50    1.40
  -2  13  -1    0.50    1.40
  -3 -13  -1    7.30    1.80
   3 -13   1    6.40    2.40
   3 -13   1    3.10    1.90
   3 -13   1    6.20    2.00
   3 -13   1    5.00    2.00
  -3 -13  -1    5.70    2.40
   3 -13   1    6.20    2.20
  -3 -13  -1    7.80    2.40
  -3  13  -1    5.90    1.80
   3  13   1    7.20    2.30
   3  13   1    9.70    2.20
  -3  13  -1    7.70    2.10
   3  13   1    8.30    1.90
  -3  13  -1    3.50    2.10
  -3  13  -1    7.40    1.90
   3  13   1    6.50    2.00
  -4 -13  -1    5.00    2.30
   4 -13   1   -1.70    1.30
   4 -13   1    2.20    2.00
  -4 -13  -1    0.10    1.80
   4 -13   1    4.90    1.80
   4 -13   1    0.70    1.70
   4 -13   1   -0.30    1.90
  -4  13  -1    0.50    1.40
   4  13   1   -2.20    1.30
   4  13   1   -1.00    1.40
  -4  13  -1   -1.80    1.40
   4  13   1   -1.60    1.80
  -4  13  -1    0.10    1.90
   5 -13   1   11.70    2.70
  -5 -13  -1    5.10    2.40
   5 -13   1    4.50    2.10
   5 -13   1    1.20    1.60
   5 -13   1    4.10    2.50
  -5 -13  -1    2.60    2.00
  -5  13  -1    2.40    1.50
   5  13   1    4.50    2.10
   5  13   1    0.60    1.60
   5  13   1    6.50    1.90
  -5  13  -1    3.30    1.70
  -5  13  -1    3.90    2.20
   6 -13   1   -3.00    1.20
  -6 -13  -1    1.00    2.10
   6 -13   1   -1.10    2.00
  -6 -13  -1    0.80    2.30
   6 -13   1    0.20    1.80
   6 -13   1   -3.10    1.60
  -6  13  -1   -0.30    1.30
  -6  13  -1    2.50    2.20
  -6  13  -1   -1.30    1.20
   6  13   1    1.40    1.60
   6  13   1   -0.50    1.80
   6  13   1    1.00    1.70
   7 -13   1    8.10    2.40
   7 -13   1   13.60    3.40
  -7 -13  -1   15.10    3.20
   7 -13   1   17.60    3.30
  -7 -13  -1   11.90    2.70
  -7  13  -1   10.50    2.10
   7  13   1   11.90    2.60
   7  13   1    9.30    2.20
  -7  13  -1   13.50    3.20
   7  13   1   10.50    2.60
   8 -13   1   11.70    3.30
   8 -13   1    9.50    2.80
   8 -13   1    5.50    2.30
  -8 -13  -1    5.10    2.70
  -8 -13  -1   11.40    2.90
  -8  13  -1    8.80    2.10
   8  13   1    3.60    2.20
   8  13   1    8.30    2.20
   8  13   1    9.30    2.50
  -8  13  -1   11.90    3.10
   9 -13   1   17.50    3.10
   9 -13   1   17.80    3.50
  -9 -13  -1   19.10    3.60
   9 -13   1   21.40    4.20
  -9 -13  -1   14.30    3.10
   9  13   1   20.10    2.90
  -9  13  -1   20.70    3.80
   9  13   1   22.00    3.20
   9  13   1   18.50    3.30
 -10 -13  -1    6.50    2.70
  10 -13   1    4.20    2.90
  10 -13   1    2.60    2.20
  10 -13   1    6.90    3.20
 -10 -13  -1    8.50    3.10
 -10  13  -1    2.10    2.60
  10  13   1   -1.10    2.00
  10  13   1    3.30    2.00
  11 -13   1    3.60    2.90
 -11 -13  -1    4.40    2.90
 -11 -13  -1    5.30    2.70
  11 -13   1    4.50    2.50
  11 -13   1    5.30    3.00
 -11  13  -1    3.20    2.90
  11  13   1    3.20    2.30
  11  13   1    5.90    2.60
  12 -13   1    9.90    2.80
 -12 -13  -1   12.70    3.30
 -12 -13  -1    9.30    3.40
  12 -13   1   12.90    3.50
  12 -13   1   11.30    3.60
  12  13   1   13.20    3.30
  12  13   1   12.50    3.00
 -12  13  -1   17.20    4.00
  13 -13   1    1.00    2.40
  13 -13   1    3.50    3.10
 -13 -13  -1    4.60    3.00
  13 -13   1    0.70    2.80
 -13 -13  -1   -0.40    2.50
 -13  13  -1    1.90    3.10
  13  13   1    3.00    2.40
  13  13   1   -0.50    2.00
  14 -13   1   -2.10    2.90
 -14 -13  -1    4.70    2.90
 -14 -13  -1    1.00    2.80
  14  13   1   -1.10    2.20
  14  13   1   -0.10    2.20
 -14  13  -1   -3.90    2.70
 -15 -13  -1    0.90    3.20
 -15 -13  -1    0.70    2.70
  15 -13   1    2.00    3.20
  15  13   1    1.70    2.60
  15  13   1   -1.70    2.20
 -15  13  -1    1.70    3.20
  14 -14  -1    9.60    3.20
 -14 -14   1    5.10    3.50
 -14 -14   1    4.70    3.10
  14 -14  -1   11.00    3.80
 -14  14   1    8.40    3.80
  14  14  -1    5.50    2.80
  14  14  -1    6.30    2.80
  13 -14  -1    2.90    2.50
 -13 -14   1    3.00    3.00
 -13 -14   1    3.30    3.00
  13 -14  -1    4.50    3.10
 -13  14   1    1.60    3.40
  13  14  -1   -1.80    2.20
  13  14  -1   -2.00    2.20
  12 -14  -1   -1.10    2.60
  12 -14  -1    0.40    2.30
 -12 -14   1   -1.00    2.70
 -12 -14   1    3.80    2.80
 -12  14   1   -0.40    2.70
  12  14  -1   -0.30    2.10
  12  14  -1   -0.70    2.10
  11 -14  -1    3.50    2.70
 -11 -14   1    6.10    3.10
  11 -14  -1    3.30    2.90
 -11 -14   1    5.00    3.20
 -11  14   1    4.70    3.00
  11  14  -1    5.00    2.40
  11  14  -1    3.50    2.40
  10 -14  -1   37.60    4.50
  10 -14  -1   23.70    4.20
 -10 -14   1   26.60    4.30
 -10 -14   1   24.90    4.20
  10  14  -1   32.70    3.90
 -10  14   1   23.90    4.20
  10  14  -1   30.20    4.10
  -9 -14   1    7.10    2.80
  -9 -14   1    1.50    2.40
   9 -14  -1   12.00    3.00
   9 -14  -1    3.00    2.60
   9 -14  -1    3.90    3.10
  -9  14   1   10.40    3.40
   9  14  -1    6.00    2.60
   9  14  -1    6.70    2.40
   8 -14  -1    0.90    2.10
   8 -14  -1   -0.10    2.20
  -8 -14   1    2.10    2.40
  -8 -14   1    1.20    2.20
   8 -14  -1    1.60    2.60
   8  14  -1    1.90    2.00
  -8  14   1    1.50    2.50
   8  14  -1    1.30    2.00
   7 -14  -1    1.00    2.30
  -7 -14   1    6.50    2.70
   7 -14  -1    5.50    2.70
   7 -14  -1    4.30    2.60
  -7 -14   1    5.00    2.50
   7  14  -1    7.90    2.20
   7  14  -1    4.60    2.60
  -7  14   1    3.80    2.50
   6 -14  -1   29.50    3.90
   6 -14  -1   32.60    4.50
   6 -14  -1   46.90    5.20
  -6 -14   1   34.60    4.40
  -6 -14   1   36.70    4.30
   6  14  -1   31.10    3.30
  -6  14   1   31.90    4.20
  -6  14   1   33.90    3.20
   6  14  -1   36.20    4.20
   5 -14  -1    6.00    1.90
   5 -14  -1    6.20    2.30
   5 -14  -1    2.70    2.40
  -5 -14   1    4.50    2.30
   5 -14  -1    3.10    2.40
   5 -14  -1    5.00    2.40
  -5 -14   1    5.00    2.50
  -5  14   1    4.70    1.80
   5  14  -1    6.90    2.60
  -5  14   1    1.30    2.30
  -5  14   1    8.60    2.10
   5  14  -1    4.50    1.80
   4 -14  -1    7.10    2.10
  -4 -14   1    8.30    2.60
   4 -14  -1    8.30    2.70
   4 -14  -1   11.00    2.80
   4 -14  -1    8.20    2.10
  -4 -14   1    4.60    2.60
   4 -14  -1   14.60    3.00
  -4  14   1    9.60    2.10
  -4  14   1   11.00    2.60
   4  14  -1    8.40    2.10
  -4  14   1    7.00    2.40
  -4  14   1    9.30    2.20
   4  14  -1    8.40    2.60
   4  14  -1    9.80    2.10
  -3 -14   1   14.30    2.90
   3 -14  -1   12.70    2.80
  -3 -14   1    8.30    2.60
   3 -14  -1   13.30    2.90
   3 -14  -1   10.60    2.30
   3 -14  -1    7.40    2.50
   3 -14  -1   12.20    2.60
  -3 -14   1    8.10    2.70
   3  14  -1   11.60    2.20
  -3  14   1    8.10    2.30
   3  14  -1   16.00    3.00
  -3  14   1   13.00    2.40
  -3  14   1   13.00    2.40
  -3  14   1    6.80    2.30
   3  14  -1   10.80    2.20
  -3  14   1    9.30    2.10
   2 -14  -1   16.60    3.20
   2 -14  -1   15.40    2.70
  -2 -14   1   18.10    2.80
   2 -14  -1   12.10    2.80
  -2 -14   1   19.20    3.30
   2 -14  -1   16.10    2.80
  -2 -14   1   13.60    3.10
   2 -14  -1   15.90    3.00
   2  14  -1   12.30    2.20
   2  14  -1   16.20    2.60
  -2  14   1   14.10    2.80
  -2  14   1   12.00    2.30
  -2  14   1   14.80    2.60
   2  14  -1   15.20    2.80
  -2  14   1    8.30    2.30
   1 -14  -1    2.20    1.80
  -1 -14   1    2.70    1.90
   1 -14  -1    3.00    1.90
   1 -14  -1    1.50    2.00
  -1 -14   1    1.30    2.00
  -1 -14   1    2.00    1.80
   1 -14  -1    2.30    2.10
   1 -14  -1    6.50    2.20
   1  14  -1    1.20    1.50
   1  14  -1    3.50    2.00
  -1  14   1    0.40    1.60
  -1  14   1    3.60    1.60
  -1  14   1   -0.30    1.80
  -1  14   1    2.50    1.80
   1  14  -1    2.30    1.90
   0 -14   1   12.20    2.80
   0 -14   1    8.70    2.30
   0 -14  -1   13.60    2.60
   0 -14  -1   12.00    2.60
   0 -14  -1   13.10    2.80
   0 -14   1   10.00    2.50
   0 -14   1   13.80    2.70
   0 -14  -1   12.10    2.70
   0 -14  -1   12.80    2.70
   0  14  -1   15.40    2.70
   0  14   1   15.30    2.70
   0  14   1   11.30    2.30
   0  14  -1   13.10    2.50
   0  14  -1    9.80    2.20
   0  14   1    9.70    2.40
   0  14   1    9.50    2.20
   0  14  -1   10.00    2.10
  -1 -14  -1    5.00    1.90
   1 -14   1    5.90    2.10
  -1 -14  -1    3.70    2.00
   1 -14   1    2.60    2.00
   1 -14   1    6.50    2.30
  -1 -14  -1    1.90    2.00
   1 -14   1    3.20    2.00
   1 -14   1    7.20    2.20
   1  14   1    6.50    1.80
   1  14   1    3.10    1.70
  -1  14  -1    5.00    2.00
  -1  14  -1    5.30    1.90
  -1  14  -1    3.90    2.00
   1  14   1    5.80    2.10
  -1  14  -1    2.20    1.60
   1  14   1    4.80    2.10
   2 -14   1    3.50    2.00
  -2 -14  -1    5.00    1.80
   2 -14   1    1.40    1.90
   2 -14   1    4.00    2.30
  -2 -14  -1    4.40    2.30
   2 -14   1    2.00    1.90
   2 -14   1    4.20    2.00
  -2 -14  -1    0.20    1.70
   2  14   1    1.80    2.00
   2  14   1    3.20    1.60
   2  14   1    2.80    1.90
  -2  14  -1   -1.20    1.60
  -2  14  -1    1.80    1.90
   2  14   1    0.30    1.60
  -2  14  -1    3.60    1.80
  -2  14  -1    3.60    1.90
  -2  14  -1    1.20    1.50
  -3 -14  -1    2.40    2.20
   3 -14   1    1.70    1.80
   3 -14   1   -0.10    1.70
   3 -14   1   -1.90    1.50
  -3 -14  -1   -3.00    1.60
   3 -14   1   -0.60    1.70
   3 -14   1    4.30    2.30
   3  14   1    0.40    1.70
  -3  14  -1    1.10    1.80
  -3  14  -1    0.20    1.50
   3  14   1   -0.30    1.50
  -3  14  -1   -0.90    1.40
   3  14   1   -0.90    1.80
  -3  14  -1   -3.60    1.60
  -3  14  -1    2.00    1.70
   4 -14   1    1.40    1.60
  -4 -14  -1    0.70    2.00
   4 -14   1   -1.00    1.80
  -4 -14  -1    1.40    2.30
   4 -14   1    0.70    1.90
   4 -14   1   -1.20    2.10
   4  14   1    0.70    1.60
  -4  14  -1   -1.00    1.40
  -4  14  -1   -0.60    1.40
  -4  14  -1    1.50    2.10
   4  14   1    2.60    2.20
  -4  14  -1   -1.10    1.40
   4  14   1    0.60    1.70
  -5 -14  -1   22.60    3.90
  -5 -14  -1   24.50    3.90
   5 -14   1   28.10    4.10
   5 -14   1   22.40    3.50
   5 -14   1   27.50    3.20
   5 -14   1   15.50    3.10
   5  14   1   23.50    3.10
  -5  14  -1   22.80    3.60
  -5  14  -1   21.20    2.90
  -5  14  -1   20.20    2.60
   5  14   1   19.10    3.40
   5  14   1   23.40    2.90
  -6 -14  -1   11.20    3.00
   6 -14   1    9.70    2.20
   6 -14   1   11.20    3.10
  -6 -14  -1    9.40    2.80
   6 -14   1    9.00    2.60
   6 -14   1    5.70    2.50
   6  14   1    9.40    2.20
  -6  14  -1    5.30    1.90
   6  14   1   14.30    2.60
   6  14   1    5.40    2.40
  -6  14  -1    8.60    2.70
  -7 -14  -1    4.20    2.70
   7 -14   1    2.30    2.10
   7 -14   1    2.60    2.40
  -7 -14  -1    3.20    2.40
   7 -14   1    3.10    2.50
  -7  14  -1    6.40    1.90
   7  14   1    5.50    2.00
  -7  14  -1    7.60    2.70
   7  14   1    2.30    2.00
   7  14   1   -0.20    2.00
  -8 -14  -1   14.00    3.40
  -8 -14  -1   12.90    3.30
   8 -14   1   17.10    3.60
   8 -14   1   13.20    2.90
   8 -14   1   14.50    3.80
  -8  14  -1   19.30    3.60
   8  14   1   11.70    3.00
   8  14   1   12.70    2.70
  -9 -14  -1    2.40    2.70
  -9 -14  -1    0.20    2.20
   9 -14   1    1.50    2.50
   9 -14   1    5.50    2.40
   9 -14   1    8.10    3.30
  -9  14  -1    3.80    2.90
   9  14   1    6.50    2.50
   9  14   1    2.70    2.20
 -10 -14  -1    3.90    2.50
  10 -14   1    7.30    3.10
 -10 -14  -1    1.70    2.80
  10 -14   1    4.60    2.70
  10 -14   1    2.10    2.80
  10  14   1    2.40    2.20
 -10  14  -1    5.20    3.10
  10  14   1    6.30    2.50
  11 -14   1    9.50    3.10
 -11 -14  -1    6.00    2.80
  11 -14   1    5.40    3.40
 -11 -14  -1    5.40    3.30
  11  14   1    3.50    2.40
 -11  14  -1    6.90    3.20
  11  14   1    7.70    2.80
  12 -14   1    1.10    3.10
  12 -14   1    4.40    3.10
 -12 -14  -1    4.60    2.90
 -12 -14  -1    3.80    3.10
 -12  14  -1    3.90    3.20
  12  14   1    5.10    2.60
  12  14   1    2.20    2.30
 -13 -14  -1   15.10    3.70
  13 -14   1   12.50    4.30
  13 -14   1    4.20    3.40
 -13 -14  -1    8.60    3.10
  13  14   1   15.70    3.60
  13  14   1   16.40    3.50
 -13  14  -1    8.90    3.80
 -14 -14  -1    2.20    2.90
 -14 -14  -1   -2.60    2.60
  14 -14   1   -0.20    3.00
  14  14   1    3.00    2.50
  14  14   1    0.80    2.50
 -14  14  -1   -0.80    3.30
  13 -15  -1    4.40    3.40
 -13 -15   1    5.00    3.10
 -13 -15   1   -0.50    3.20
  13  15  -1    3.00    2.50
 -12 -15   1    0.10    2.70
 -12 -15   1    2.20    2.70
  12 -15  -1    6.20    4.60
  12 -15  -1   -2.90    2.90
 -12  15   1   -5.20    2.80
  12  15  -1   -1.60    2.20
  12  15  -1   -3.50    1.90
 -11 -15   1    2.20    2.40
  11 -15  -1    0.50    2.90
 -11 -15   1   -0.20    2.70
  11 -15  -1    1.10    2.40
  11  15  -1    1.50    2.20
  11  15  -1   -0.60    2.30
 -11  15   1   -4.20    2.60
 -10 -15   1    0.60    2.70
  10 -15  -1   -0.80    2.30
 -10 -15   1   -0.20    2.20
  10 -15  -1    0.70    2.70
 -10  15   1    1.50    2.90
  10  15  -1   -2.70    1.90
  10  15  -1    1.90    2.20
   9 -15  -1    2.50    3.00
   9 -15  -1    3.60    2.90
  -9 -15   1    3.80    2.60
   9 -15  -1    3.60    2.70
  -9 -15   1    1.40    2.70
  -9  15   1    0.00    2.50
   9  15  -1    5.50    2.30
   9  15  -1    4.20    2.40
  -8 -15   1    3.90    2.60
   8 -15  -1    5.30    2.80
   8 -15  -1   -1.50    2.40
  -8 -15   1   -0.20    2.40
   8 -15  -1    4.20    2.50
  -8  15   1   -1.70    2.40
   8  15  -1    1.50    1.90
   8  15  -1   -0.30    2.00
  -7 -15   1   17.70    3.40
   7 -15  -1   21.50    3.90
  -7 -15   1   20.10    4.00
   7 -15  -1   26.40    3.80
   7 -15  -1   27.20    4.40
   7  15  -1   24.10    4.00
   7  15  -1   22.90    3.20
  -7  15   1   18.50    3.50
  -6 -15   1    1.80    2.10
   6 -15  -1   -0.50    2.10
   6 -15  -1    0.80    2.40
  -6 -15   1    0.60    2.30
   6 -15  -1    2.80    2.40
  -6  15   1   -1.30    2.10
   6  15  -1   -1.10    2.10
   6  15  -1    3.10    1.80
  -5 -15   1    2.50    2.50
   5 -15  -1    1.90    2.30
   5 -15  -1    0.40    2.30
   5 -15  -1    5.20    2.40
  -5 -15   1   -1.40    1.90
  -5  15   1    2.30    2.10
  -5  15   1    1.70    2.30
  -5  15   1    2.50    1.70
   5  15  -1   -0.10    1.70
   5  15  -1   -0.50    2.10
   4 -15  -1   13.00    3.10
   4 -15  -1   14.70    3.10
  -4 -15   1   13.50    3.20
   4 -15  -1   13.10    2.60
   4 -15  -1    7.60    2.30
  -4 -15   1   12.70    3.20
   4 -15  -1   11.50    2.90
   4  15  -1    8.60    2.80
   4  15  -1   13.70    2.50
  -4  15   1   12.80    2.50
  -4  15   1   16.10    2.70
  -4  15   1   13.80    2.50
  -4  15   1   10.50    2.90
  -4  15   1    8.50    2.60
   3 -15  -1    1.40    1.80
   3 -15  -1    1.20    2.00
  -3 -15   1    2.70    2.10
   3 -15  -1   -1.00    1.90
  -3 -15   1    2.80    2.40
   3 -15  -1    4.80    2.00
   3 -15  -1    1.40    2.10
  -3  15   1    2.30    2.00
  -3  15   1    1.90    1.80
   3  15  -1    0.80    2.10
  -3  15   1    2.40    1.80
  -3  15   1    5.90    2.00
   3  15  -1    5.00    1.90
  -3  15   1    4.30    2.10
   2 -15  -1    1.20    2.00
   2 -15  -1   -1.50    1.90
  -2 -15   1   -0.10    1.80
   2 -15  -1    1.30    2.10
   2 -15  -1   -2.70    1.40
  -2 -15   1    1.70    2.30
   2 -15  -1    0.60    1.80
   2  15  -1   -0.70    1.30
   2  15  -1   -1.60    1.80
   2  15  -1   -1.80    1.50
  -2  15   1    0.70    1.80
  -2  15   1   -0.80    1.50
  -2  15   1    0.80    1.50
   2  15  -1   -0.30    1.40
  -2  15   1    2.70    2.00
   1 -15  -1    5.00    2.40
   1 -15  -1    1.10    1.90
  -1 -15   1    0.70    1.80
   1 -15  -1    3.70    2.10
  -1 -15   1    2.80    2.10
   1 -15  -1   -0.20    2.00
  -1 -15   1    0.40    2.00
   1 -15  -1   -0.80    1.90
   1  15  -1    4.30    2.10
   1  15  -1    5.80    2.00
  -1  15   1    3.80    1.90
   1  15  -1    4.00    1.90
  -1  15   1    1.60    1.80
   1  15  -1    1.70    1.60
  -1  15   1    3.50    2.10
  -1  15   1    1.60    1.80
   0 -15   1   -0.20    1.60
   0 -15  -1    0.60    1.80
   0 -15   1    2.10    2.00
   0 -15   1    0.10    1.80
   0 -15  -1    1.70    2.10
   0 -15  -1    0.50    1.60
   0 -15   1    1.80    1.90
   0 -15  -1   -2.30    1.80
   0  15   1    0.30    1.60
   0  15  -1    0.60    1.70
   0  15   1    1.60    1.70
   0  15  -1    0.40    1.40
   0  15   1    1.60    2.00
   0  15  -1    3.80    1.80
   0  15  -1    2.20    1.80
   0  15   1    1.10    1.60
   1 -15   1    0.80    1.90
  -1 -15  -1    1.20    2.10
   1 -15   1   -0.80    2.00
  -1 -15  -1    0.20    1.90
   1 -15   1    0.90    2.00
   1 -15   1    0.70    1.90
   1 -15   1    0.40    1.80
  -1 -15  -1    0.60    2.10
  -1  15  -1   -2.40    1.30
   1  15   1    0.30    1.50
  -1  15  -1    0.60    1.80
   1  15   1    0.80    1.70
   1  15   1    1.70    1.80
   1  15   1   -2.00    1.40
  -1  15  -1   -0.20    1.40
  -1  15  -1    0.90    1.90
  -2 -15  -1    0.70    2.00
   2 -15   1   -0.90    2.00
   2 -15   1   -1.40    1.70
   2 -15   1   -2.10    1.60
   2 -15   1   -4.80    1.50
  -2 -15  -1    3.50    2.50
   2 -15   1   -0.80    1.70
  -2  15  -1   -1.40    1.40
  -2  15  -1   -0.60    1.60
  -2  15  -1   -0.90    1.60
  -2  15  -1   -2.00    1.60
  -2  15  -1   -2.00    1.50
   2  15   1   -1.30    1.90
   2  15   1   -0.30    1.60
   2  15   1    0.90    1.80
   3 -15   1    1.40    2.20
  -3 -15  -1    5.00    2.30
   3 -15   1   -0.90    1.70
   3 -15   1    4.00    2.40
  -3 -15  -1    1.00    2.30
   3 -15   1    1.90    2.10
   3  15   1    3.00    1.90
   3  15   1   -0.30    1.90
   3  15   1    2.70    1.80
  -3  15  -1    0.80    1.60
  -3  15  -1   -0.80    1.60
  -3  15  -1    3.20    1.80
  -3  15  -1   -0.70    1.90
  -3  15  -1    3.90    2.00
   4 -15   1   -0.80    2.00
   4 -15   1    3.30    2.10
   4 -15   1    2.70    1.90
  -4 -15  -1    0.20    2.30
  -4 -15  -1   -0.20    2.00
   4 -15   1    1.50    2.40
  -4  15  -1    3.00    2.30
  -4  15  -1    4.50    1.90
   4  15   1    0.40    1.70
   4  15   1    2.40    1.80
   4  15   1    5.20    2.60
  -4  15  -1    1.80    1.70
  -4  15  -1    4.80    2.00
  -4  15  -1    1.80    1.80
  -5 -15  -1   21.60    3.60
   5 -15   1   25.50    3.20
  -5 -15  -1   23.50    3.90
   5 -15   1   22.20    3.40
   5 -15   1   21.10    3.60
   5 -15   1   22.10    3.80
   5  15   1   17.80    3.30
  -5  15  -1   27.00    3.20
   5  15   1   23.80    3.10
   5  15   1   19.80    3.00
  -5  15  -1   27.20    3.20
  -5  15  -1   14.90    3.20
   6 -15   1    0.90    2.30
  -6 -15  -1   -1.10    2.10
  -6 -15  -1    0.60    2.10
   6 -15   1   -1.90    1.80
   6 -15   1    1.50    2.90
   6 -15   1   -0.80    2.10
  -6  15  -1   -2.10    1.90
   6  15   1    0.30    2.20
  -6  15  -1   -0.60    1.60
   6  15   1    2.20    2.00
   7 -15   1   -0.30    2.20
  -7 -15  -1    0.00    2.30
   7 -15   1   -3.30    2.30
  -7 -15  -1   -0.90    2.20
  -7  15  -1    2.60    2.40
   7  15   1    2.70    2.10
   7  15   1    2.50    2.30
  -8 -15  -1   -0.10    2.40
  -8 -15  -1    1.30    2.50
   8 -15   1    0.90    2.90
   8 -15   1   -0.40    2.20
  -8  15  -1   -2.80    2.30
   8  15   1    2.30    2.00
   8  15   1    2.20    2.30
   9 -15   1    3.00    2.80
   9 -15   1    2.40    2.70
  -9 -15  -1    0.10    2.60
  -9 -15  -1    1.10    2.40
  -9  15  -1    3.20    3.00
   9  15   1    2.70    2.50
   9  15   1    2.50    2.20
 -10 -15  -1    7.40    2.90
  10 -15   1    7.60    3.50
  10 -15   1    9.30    3.80
 -10 -15  -1    6.50    3.30
  10  15   1   10.30    2.80
 -10  15  -1    8.90    3.50
  10  15   1   13.40    3.30
 -11 -15  -1   -1.90    2.40
 -11 -15  -1    5.40    2.90
  11 -15   1    1.40    2.70
  11 -15   1    3.10    3.40
  11  15   1    0.40    2.30
 -11  15  -1    1.10    3.00
  11  15   1    4.70    2.60
  12 -15   1    0.70    2.80
 -12 -15  -1    2.40    2.90
 -12 -15  -1    1.50    2.80
  12 -15   1   -1.30    3.30
  12  15   1    0.10    2.20
 -12  15  -1   -6.10    2.90
  12  15   1    4.20    2.60
  11 -16  -1    3.90    3.10
 -11 -16   1   -2.90    2.70
 -11 -16   1   -2.30    2.40
 -11  16   1    0.30    3.00
  11  16  -1   -1.20    2.40
  11  16  -1   -0.60    2.20
 -10 -16   1    0.40    2.90
  10 -16  -1    0.10    2.90
 -10 -16   1    1.80    2.50
  10  16  -1   -1.90    2.10
  10  16  -1    4.10    2.70
 -10  16   1    4.50    3.20
  -9 -16   1   19.90    4.50
   9 -16  -1   14.60    3.90
  -9 -16   1   11.20    3.40
   9  16  -1   21.90    3.40
   9  16  -1   19.30    4.10
  -9  16   1   19.70    3.90
   8 -16  -1   -0.60    2.70
  -8 -16   1    1.90    2.60
   8 -16  -1    0.40    2.30
   8 -16  -1   -0.10    2.60
  -8 -16   1    1.20    2.40
   8  16  -1    1.20    2.20
  -8  16   1    1.40    2.70
   8  16  -1    2.10    2.10
   7 -16  -1   38.40    5.10
  -7 -16   1   45.00    5.40
   7 -16  -1   33.50    4.80
  -7 -16   1   39.60    4.90
   7 -16  -1   38.30    4.70
  -7  16   1   34.00    4.60
   7  16  -1   41.60    4.80
   7  16  -1   40.80    4.10
   6 -16  -1   -1.50    2.20
  -6 -16   1   -2.30    2.40
   6 -16  -1   -2.20    2.10
   6 -16  -1    1.70    2.50
  -6 -16   1    0.90    2.10
  -6  16   1   -2.60    1.80
   6  16  -1    1.90    2.00
  -6  16   1    1.50    2.50
   6  16  -1    1.00    2.40
   5 -16  -1   -0.40    2.30
   5 -16  -1    4.40    2.40
   5 -16  -1    3.40    2.60
  -5 -16   1    0.00    2.40
  -5 -16   1   -1.40    2.20
  -5  16   1   -1.00    2.10
   5  16  -1   -2.50    2.00
   5  16  -1    3.50    1.90
  -5  16   1    2.00    1.80
  -5  16   1    2.70    2.50
  -4 -16   1   10.40    3.00
   4 -16  -1    4.30    2.70
   4 -16  -1    6.10    2.80
  -4 -16   1    6.70    3.00
   4 -16  -1    6.10    2.40
   4 -16  -1    8.10    2.70
  -4  16   1    5.10    2.50
  -4  16   1    9.30    2.50
  -4  16   1    6.90    2.60
   4  16  -1    4.50    2.70
  -4  16   1    6.40    2.10
  -4  16   1    3.70    2.10
   4  16  -1    5.10    2.00
  -3 -16   1    7.40    2.60
   3 -16  -1    0.00    2.10
   3 -16  -1    2.80    2.40
   3 -16  -1    3.30    2.30
  -3 -16   1    5.40    2.80
   3 -16  -1    4.00    2.40
   3 -16  -1    4.00    2.00
  -3  16   1   -0.20    1.80
   3  16  -1    2.80    2.30
  -3  16   1    4.40    2.10
  -3  16   1    2.30    2.00
  -3  16   1    4.50    2.30
   3  16  -1    0.20    1.70
  -3  16   1    3.60    2.10
  -2 -16   1    0.50    2.20
   2 -16  -1    0.00    2.00
   2 -16  -1    2.60    2.10
   2 -16  -1   -1.10    1.70
  -2 -16   1    2.00    2.20
   2 -16  -1    3.30    2.30
   2 -16  -1   -0.30    2.00
  -2  16   1   -0.70    1.50
  -2  16   1   -1.30    1.70
  -2  16   1   -0.70    1.70
  -2  16   1   -0.10    2.00
   2  16  -1   -1.80    1.50
  -2  16   1    1.40    1.80
   2  16  -1    0.00    2.00
  -1 -16   1    2.50    2.00
   1 -16  -1    1.30    2.10
   1 -16  -1    0.00    1.90
   1 -16  -1    3.00    2.20
   1 -16  -1    2.20    2.20
   1 -16  -1   -1.50    1.70
  -1 -16   1    3.50    2.50
   1  16  -1    0.10    1.70
  -1  16   1   -1.60    1.70
  -1  16   1    3.10    2.10
   1  16  -1   -0.40    1.60
   1  16  -1   -2.10    1.90
  -1  16   1   -1.60    1.70
  -1  16   1    0.30    1.60
   0 -16   1    1.60    2.10
   0 -16  -1   -1.10    1.70
   0 -16  -1    3.70    2.20
   0 -16   1    1.40    2.10
   0 -16   1    1.10    2.00
   0  16  -1    0.20    1.50
   0  16   1   -0.30    1.70
   0  16  -1   -1.90    1.70
   0  16   1    2.80    2.00
   0  16  -1    5.50    2.10
   0  16   1    1.10    1.90
   0  16  -1   -0.40    1.70
   0  16   1    1.60    1.90
   1 -16   1    3.00    2.30
   1 -16   1    3.20    2.10
  -1 -16  -1    1.30    2.10
  -1 -16  -1    5.70    2.60
   1 -16   1   -0.20    1.90
  -1  16  -1    1.30    1.90
   1  16   1   -0.50    1.90
   1  16   1    2.40    1.90
  -1  16  -1    1.00    2.00
  -1  16  -1    4.00    1.80
   1  16   1    4.20    2.30
  -1  16  -1    2.40    2.00
  -1  16  -1    2.00    1.90
   2 -16   1    0.40    2.00
   2 -16   1    0.30    1.90
  -2 -16  -1    0.20    2.40
  -2 -16  -1    4.40    2.40
   2 -16   1    2.00    2.10
   2 -16   1   -0.90    2.00
  -2  16  -1   -0.90    1.80
  -2  16  -1    0.40    1.60
  -2  16  -1    2.20    1.70
  -2  16  -1    0.90    1.70
   2  16   1   -0.90    1.60
  -2  16  -1   -0.40    1.90
   2  16   1    0.00    1.90
   2  16   1    0.60    1.90
  -3 -16  -1   14.30    3.20
   3 -16   1   11.30    2.90
   3 -16   1   10.90    3.10
  -3 -16  -1    9.80    3.20
   3 -16   1    7.60    2.40
  -3  16  -1   10.70    2.70
   3  16   1   16.40    3.20
  -3  16  -1   10.30    2.40
   3  16   1    6.20    2.30
  -3  16  -1    9.30    2.80
  -3  16  -1   11.70    2.30
  -3  16  -1   11.20    2.70
   3  16   1   15.90    3.10
  -4 -16  -1   -3.10    2.20
   4 -16   1    3.50    2.50
   4 -16   1    1.40    2.00
  -4 -16  -1    1.80    2.30
   4 -16   1    1.70    1.90
   4  16   1    3.30    2.00
  -4  16  -1    0.70    2.20
   4  16   1   -0.70    2.30
  -4  16  -1    0.00    1.60
  -4  16  -1   -0.50    1.60
  -4  16  -1    0.40    1.60
  -4  16  -1    2.50    2.10
   5 -16   1   12.80    3.30
  -5 -16  -1    8.00    2.80
  -5 -16  -1    6.30    3.00
   5 -16   1    6.60    2.80
   5 -16   1    4.10    2.20
   5  16   1   10.10    3.00
  -5  16  -1   14.20    3.20
  -5  16  -1    6.80    2.20
   5  16   1   13.20    2.70
  -5  16  -1    8.80    2.40
  -5  16  -1    8.20    2.60
   6 -16   1   -0.40    2.60
  -6 -16  -1    1.70    2.50
  -6 -16  -1    3.50    2.90
   6 -16   1   -0.10    2.10
   6  16   1    0.10    2.20
   6  16   1   -0.10    2.00
  -6  16  -1    4.10    2.70
  -7 -16  -1   -5.70    2.20
   7 -16   1    0.60    2.70
  -7 -16  -1    1.40    2.50
   7 -16   1    0.20    2.40
   7  16   1    2.80    2.10
  -7  16  -1   -3.30    2.30
   7  16   1    0.50    2.30
  -8 -16  -1   12.90    3.30
  -8 -16  -1   17.40    3.90
   8 -16   1   11.90    3.60
   8 -16   1   20.10    4.20
  -8  16  -1    9.90    3.40
   8  16   1   18.30    3.20
   8  16   1   15.20    3.40
  -9 -16  -1    0.30    2.50
   9 -16   1    0.60    3.00
  -9 -16  -1    3.50    2.60
   9 -16   1    4.70    3.10
  -9  16  -1    3.90    2.90
   9  16   1    2.20    2.30
   9  16   1    1.30    2.60
 -10 -16  -1   12.60    4.00
  10 -16   1   14.10    3.80
  10 -16   1    9.90    3.80
 -10 -16  -1    9.50    3.40
  10  16   1    9.20    2.90
  10  16   1   11.10    3.40
 -10  16  -1    9.40    3.60
 -11 -16  -1    0.80    2.60
 -11 -16  -1    6.30    3.40
  11 -16   1   -6.00    2.40
  11 -16   1    4.80    3.70
  11  16   1    1.00    2.50
  11  16   1    0.60    2.60
 -11  16  -1   -1.50    3.10
  -9 -17   1   15.20    3.80
   9 -17  -1   13.40    4.00
  -9 -17   1    7.60    3.10
   9  17  -1   14.30    3.10
   9  17  -1   10.00    3.20
  -9  17   1   13.50    3.70
  -8 -17   1    0.20    2.60
  -8 -17   1    3.70    2.90
   8 -17  -1   -0.10    2.60
   8  17  -1    3.50    2.30
  -8  17   1   -0.60    2.70
   8  17  -1    1.30    2.50
   7 -17  -1    9.50    3.60
  -7 -17   1    8.60    3.10
  -7 -17   1    4.40    3.10
   7 -17  -1    2.70    2.90
   7  17  -1    6.10    2.40
   7  17  -1    5.40    2.90
  -7  17   1    5.60    2.70
  -7  17   1    1.20    2.60
   6 -17  -1   12.40    3.60
   6 -17  -1   16.40    3.80
  -6 -17   1   13.60    3.40
  -6 -17   1   18.70    4.20
   6  17  -1   11.10    2.70
  -6  17   1    9.90    3.20
  -6  17   1    9.00    3.20
  -6  17   1   11.90    2.80
   6  17  -1    9.70    3.10
  -5 -17   1    3.80    2.60
   5 -17  -1    4.70    4.30
   5 -17  -1    7.10    3.10
   5 -17  -1   -1.80    2.40
  -5 -17   1    8.00    3.20
  -5  17   1    5.50    2.80
   5  17  -1    7.90    2.40
   5  17  -1    8.10    3.10
  -5  17   1    2.60    2.40
  -5  17   1    2.40    2.10
  -4 -17   1   13.90    3.30
  -4 -17   1    9.40    3.40
   4 -17  -1    9.50    3.10
   4 -17  -1    8.30    3.00
   4 -17  -1    8.70    3.30
  -4  17   1    6.40    2.50
  -4  17   1    7.50    2.70
  -4  17   1    7.00    3.20
  -4  17   1    4.20    2.20
   4  17  -1    6.10    2.30
   4  17  -1    7.10    2.70
   3 -17  -1    4.10    2.60
  -3 -17   1    3.40    2.30
   3 -17  -1   -2.20    2.10
   3 -17  -1    4.00    2.50
   3 -17  -1    5.90    2.30
  -3 -17   1    3.10    2.70
  -3  17   1    3.50    2.00
  -3  17   1    4.40    2.40
  -3  17   1    9.40    2.90
  -3  17   1    5.10    2.10
   3  17  -1    6.60    2.30
   3  17  -1    3.90    2.70
  -3  17   1    6.30    2.30
  -2 -17   1   -1.90    2.20
   2 -17  -1   -1.50    2.10
   2 -17  -1    0.70    2.40
   2 -17  -1   -0.70    2.10
  -2 -17   1    0.20    2.00
   2 -17  -1    4.60    2.60
   2 -17  -1   -0.10    2.00
  -2  17   1    3.30    2.20
  -2  17   1    0.60    1.90
  -2  17   1    0.70    2.10
   2  17  -1    3.50    2.40
   2  17  -1    2.80    1.90
  -2  17   1    3.20    2.10
  -2  17   1    1.30    2.00
   1 -17  -1    9.70    2.60
   1 -17  -1    1.40    2.30
   1 -17  -1    4.50    2.50
  -1 -17   1    3.60    2.50
  -1 -17   1    3.20    2.40
   1  17  -1    0.10    2.10
   1  17  -1    2.40    1.90
  -1  17   1   -1.40    1.70
  -1  17   1    2.40    2.20
  -1  17   1    5.10    2.40
  -1  17   1    0.80    1.80
   0 -17   1    9.90    3.00
   0 -17  -1   10.10    2.90
   0 -17   1    7.00    2.60
   0 -17  -1    7.50    2.60
   0  17  -1    5.40    2.40
   0  17  -1   10.40    2.40
   0  17   1    8.50    2.40
   0  17   1   11.10    2.70
   0  17   1    9.00    2.80
   0  17  -1   10.40    2.80
   1 -17   1    6.60    2.60
  -1 -17  -1    8.50    2.90
   1 -17   1    8.90    2.90
  -1 -17  -1    8.40    2.60
  -1  17  -1    9.60    2.60
   1  17   1   10.90    2.60
  -1  17  -1    9.10    2.70
  -1  17  -1    7.90    2.50
  -1  17  -1   12.80    3.50
   1  17   1    7.70    2.70
   2 -17   1    0.10    2.00
  -2 -17  -1   -1.00    2.30
  -2 -17  -1    1.90    2.20
   2 -17   1    1.00    2.40
   2  17   1   -1.10    1.60
  -2  17  -1    1.80    1.80
   2  17   1    2.40    2.20
  -2  17  -1   -0.10    1.80
  -2  17  -1   -2.00    1.80
  -2  17  -1    0.10    3.00
   3 -17   1   11.00    2.80
  -3 -17  -1   10.40    3.10
  -3 -17  -1   13.10    3.50
   3 -17   1   12.50    3.30
   3  17   1   12.90    2.70
  -3  17  -1   12.90    2.90
  -3  17  -1   14.20    2.80
   3  17   1   14.40    3.40
  -3  17  -1   12.10    3.10
  -3  17  -1   10.90    2.70
   4 -17   1    5.80    2.40
  -4 -17  -1    4.60    2.60
   4 -17   1    3.90    2.70
  -4 -17  -1    5.90    2.80
   4 -17   1    7.60    3.00
   4  17   1    0.70    1.90
  -4  17  -1    6.10    2.60
  -4  17  -1    4.40    2.20
  -4  17  -1    5.30    2.60
   4  17   1    3.20    2.70
  -5 -17  -1   43.10    5.50
   5 -17   1   46.80    5.20
  -5 -17  -1   38.00    4.90
   5 -17   1   47.20    5.70
  -5  17  -1   40.60    4.70
   5  17   1   37.50    4.20
  -5  17  -1   42.10    4.40
  -5  17  -1   39.50    4.90
   5  17   1   39.80    4.90
   6 -17   1   23.40    4.40
  -6 -17  -1   14.40    3.60
  -6 -17  -1   23.70    4.40
   6 -17   1   14.00    3.60
   6  17   1   17.20    3.70
  -6  17  -1   15.40    3.70
  -6  17  -1   13.20    3.20
   6  17   1   20.00    3.30
  -7 -17  -1    3.20    2.40
   7 -17   1    1.50    2.60
   7 -17   1    5.60    3.00
  -7 -17  -1    2.20    2.80
   7  17   1    1.40    2.20
  -7  17  -1   -2.20    2.30
   7  17   1    0.00    2.50
  -8 -17  -1   15.50    3.90
  -8 -17  -1   20.50    4.30
   8 -17   1   14.90    4.20
   8 -17   1   15.50    3.80
   8  17   1   20.90    3.50
  -8  17  -1   11.50    3.60
   8  17   1   14.40    3.80
  -9 -17  -1    7.60    3.20
   9 -17   1   -1.60    2.80
  -9 -17  -1   -3.40    2.60
   9 -17   1    4.60    3.40
   9  17   1    1.20    2.40
  -9  17  -1    1.00    3.00
   9  17   1    1.60    2.60
   6 -18  -1    3.60    3.10
  -6 -18   1    1.60    2.50
  -6 -18   1    4.40    3.20
  -6  18   1    5.80    2.90
  -6  18   1    5.90    2.70
   6  18  -1    4.40    2.90
   6  18  -1    3.10    2.30
  -5 -18   1    3.60    2.60
   5 -18  -1    0.50    2.90
  -5 -18   1    4.70    3.00
   5 -18  -1   -1.20    2.50
   5  18  -1    6.60    3.20
  -5  18   1    5.80    2.80
   5  18  -1    6.50    2.60
  -5  18   1    3.20    2.60
  -4 -18   1   29.10    4.90
   4 -18  -1   28.90    4.60
  -4 -18   1   11.50    3.30
   4 -18  -1   15.60    3.80
  -4  18   1   19.70    3.80
  -4  18   1   19.50    3.80
   4  18  -1   20.60    4.00
  -3 -18   1   -0.60    2.50
  -3 -18   1    4.90    2.60
   3 -18  -1    1.90    3.90
  -3  18   1    0.90    2.60
  -3  18   1    0.00    1.80
  -3  18   1    3.30    2.10
   3  18  -1    6.60    2.80
  -3  18   1    5.60    2.70
  -2 -18   1    2.70    2.40
  -2 -18   1   -0.60    2.50
   2 -18  -1    1.60    2.20
  -2  18   1   -1.90    2.20
  -2  18   1    1.80    2.20
  -2  18   1    3.60    2.10
   2  18  -1    0.80    2.40
  -2  18   1    1.10    2.20
  -1 -18   1    4.20    2.50
   1 -18  -1   -1.10    1.90
   1 -18  -1   -0.80    2.30
   1  18  -1    0.20    2.10
  -1  18   1   -1.50    1.60
  -1  18   1    0.20    2.00
  -1  18   1    4.90    2.50
   0 -18  -1    0.50    2.50
   0 -18  -1    2.90    2.40
   0 -18   1   -0.90    2.00
   0  18  -1    0.10    2.20
   0  18   1    1.80    2.00
   0  18   1   -0.90    2.10
   0  18  -1   -2.40    1.80
  -1 -18  -1    0.70    2.00
  -1 -18  -1    1.30    2.60
   1 -18   1    2.50    2.30
  -1  18  -1   -0.60    2.00
   1  18   1   -0.40    2.00
  -1  18  -1   -1.10    2.00
   1  18   1   -1.40    2.30
  -2 -18  -1    1.20    2.20
   2 -18   1    1.10    2.10
  -2 -18  -1    2.10    2.80
  -2  18  -1    2.10    2.10
  -2  18  -1    0.90    2.10
   2  18   1    0.60    2.40
  -2  18  -1   -1.60    1.80
   2  18   1   -3.20    1.70
  -3 -18  -1    4.40    3.10
   3 -18   1    4.20    2.40
  -3 -18  -1    5.90    2.80
   3 -18   1   10.40    3.50
   3  18   1   10.30    3.20
  -3  18  -1    7.00    2.60
  -3  18  -1    4.30    2.60
   3  18   1    3.70    2.20
   4 -18   1    2.60    2.80
  -4 -18  -1   -1.20    2.20
  -4 -18  -1    2.20    2.90
  -4  18  -1   -2.20    2.10
   4  18   1    2.90    2.20
  -4  18  -1   -0.50    2.00
   4  18   1    3.50    2.80
   5 -18   1    3.10    3.10
  -5 -18  -1    2.00    3.00
  -5 -18  -1    1.50    2.40
  -5  18  -1    1.10    2.70
   5  18   1    2.30    2.10
  -5  18  -1   -0.40    2.90
   5  18   1    4.60    2.70
  -6 -18  -1    0.50    2.50
  -6 -18  -1   -4.60    2.20
   6 -18   1    5.50    3.40
  -6  18  -1   -2.90    2.40
   6  18   1   -1.40    2.50
  21   0  -2    2.90    2.80
  21   0  -2    0.80    2.90
  20   0  -2    7.30    2.90
  20   0  -2    7.10    3.00
  19   0  -2   18.60    3.70
  19   0  -2   16.40    3.50
  18   0  -2   13.30    3.30
 -18   0   2   11.60    2.80
  18   0  -2    9.30    2.80
  17   0  -2   59.59    5.30
  17   0  -2   47.40    4.70
 -17   0   2   51.99    4.60
  16   0  -2   12.50    2.90
 -16   0   2   16.60    2.50
  16   0  -2   19.00    3.30
 -16   0   2   14.80    2.70
 -15   0   2    8.10    1.90
  15   0  -2    7.40    2.30
  15   0  -2    5.90    2.30
 -15   0   2    5.00    2.10
 -14   0   2  126.19    4.90
  14   0  -2  128.69    5.90
  14   0  -2  121.49    5.90
 -14   0   2  111.29    5.30
 -13   0   2   11.60    2.20
 -13   0   2   17.30    2.10
  13   0  -2   19.40    1.80
  13   0  -2   12.90    2.50
  13   0  -2   18.60    2.70
  12   0  -2   61.99    3.80
  12   0  -2   60.79    2.60
 -12   0   2   59.99    3.10
  12   0  -2   60.99    3.90
 -12   0   2   56.19    3.50
  11   0  -2  192.38    5.10
 -11   0   2  183.28    5.50
  11   0  -2  177.68    6.40
 -11   0   2  182.68    6.20
  11   0  -2  175.88    6.40
 -10   0   2   33.60    2.20
  10   0  -2   37.50    2.00
  10   0  -2   35.50    2.80
  10   0  -2   32.90    2.90
 -10   0   2   34.00    2.70
  -9   0   2  109.59    4.20
  -9   0   2   98.09    3.50
   9   0  -2   92.39    4.10
   9   0  -2  101.89    3.20
   9   0  -2   97.19    4.20
  -8   0   2   94.99    3.70
   8   0  -2   73.19    3.50
   8   0  -2   82.79    2.80
  -8   0   2   79.49    3.00
   8   0  -2   80.79    3.60
  -7   0   2   14.20    1.60
   7   0  -2   12.70    1.20
   7   0  -2   13.60    1.80
  -7   0   2   10.70    1.20
   7   0  -2    8.80    1.50
  -6   0   2  423.16   10.00
   6   0  -2  411.76   10.10
   6   0  -2  432.76   10.10
   6   0  -2  427.16    9.30
  -6   0   2  419.26    9.40
  -5   0   2  180.78    4.70
   5   0  -2  178.28    4.90
   5   0  -2  179.38    4.40
   5   0  -2  178.98    5.00
  -5   0   2  180.68    4.40
  -5   0   2  173.08    4.90
   5   0  -2  183.58    4.70
   4   0  -2  605.04   13.10
  -4   0   2  601.84   12.70
   4   0  -2  601.74   13.20
  -4   0   2  606.74   13.20
   4   0  -2  610.34   12.70
  -3   0   2 9999.00  199.38
  -3   0   2 9970.20  197.98
   3   0  -2 9828.42  199.48
   3   0  -2 9839.82  198.48
  -3   0   2 9388.56  197.18
   3   0  -2 9876.71  198.18
   2   0  -2  246.08    5.50
  -2   0   2  241.88    5.60
  -2   0   2  235.68    5.30
   2   0  -2  238.88    5.40
  -2   0   2  247.08    5.40
   2   0  -2  244.18    5.60
   2   0  -2  239.38    5.30
   1   0  -2  928.21   18.70
   1   0  -2  912.01   18.80
  -1   0   2  925.01   18.80
   1   0  -2  904.81   18.70
  -1   0   2  909.91   18.60
   1   0  -2  916.71   18.60
   0   0   2  200.38    4.50
   0   0   2  194.98    4.20
   0   0  -2  195.58    4.30
   0   0  -2  195.68    4.30
   0   0   2  195.68    4.30
   0   0  -2  196.98    4.40
   0   0   2  196.48    4.40
  -1   0  -2 1537.35   31.40
  -1   0  -2 1505.25   31.20
   1   0   2 1554.54   31.50
  -1   0  -2 1542.85   31.40
   1   0   2 1562.14   31.40
  -1   0  -2 1605.14   31.40
   1   0   2 1571.04   31.20
   1   0   2 1574.64   31.50
  -2   0  -2  918.71   18.60
  -2   0  -2  898.51   18.50
   2   0   2  902.81   18.50
  -2   0  -2  886.01   18.50
   2   0   2  896.01   18.50
   2   0   2  916.31   18.60
  -2   0  -2  896.11   18.70
  -2   0  -2  913.41   18.60
   2   0   2  916.31   18.80
   3   0   2 3235.08   64.79
   3   0   2 3262.77   64.69
  -3   0  -2 3267.07   64.79
   3   0   2 3251.67   64.99
   3   0   2 3206.68   65.39
  -3   0  -2 3156.68   64.79
  -3   0  -2 3184.88   64.69
  -4   0  -2  170.98    4.40
   4   0   2  165.58    4.10
   4   0   2  169.58    4.40
  -4   0  -2  165.48    4.30
  -4   0  -2  162.98    4.10
   4   0   2  170.18    4.70
   4   0   2  165.08    4.30
  -5   0  -2  234.88    5.60
   5   0   2  245.28    5.90
   5   0   2  232.58    5.80
   5   0   2  231.08    6.20
  -5   0  -2  235.48    5.90
   5   0   2  229.18    5.90
  -6   0  -2  502.75   11.30
  -6   0  -2  525.25   11.70
  -6   0  -2  534.55   11.70
   6   0   2  531.75   11.90
   6   0   2  494.15   12.20
   6   0   2  526.05   11.70
  -7   0  -2  158.18    4.70
  -7   0  -2  160.08    4.70
  -7   0  -2  158.98    4.30
   7   0   2  161.58    4.80
   7   0   2  156.08    5.20
   7   0   2  159.68    4.90
  -8   0  -2   66.59    3.00
  -8   0  -2   67.99    2.70
   8   0   2   63.29    3.40
  -8   0  -2   60.89    2.90
   8   0   2   65.99    3.20
   8   0   2   74.29    3.20
   9   0   2  165.28    5.80
  -9   0  -2  153.58    5.00
  -9   0  -2  157.08    4.50
  -9   0  -2  150.68    5.00
   9   0   2  158.08    5.30
 -10   0  -2    4.60    1.40
  10   0   2    3.90    1.50
 -10   0  -2    4.40    1.20
  10   0   2    3.60    1.40
 -10   0  -2    4.90    1.40
 -11   0  -2   56.29    2.60
 -11   0  -2   57.69    3.10
  11   0   2   53.19    3.40
 -11   0  -2   47.10    2.90
  11   0   2   51.89    3.60
 -12   0  -2    3.60    1.50
 -12   0  -2    4.90    1.60
 -12   0  -2    4.40    1.30
  12   0   2    4.00    1.60
  12   0   2    3.40    1.10
  12   0   2    0.90    1.50
 -13   0  -2   40.10    3.10
 -13   0  -2   41.50    3.00
  13   0   2   48.90    2.50
 -13   0  -2   42.00    2.60
  13   0   2   46.00    3.50
  13   0   2   38.80    3.90
 -14   0  -2  368.36   10.30
  14   0   2  367.06   11.50
 -14   0  -2  371.36   10.40
  14   0   2  367.36   11.10
 -14   0  -2  374.56    9.40
  15   0   2  106.59    5.90
 -15   0  -2  107.29    4.90
 -15   0  -2   99.09    4.90
  15   0   2  100.29    5.60
 -16   0  -2    0.50    1.70
 -16   0  -2   -0.10    1.80
  16   0   2    3.20    2.10
  16   0   2   -2.40    2.00
  17   0   2   18.00    3.60
 -17   0  -2   17.80    2.90
  17   0   2   16.50    3.20
 -18   0  -2   17.20    3.00
  18   0   2   18.10    3.40
  18   0   2   15.10    3.70
  19   0   2   -1.80    2.20
  19   0   2    1.60    2.80
 -19   0  -2    0.90    2.20
  20   0   2   28.80    4.60
  20   0   2   30.80    4.70
  21   0   2    6.60    3.10
  21   0   2    5.40    3.70
  21  -1  -2   15.60    3.70
  21  -1  -2    9.90    3.80
  21   1  -2   10.50    3.50
  21   1  -2   11.70    3.50
  20  -1  -2    1.40    2.70
  20  -1  -2    8.90    3.10
  20   1  -2   -0.20    2.70
  20   1  -2    7.80    2.90
  19  -1  -2    7.50    2.90
  19  -1  -2   10.60    3.30
  19   1  -2   12.20    3.60
  19   1  -2    7.70    2.90
 -19   1   2   11.90    3.10
  18  -1  -2   18.60    3.40
  18  -1  -2   22.00    3.90
 -18   1   2   18.50    3.40
  18   1  -2   31.50    4.30
  18   1  -2   20.40    3.50
  17  -1  -2   17.50    3.30
 -17  -1   2   13.30    2.80
  17  -1  -2   19.50    3.50
 -17  -1   2   17.20    2.70
 -17   1   2   11.20    2.80
  17   1  -2   16.50    3.20
  17   1  -2   16.50    3.30
  16  -1  -2   58.59    4.70
 -16  -1   2   58.09    4.00
  16  -1  -2   63.29    5.40
 -16  -1   2   51.69    3.80
 -16   1   2   51.39    4.30
  16   1  -2   63.29    4.80
  16   1  -2   52.59    4.70
 -15  -1   2    7.10    2.00
  15  -1  -2    3.90    2.20
  15  -1  -2    6.90    2.60
 -15  -1   2    7.50    2.20
 -15   1   2    2.20    1.50
 -15   1   2    9.90    2.50
  15   1  -2    6.90    2.30
  15   1  -2    9.30    2.50
 -14  -1   2   13.60    2.20
  14  -1  -2   11.00    2.60
  14  -1  -2   12.90    2.60
 -14  -1   2   10.50    2.20
 -14   1   2    9.50    2.30
  14   1  -2   11.20    2.40
 -14   1   2   13.30    2.00
  14   1  -2    9.80    2.40
  14   1  -2   13.30    1.80
  13  -1  -2   27.00    1.80
 -13  -1   2   30.10    2.90
  13  -1  -2   31.80    3.40
  13  -1  -2   30.90    3.40
 -13  -1   2   31.70    2.80
  13   1  -2   28.20    3.20
  13   1  -2   26.50    3.10
 -13   1   2   33.80    3.30
 -13   1   2   27.60    2.40
  13   1  -2   26.90    2.20
 -12  -1   2   64.09    3.70
  12  -1  -2   73.29    4.20
  12  -1  -2   68.69    2.60
 -12  -1   2   73.59    3.50
  12  -1  -2   69.79    4.20
 -12   1   2   72.69    4.00
  12   1  -2   67.89    4.00
 -12   1   2   69.29    3.10
  12   1  -2   70.09    3.10
  12   1  -2   73.69    4.10
  11  -1  -2   64.59    2.40
 -11  -1   2   65.49    3.20
  11  -1  -2   65.89    3.80
 -11  -1   2   71.19    3.60
  11  -1  -2   68.89    3.90
  11   1  -2   67.19    3.70
 -11   1   2   68.59    3.70
 -11   1   2   64.99    2.90
  11   1  -2   67.19    2.90
  11   1  -2   59.39    3.50
  10  -1  -2   11.40    1.20
 -10  -1   2   10.40    1.60
  10  -1  -2   11.10    2.10
 -10  -1   2   10.60    1.70
  10  -1  -2    9.90    1.80
  10   1  -2    9.00    1.80
  10   1  -2   13.90    1.60
 -10   1   2    8.00    1.30
  10   1  -2    6.50    1.60
 -10   1   2   12.00    1.90
   9  -1  -2   22.70    2.30
   9  -1  -2   23.00    1.40
  -9  -1   2   25.00    2.20
   9  -1  -2   20.40    2.40
  -9  -1   2   25.20    2.00
  -9   1   2   25.20    1.70
   9   1  -2   24.20    2.40
   9   1  -2   23.40    1.80
  -9   1   2   23.70    2.40
   9   1  -2   24.60    2.40
   8  -1  -2    6.70    1.60
  -8  -1   2    8.90    1.30
   8  -1  -2    5.80    0.90
  -8  -1   2    8.60    1.60
   8  -1  -2    7.00    1.60
   8   1  -2    5.50    1.60
   8   1  -2    8.10    1.60
   8   1  -2    7.00    1.20
  -8   1   2    6.50    1.10
  -8   1   2    6.40    1.60
   7  -1  -2  409.46   10.30
   7  -1  -2  420.06    9.00
   7  -1  -2  409.96   10.30
   7  -1  -2  409.16    9.10
  -7  -1   2  399.66    9.80
  -7  -1   2  405.66    9.60
   7   1  -2  424.86   10.20
  -7   1   2  405.46   10.10
  -7   1   2  408.96    9.00
   7   1  -2  422.86    9.50
   7   1  -2  411.06   10.00
  -7   1   2  410.46    9.20
   6  -1  -2   34.80    1.40
  -6  -1   2   32.50    2.00
   6  -1  -2   35.40    2.20
  -6  -1   2   36.50    1.90
   6  -1  -2   36.80    2.30
   6  -1  -2   34.50    1.40
   6   1  -2   38.00    2.20
   6   1  -2   33.10    1.80
  -6   1   2   32.70    1.40
   6   1  -2   33.00    2.00
  -6   1   2   34.90    1.50
  -6   1   2   38.10    2.20
  -5  -1   2  243.98    5.90
   5  -1  -2  247.88    6.30
   5  -1  -2  241.08    5.40
  -5  -1   2  238.28    6.00
   5  -1  -2  244.18    6.20
   5   1  -2  237.98    6.00
  -5   1   2  232.38    5.30
   5   1  -2  239.58    6.10
   5   1  -2  236.08    5.80
  -5   1   2  234.18    6.20
  -4  -1   2  338.27    7.90
   4  -1  -2  334.17    8.10
   4  -1  -2  349.87    7.40
   4  -1  -2  354.16    8.20
  -4  -1   2  346.27    8.00
  -4  -1   2  342.37    7.70
  -4   1   2  346.47    7.30
   4   1  -2  343.07    7.90
   4   1  -2  342.87    7.70
   4   1  -2  334.67    7.70
  -4   1   2  343.27    8.10
   3  -1  -2   62.89    1.80
   3  -1  -2   57.99    2.20
  -3  -1   2   63.29    2.00
   3  -1  -2   60.09    2.20
  -3  -1   2   58.99    2.20
  -3  -1   2   61.89    2.20
  -3  -1   2   57.69    1.90
   3   1  -2   58.39    1.90
  -3   1   2   61.49    2.40
   3   1  -2   60.99    2.00
   3   1  -2   61.69    2.10
  -3   1   2   60.69    1.70
  -2  -1   2   37.60    1.20
  -2  -1   2   38.10    1.50
  -2  -1   2   35.60    1.30
   2  -1  -2   37.30    1.60
  -2  -1   2   43.80    1.70
   2  -1  -2   36.30    1.30
   2   1  -2   38.30    1.50
   2   1  -2   37.30    1.20
  -2   1   2   35.10    1.20
  -2   1   2   37.90    1.60
   2   1  -2   37.00    1.40
   2   1  -2   36.00    1.50
   1  -1  -2  171.88    4.10
   1  -1  -2  163.48    4.00
   1  -1  -2  173.28    3.90
  -1  -1   2  166.88    3.70
  -1  -1   2  167.58    3.90
  -1  -1   2  164.18    4.10
   1   1  -2  170.48    4.10
  -1   1   2  168.08    4.10
   1   1  -2  169.28    3.70
  -1   1   2  170.58    3.90
  -1   1   2  168.68    4.00
   1   1  -2  160.88    3.90
  -1   1   2  169.78    4.00
   0  -1  -2  826.02   17.30
   0  -1   2  849.61   17.40
   0  -1  -2  852.11   17.30
   0  -1  -2  854.71   17.30
   0  -1   2  800.52   17.20
   0  -1   2  840.72   16.90
   0  -1  -2  826.62   17.10
   0   1  -2  822.32   17.20
   0   1   2  855.21   17.20
   0   1   2  852.41   17.30
   0   1  -2  858.01   16.90
   0   1   2  833.32   17.30
   0   1   2  843.02   17.30
   0   1   2  835.92   17.10
  -1  -1  -2  501.45   10.50
  -1  -1  -2  510.85   10.70
   1  -1   2  510.15   10.30
   1  -1   2  521.65   11.00
   1  -1   2  525.85   10.60
  -1  -1  -2  495.85   10.80
   1  -1   2  512.75   10.70
  -1  -1  -2  507.45   10.90
   1   1   2  510.45   10.80
   1   1   2  509.65   10.50
   1   1   2  503.35   10.70
   1   1   2  509.75   10.90
  -1   1  -2  502.15   10.60
  -1   1  -2  521.45   11.00
   1   1   2  518.45   10.90
  -1   1  -2  508.65   10.30
  -1   1  -2  512.35   10.70
  -2  -1  -2  115.09    3.00
   2  -1   2  114.39    3.30
  -2  -1  -2  116.29    2.70
   2  -1   2  116.19    2.70
  -2  -1  -2  113.39    3.10
  -2  -1  -2  114.29    3.10
   2  -1   2  112.69    2.70
   2  -1   2  116.39    3.10
  -2   1  -2  108.99    2.90
  -2   1  -2  112.49    2.70
  -2   1  -2  110.69    2.70
  -2   1  -2  115.49    3.10
   2   1   2  108.59    3.10
   2   1   2  110.59    2.70
   2   1   2  111.39    3.00
  -2   1  -2  111.89    3.20
   2   1   2  113.89    3.00
   3  -1   2 1184.88   24.40
  -3  -1  -2 1183.18   24.20
   3  -1   2 1175.08   24.80
   3  -1   2 1180.18   24.10
  -3  -1  -2 1217.68   24.70
   3  -1   2 1192.48   24.80
  -3  -1  -2 1185.88   24.60
   3   1   2 1209.78   24.20
   3   1   2 1181.88   24.70
   3   1   2 1182.98   24.60
  -3   1  -2 1190.78   24.50
  -3   1  -2 1187.08   24.30
  -3   1  -2 1226.48   24.20
   4  -1   2  203.78    5.30
  -4  -1  -2  212.78    5.10
  -4  -1  -2  208.58    5.20
   4  -1   2  202.68    4.60
   4  -1   2  201.28    5.00
  -4  -1  -2  205.18    4.80
   4  -1   2  204.08    5.50
   4   1   2  203.98    5.30
  -4   1  -2  203.08    5.00
   4   1   2  198.38    5.10
   4   1   2  205.48    4.80
  -4   1  -2  209.28    4.70
   5  -1   2  383.16    9.00
  -5  -1  -2  385.86    8.60
  -5  -1  -2  391.56    9.10
  -5  -1  -2  398.06    8.70
  -5  -1  -2  394.46    8.90
   5  -1   2  396.66    8.40
   5  -1   2  386.66    9.40
   5  -1   2  398.06    9.30
   5   1   2  393.06    8.60
  -5   1  -2  384.56    8.40
   5   1   2  384.96    9.30
   5   1   2  389.56    9.10
  -5   1  -2  380.86    8.90
   6  -1   2  360.56    8.80
   6  -1   2  382.96    9.30
  -6  -1  -2  367.76    8.70
   6  -1   2  375.56    8.10
  -6  -1  -2  369.16    8.90
   6  -1   2  365.16    9.00
  -6  -1  -2  369.16    8.40
  -6   1  -2  356.66    8.10
   6   1   2  378.96    9.20
   6   1   2  370.06    8.50
  -6   1  -2  369.06    8.90
  -6   1  -2  359.46    8.60
   6   1   2  376.06    8.90
   7  -1   2  161.08    5.00
   7  -1   2  164.18    4.10
  -7  -1  -2  156.88    4.90
  -7  -1  -2  162.18    4.50
   7  -1   2  163.78    5.00
   7  -1   2  159.68    5.30
  -7  -1  -2  162.58    4.60
  -7   1  -2  151.78    4.90
  -7   1  -2  163.28    4.10
  -7   1  -2  156.98    4.60
   7   1   2  157.48    5.20
   7   1   2  158.98    4.90
  -8  -1  -2   58.89    2.50
   8  -1   2   54.89    3.00
  -8  -1  -2   45.10    2.50
  -8  -1  -2   50.39    2.70
   8  -1   2   48.30    2.80
   8  -1   2   47.30    3.10
  -8   1  -2   49.40    2.50
  -8   1  -2   46.20    2.00
   8   1   2   49.40    3.20
   8   1   2   44.90    2.80
  -8   1  -2   55.29    2.90
   9  -1   2   60.99    3.30
   9  -1   2   56.39    3.10
   9  -1   2   61.39    3.50
  -9  -1  -2   56.09    2.70
  -9  -1  -2   56.69    2.80
  -9  -1  -2   56.79    3.00
   9   1   2   55.39    3.40
   9   1   2   53.79    3.00
  -9   1  -2   58.79    2.80
  -9   1  -2   60.99    2.30
  -9   1  -2   55.09    3.10
 -10  -1  -2  171.68    5.20
 -10  -1  -2  159.58    5.40
  10  -1   2  164.88    5.60
 -10  -1  -2  168.88    5.10
  10  -1   2  166.08    5.70
  10  -1   2  168.98    6.10
 -10   1  -2  164.58    5.60
  10   1   2  157.18    5.70
 -10   1  -2  167.58    5.20
 -10   1  -2  162.68    4.50
  10   1   2  168.38    6.00
  11  -1   2   27.80    1.70
 -11  -1  -2   27.40    2.40
  11  -1   2   30.30    2.90
 -11  -1  -2   31.30    2.70
  11  -1   2   28.10    3.10
 -11  -1  -2   33.10    2.40
  11   1   2   33.60    3.10
 -11   1  -2   35.10    2.80
 -11   1  -2   28.70    2.50
 -11   1  -2   30.20    1.90
  11   1   2   27.00    2.90
  12  -1   2    2.30    0.90
 -12  -1  -2    1.50    1.30
  12  -1   2    1.60    1.70
  12  -1   2    1.80    1.50
 -12  -1  -2    0.60    1.30
 -12  -1  -2   -2.00    1.20
  12   1   2    3.10    1.80
 -12   1  -2    0.80    1.40
  12   1   2    2.40    1.50
 -12   1  -2    0.40    1.20
 -12   1  -2    1.90    1.00
  12   1   2    0.30    1.00
  13  -1   2   13.50    2.60
 -13  -1  -2   15.10    2.10
 -13  -1  -2   15.70    2.10
  13  -1   2   23.30    3.00
 -13  -1  -2   13.00    2.20
  13   1   2   16.30    2.80
 -13   1  -2   15.50    2.20
 -13   1  -2   16.30    1.60
  13   1   2   16.00    1.90
  13   1   2   14.90    2.50
 -13   1  -2   16.70    2.40
 -14  -1  -2   13.40    2.40
  14  -1   2   14.10    2.90
 -14  -1  -2   15.00    2.30
 -14  -1  -2   15.50    2.20
  14  -1   2    9.00    2.30
 -14   1  -2   19.80    2.50
  14   1   2   13.50    2.80
  14   1   2   14.70    1.90
  14   1   2    8.90    2.40
 -14   1  -2   12.20    2.30
 -15  -1  -2    2.40    1.90
  15  -1   2    3.80    2.20
  15  -1   2   -1.30    1.70
 -15  -1  -2    0.20    1.60
 -15  -1  -2    2.00    1.60
 -15   1  -2    1.70    1.70
 -15   1  -2   -1.00    1.70
  15   1   2    2.70    2.20
  15   1   2   -2.70    1.60
  16  -1   2    0.10    1.90
 -16  -1  -2   -0.80    1.70
  16  -1   2   -0.70    2.20
  16   1   2   -2.50    1.90
 -16   1  -2    4.60    2.00
 -16   1  -2    1.70    1.90
  16   1   2    0.50    2.00
  17  -1   2    2.60    2.20
 -17  -1  -2    0.90    2.00
  17  -1   2   -0.70    2.40
 -17   1  -2   -0.70    1.90
  17   1   2   -1.30    1.80
 -17   1  -2    0.00    1.90
  17   1   2   -2.70    2.10
  18  -1   2   63.29    6.20
  18  -1   2   55.19    5.30
 -18  -1  -2   56.39    4.50
  18   1   2   66.99    5.90
 -18   1  -2   59.59    4.30
  18   1   2   63.59    5.10
 -19  -1  -2   18.60    3.10
  19  -1   2   20.10    4.10
  19  -1   2   17.30    3.60
  19   1   2   21.90    4.10
  19   1   2   14.30    3.40
  20  -1   2    9.90    3.50
 -20  -1  -2   16.60    5.00
  20  -1   2    7.80    3.10
  20   1   2    7.30    2.80
  20   1   2   11.40    3.50
  21  -1   2   42.20    5.50
  21  -1   2   37.80    4.90
  21   1   2   43.60    5.50
  21   1   2   40.10    5.10
  21  -2  -2   -0.50    2.60
  21  -2  -2   -1.00    2.90
  21   2  -2   -0.60    2.60
  21   2  -2    2.80    2.90
  20  -2  -2   17.30    3.70
  20  -2  -2   16.80    3.80
  20   2  -2   13.90    3.70
 -20   2   2   21.60    3.90
  20   2  -2   25.60    4.10
  19  -2  -2   19.30    4.00
  19  -2  -2   13.00    3.30
  19   2  -2   11.90    3.30
  19   2  -2   11.70    3.10
 -19   2   2   16.60    3.50
 -18  -2   2   11.20    2.70
  18  -2  -2    9.70    2.90
  18  -2  -2    8.20    3.20
  18   2  -2   12.00    3.30
  18   2  -2    6.80    2.90
 -18   2   2    7.50    2.90
 -17  -2   2    6.60    2.40
  17  -2  -2    6.40    2.60
  17  -2  -2    8.30    3.00
 -17   2   2    7.80    2.70
  17   2  -2    6.90    2.60
  17   2  -2    7.40    2.60
 -16  -2   2   38.90    3.60
  16  -2  -2   37.70    4.20
 -16  -2   2   40.80    3.70
  16  -2  -2   48.00    4.70
  16   2  -2   34.90    4.00
  16   2  -2   40.70    4.10
 -16   2   2   35.60    4.00
  15  -2  -2    4.30    2.30
 -15  -2   2    7.90    2.10
  15  -2  -2    5.70    2.30
 -15  -2   2    9.60    2.20
 -15   2   2    8.00    2.60
  15   2  -2    9.30    2.30
  15   2  -2    7.40    1.70
  15   2  -2    4.80    2.20
  14  -2  -2   42.80    4.10
 -14  -2   2   51.79    3.50
 -14  -2   2   47.20    3.40
  14  -2  -2   50.39    4.60
  14   2  -2   46.80    4.10
 -14   2   2   47.00    4.10
 -14   2   2   49.60    2.90
  14   2  -2   41.10    3.90
  14   2  -2   43.20    2.90
 -13  -2   2    5.40    1.80
  13  -2  -2    3.10    1.90
 -13  -2   2    6.10    1.80
  13  -2  -2    4.80    2.00
 -13   2   2    8.50    2.30
  13   2  -2    2.80    1.30
 -13   2   2    5.90    1.40
  13   2  -2    4.90    1.90
  13   2  -2    6.00    1.90
  12  -2  -2  123.99    3.30
 -12  -2   2  114.49    4.70
  12  -2  -2  115.89    5.30
 -12  -2   2  127.19    4.80
  12  -2  -2  126.29    5.60
  12   2  -2  113.79    5.00
 -12   2   2  123.69    5.40
  12   2  -2  123.79    4.40
  12   2  -2  117.69    5.20
 -12   2   2  121.29    4.10
 -11  -2   2   40.00    2.80
 -11  -2   2   36.10    2.70
  11  -2  -2   40.20    3.50
  11  -2  -2   41.90    1.70
  11  -2  -2   37.90    3.40
 -11   2   2   44.90    2.30
  11   2  -2   38.80    3.00
  11   2  -2   46.40    2.60
  11   2  -2   41.70    3.00
 -11   2   2   37.50    3.10
 -10  -2   2    6.50    1.50
  10  -2  -2    4.70    0.80
  10  -2  -2    4.90    1.40
  10  -2  -2    5.20    0.80
 -10  -2   2    4.30    1.40
  10  -2  -2    4.00    1.60
  10   2  -2    5.90    1.60
  10   2  -2    4.90    1.50
  10   2  -2    5.10    1.30
 -10   2   2    3.60    1.00
 -10   2   2    7.30    1.70
   9  -2  -2    9.30    0.90
   9  -2  -2    8.60    1.80
   9  -2  -2   13.10    2.00
  -9  -2   2   12.40    1.70
  -9  -2   2   14.50    1.80
   9  -2  -2   11.90    1.00
  -9   2   2   11.90    1.30
   9   2  -2   11.50    1.60
   9   2  -2    6.40    1.60
   9   2  -2   14.00    1.90
  -9   2   2   11.30    1.90
   8  -2  -2  327.87    8.80
   8  -2  -2  326.17    7.10
   8  -2  -2  321.07    8.90
  -8  -2   2  331.87    8.40
   8  -2  -2  306.57    7.10
  -8  -2   2  315.27    8.20
   8   2  -2  317.87    8.40
   8   2  -2  341.67    8.20
  -8   2   2  316.17    7.40
   8   2  -2  332.67    8.70
  -8   2   2  330.17    8.90
   7  -2  -2  460.45   11.60
  -7  -2   2  466.25   10.90
  -7  -2   2  473.45   11.00
   7  -2  -2  465.05    9.80
   7  -2  -2  452.45    9.90
  -7  -2   2  458.55   11.00
   7  -2  -2  483.25   11.50
  -7   2   2  454.45   10.10
  -7   2   2  464.35    9.80
  -7   2   2  477.15   11.50
   7   2  -2  478.55   10.90
   7   2  -2  479.85   11.30
   7   2  -2  464.15   11.00
   6  -2  -2    7.50    1.40
  -6  -2   2    7.00    1.20
   6  -2  -2    7.00    0.70
  -6  -2   2    7.20    1.20
  -6  -2   2    6.90    1.20
   6  -2  -2    7.00    1.40
   6   2  -2    7.60    1.20
  -6   2   2    7.90    1.40
   6   2  -2    6.90    1.20
   6   2  -2    7.00    1.20
  -6   2   2    6.90    0.60
  -5  -2   2   73.59    2.80
   5  -2  -2   72.59    2.00
  -5  -2   2   76.19    2.70
   5  -2  -2   77.99    3.10
  -5  -2   2   74.29    2.60
   5  -2  -2   68.39    2.90
   5   2  -2   75.79    2.70
  -5   2   2   74.09    3.00
  -5   2   2   71.79    1.90
   5   2  -2   75.69    2.60
   5   2  -2   67.39    2.60
  -4  -2   2   15.60    1.40
   4  -2  -2   13.00    1.40
   4  -2  -2   12.90    0.90
  -4  -2   2   14.30    1.10
   4  -2  -2   14.30    1.50
  -4  -2   2   12.20    1.20
  -4  -2   2   13.10    1.20
   4   2  -2   11.30    1.20
  -4   2   2   14.70    1.50
   4   2  -2   13.90    1.30
  -4   2   2   12.90    0.80
   4   2  -2   12.50    1.00
  -3  -2   2  809.42   16.80
   3  -2  -2  823.72   17.50
   3  -2  -2  815.42   16.80
  -3  -2   2  813.12   17.30
   3  -2  -2  823.92   17.60
  -3  -2   2  823.62   17.20
  -3   2   2  813.32   16.70
  -3   2   2  817.12   17.50
   3   2  -2  820.72   17.10
   3   2  -2  809.72   17.20
   3   2  -2  824.72   17.30
   3   2  -2  826.72   16.80
  -2  -2   2   94.79    2.90
   2  -2  -2   95.89    2.60
  -2  -2   2   97.49    2.20
  -2  -2   2   94.19    2.60
  -2  -2   2   97.19    2.90
   2   2  -2   93.79    2.60
  -2   2   2   97.09    2.50
   2   2  -2   95.89    2.90
   2   2  -2   99.09    2.80
  -2   2   2   94.49    3.00
   2   2  -2   98.19    2.20
  -1  -2   2  438.86    9.60
   1  -2  -2  445.16    9.60
   1  -2  -2  438.96    9.30
  -1  -2   2  432.06    9.50
   1  -2  -2  443.56    9.70
  -1  -2   2  426.86    9.00
   1  -2  -2  426.96    9.40
  -1   2   2  445.86    9.30
   1   2  -2  413.86    9.00
   1   2  -2  426.76    9.50
   1   2  -2  437.86    9.40
  -1   2   2  428.26    9.40
   0  -2  -2   79.19    2.50
   0  -2   2   72.59    2.30
   0  -2  -2   78.49    2.20
   0  -2   2   77.09    2.00
   0  -2  -2   76.79    2.50
   0  -2   2   75.99    2.60
   0  -2  -2   76.69    2.40
   0  -2   2   75.89    2.20
   0   2  -2   72.99    1.80
   0   2  -2   79.19    2.50
   0   2  -2   74.59    2.20
   0   2   2   81.19    2.30
   0   2   2   73.99    2.40
   0   2  -2   75.79    2.30
   0   2   2   76.99    2.20
   0   2  -2   79.59    2.00
   0   2   2   79.79    2.50
   0   2  -2   76.39    1.90
   1  -2   2  728.83   15.10
  -1  -2  -2  736.73   15.50
  -1  -2  -2  734.43   15.30
   1  -2   2  727.13   15.60
  -1  -2  -2  739.83   15.70
   1  -2   2  699.73   15.30
  -1  -2  -2  747.43   15.60
   1  -2   2  721.13   15.20
  -1  -2  -2  730.83   14.90
   1  -2   2  738.43   14.90
   1   2   2  728.93   14.90
   1   2   2  742.13   15.40
   1   2   2  728.73   15.40
  -1   2  -2  744.03   14.80
  -1   2  -2  731.03   15.30
  -1   2  -2  722.23   15.10
  -1   2  -2  724.93   15.20
   2  -2   2 1582.74   32.00
  -2  -2  -2 1548.74   32.10
   2  -2   2 1560.34   31.60
   2  -2   2 1602.44   31.60
  -2  -2  -2 1561.64   32.00
   2  -2   2 1559.44   32.30
   2   2   2 1582.54   32.00
  -2   2  -2 1551.04   31.50
   2   2   2 1543.95   31.90
  -2   2  -2 1574.54   31.50
  -2   2  -2 1523.65   31.80
   3  -2   2   88.89    2.60
  -3  -2  -2   87.19    2.90
   3  -2   2   89.59    3.20
   3  -2   2   90.49    2.30
   3  -2   2   90.79    3.00
  -3  -2  -2   87.89    3.00
   3   2   2   93.99    2.90
  -3   2  -2   93.19    2.60
  -3   2  -2   88.49    2.70
  -3   2  -2   95.39    2.30
   3   2   2   96.49    3.00
  -4  -2  -2  420.56    9.70
   4  -2   2  412.66    9.80
  -4  -2  -2  422.56    8.70
   4  -2   2  423.56    8.80
  -4  -2  -2  405.06    9.60
   4  -2   2  420.46    9.40
  -4  -2  -2  411.26    8.70
   4  -2   2  415.06    9.90
  -4   2  -2  430.66    8.80
  -4   2  -2  426.16    9.30
   4   2   2  424.46    9.70
   4   2   2  415.66    9.60
   5  -2   2  121.29    2.80
   5  -2   2  118.19    4.10
   5  -2   2  119.99    4.10
   5  -2   2  121.79    3.70
  -5  -2  -2  126.09    3.00
  -5  -2  -2  122.79    3.90
  -5  -2  -2  120.79    3.00
  -5  -2  -2  121.09    3.80
  -5   2  -2  115.09    2.90
   5   2   2  119.89    4.00
  -5   2  -2  119.49    3.50
   5   2   2  127.99    3.80
  -6  -2  -2    2.70    1.10
   6  -2   2    3.90    0.50
  -6  -2  -2    3.80    1.10
   6  -2   2    4.50    1.10
   6  -2   2    6.40    1.40
   6  -2   2    9.50    1.60
  -6   2  -2    3.10    0.90
   6   2   2    7.60    1.40
   6   2   2    5.20    1.20
  -6   2  -2    3.30    0.60
  -7  -2  -2   50.99    2.10
  -7  -2  -2   54.49    2.70
   7  -2   2   55.89    1.70
  -7  -2  -2   58.29    2.80
   7  -2   2   57.29    3.20
   7  -2   2   50.49    3.00
   7  -2   2   56.79    2.80
   7   2   2   58.59    3.00
  -7   2  -2   53.29    2.40
   7   2   2   55.09    2.90
  -7   2  -2   50.99    2.80
  -7   2  -2   54.59    1.70
   8  -2   2   13.10    2.00
  -8  -2  -2   17.60    1.50
   8  -2   2   17.00    1.10
   8  -2   2   15.60    2.00
  -8  -2  -2   17.30    1.90
   8  -2   2   15.70    1.90
  -8  -2  -2   18.00    1.90
   8   2   2   16.60    2.00
   8   2   2   22.70    2.40
  -8   2  -2   19.20    1.20
  -8   2  -2   17.70    1.70
  -8   2  -2   19.20    2.20
  -9  -2  -2    5.20    1.10
   9  -2   2    8.30    1.80
   9  -2   2    5.60    1.50
   9  -2   2    5.20    1.70
  -9  -2  -2    5.50    1.50
  -9  -2  -2    5.40    1.50
   9  -2   2    6.00    0.80
   9   2   2    4.00    1.40
   9   2   2    4.90    1.60
  -9   2  -2    5.60    1.20
[truncated: 2,384,956 more chars]
