# Supplementary material for: Metal‐Free Scission of the NO+ Triple Bond
Source: Angew Chem Int Ed Engl. 2026 Feb 15;65(13):e24527. doi: 10.1002/anie.202524527 (PMC13007579; doi:10.1002/anie.202524527)
Supplement: Supplementary file 2 — Supporting File 2: anie71442‐sup‐0002‐Data.zip. [file ANIE-65-e24527-s001.zip › P21_a-finalcif.cif]

data_P21_a
_audit_contact_author_name        'Julie Willrett'
_audit_contact_author_phone       ?
_audit_contact_author_email       julie.willrett@ac.uni-freiburg.de
_audit_contact_author_address     'Albertstra\&se 21, 79104 Freiburg'
_audit_creation_method
;FinalCif V144 by Daniel Kratzert, Freiburg 2025, 
https://dkratzert.de/finalcif.html
;
_publ_section_references
;Sheldrick, G.M. (2015). Acta Cryst. A71, 3-8.
Sheldrick, G.M. (2015). Acta Cryst. C71, 3-8.
The program DSR was used for model building:
D. Kratzert, I. Krossing, J. Appl. Cryst. 2018, 51, 928-934. doi: 
10.1107/S1600576718004508
;
_shelx_SHELXL_version_number      '2019/3'
_chemical_name_systematic         ?
_chemical_name_common             ?
_chemical_formula_sum             'C39 H43 Al F36 N2 O5 P2'
_chemical_formula_moiety          'C16 Al F36 O4, C23 H43 N2 O P2'
_chemical_formula_weight          1392.67
_chemical_melting_point           ?
_chemical_absolute_configuration  ?
_space_group_crystal_system       monoclinic
_space_group_IT_number            4
_space_group_name_H-M_alt         'P 21'
_vrf_PLAT089_P21_a
;PROBLEM: Poor Data / Parameter Ratio (Zmax <= 18) .......       4.19 Note  
RESPONSE: This stems from the poor diffraction of the crystal (and resulting low
 resolution) in combination with a non-centrosymmetric space group and a high 
degree of anion disorder (and thus a high need for parameters).
;
_vrf_PLAT340_P21_a
;PROBLEM: Low Bond Precision on  C-C Bonds ...............    0.03138 Ang.  
RESPONSE: This stems from the poor diffraction of the crystal (and resulting low
 resolution).
;
_vrf_PLAT412_P21_a
;PROBLEM: Short Intra XH3 .. XHn     H3B_6    ..H3A_7    .       1.78 Ang.  
RESPONSE: Due to the large ellipsoids of C atoms and uncertain location of C 
atoms, H atom positions are also uncertain. They are not determined directly by 
scXRD but calculated onto C atom positions using AFIX. This is presumably the 
cause of this alert and reflects the overall poor crystal data quality rather 
than a real problem with H atom distances.
;
_space_group_name_Hall            'P 2yb'
_shelx_space_group_comment
;
The symmetry employed for this shelxl refinement is uniquely defined
by the following loop, which should always be used as a source of
symmetry information in preference to the above space-group names.
They are only intended as comments.
;

loop_
_space_group_symop_operation_xyz
'x, y, z'
'-x, y+1/2, -z'

_cell_length_a                    10.161(5)
_cell_length_b                    23.277(8)
_cell_length_c                    11.428(4)
_cell_angle_alpha                 90
_cell_angle_beta                  90.683(18)
_cell_angle_gamma                 90
_cell_volume                      2702.6(18)
_cell_formula_units_Z             2
_cell_measurement_temperature     100(2)
_cell_measurement_reflns_used     7859
_cell_measurement_theta_min       2.187
_cell_measurement_theta_max       22.226
_exptl_crystal_description        block
_exptl_crystal_colour             colourless
_exptl_crystal_recrystallization_method ?
_exptl_crystal_density_meas       ?
_exptl_crystal_density_method     ?
_exptl_crystal_density_diffrn     1.711
_exptl_crystal_F_000              1396
_exptl_crystal_size_max           0.536
_exptl_crystal_size_mid           0.264
_exptl_crystal_size_min           0.122
_exptl_absorpt_coefficient_mu     0.265
_exptl_absorpt_correction_type    multi-scan
_exptl_absorpt_correction_T_min   0.5849
_exptl_absorpt_correction_T_max   0.7452
_exptl_absorpt_process_details
;SADABS-2016/2 - Bruker AXS area detector scaling and absorption correction: 
Krause, L., Herbst-Irmer, R., Sheldrick G.M. & Stalke D., J. Appl. Cryst. 48 
(2015) 3-10
;
_exptl_absorpt_special_details    ?
_shelx_estimated_absorpt_T_min    ?
_shelx_estimated_absorpt_T_max    ?
_exptl_transmission_factor_min    ?
_exptl_transmission_factor_max    ?
_exptl_special_details            ?
_diffrn_ambient_temperature       100(2)
_diffrn_ambient_environment       N~2~
_diffrn_radiation_type            MoK\a
_diffrn_radiation_wavelength      0.71073
_diffrn_radiation_monochromator   'mirror optics'
_diffrn_measurement_ambient_temperature_device_make 'Oxford Cryostream 800'
_diffrn_radiation_probe           x-ray
_diffrn_source                    'microfocus sealed X-ray tube'
_diffrn_source_type               'Incoatec I\ms'
_diffrn_source_voltage            50.0
_diffrn_source_current            1.4
_diffrn_detector                  CPAD
_diffrn_detector_type             'Bruker PHOTON III'
_diffrn_detector_area_resol_mean  7.41
_diffrn_measurement_device        'three-circle diffractometer'
_diffrn_measurement_device_type   'Bruker D8 VENTURE dual wavelength Mo/Cu'
_diffrn_measurement_method        '\w and \f scans'
_diffrn_measurement_specimen_support 'MiTeGen micromount'
_diffrn_reflns_number             32211
_diffrn_reflns_av_unetI/netI      0.0916
_diffrn_reflns_av_R_equivalents   0.0960
_diffrn_reflns_theta_min          2.187
_diffrn_reflns_theta_max          25.188
_diffrn_reflns_theta_full         25.188
_diffrn_reflns_limit_h_min        -11
_diffrn_reflns_limit_h_max        12
_diffrn_reflns_limit_k_min        -27
_diffrn_reflns_limit_k_max        27
_diffrn_reflns_limit_l_min        -13
_diffrn_reflns_limit_l_max        13
_diffrn_measured_fraction_theta_max 0.970
_diffrn_measured_fraction_theta_full 0.996
_diffrn_reflns_Laue_measured_fraction_max 0.970
_diffrn_reflns_Laue_measured_fraction_full 0.996
_diffrn_reflns_point_group_measured_fraction_max 0.970
_diffrn_reflns_point_group_measured_fraction_full 0.996
_reflns_number_total              9547
_reflns_number_gt                 6278
_reflns_threshold_expression      'I > 2\s(I)'
_reflns_Friedel_coverage          0.948
_reflns_Friedel_fraction_max      0.970
_reflns_Friedel_fraction_full     0.997
_reflns_special_details
;
 Reflections were merged by SHELXL according to the crystal
 class for the calculation of statistics and refinement.
 
 _reflns_Friedel_fraction is defined as the number of unique
 Friedel pairs measured divided by the number that would be
 possible theoretically, ignoring centric projections and
 systematic absences. Completness statistics refer to single and
 composite reflections containing twin component 1 only.
;
_computing_data_collection        'Bruker BIS 8.5.5.6/2024-10-24 and APEX6 2024.9-1'
_computing_cell_refinement        'SAINT V8.40B'
_computing_data_reduction         'SAINT V8.40B'
_computing_structure_solution     'SHELXT 2018/2 (Sheldrick, 2018)'
_computing_structure_refinement   'SHELXL-2019/2 (Sheldrick, 2019)'
_computing_molecular_graphics     ?
_computing_publication_material   ?
_refine_special_details
;
 Refined as a 4-component inversion twin.
;
_refine_ls_structure_factor_coef  Fsqd
_refine_ls_matrix_type            full
_refine_ls_weighting_scheme       calc
_refine_ls_weighting_details      'w=1/[\s^2^(Fo^2^)+(0.2000P)^2^] where P=(Fo^2^+2Fc^2^)/3'
_atom_sites_solution_primary      direct
_atom_sites_solution_secondary    ?
_atom_sites_solution_hydrogens    geom
_refine_ls_hydrogen_treatment     constr
_refine_ls_number_reflns          9547
_refine_ls_number_parameters      1180
_refine_ls_number_restraints      9160
_refine_ls_R_factor_all           0.1650
_refine_ls_R_factor_gt            0.1203
_refine_ls_wR_factor_ref          0.3467
_refine_ls_wR_factor_gt           0.3062
_refine_ls_goodness_of_fit_ref    1.268
_refine_ls_restrained_S_all       1.231
_refine_ls_shift/su_max           0.007
_refine_ls_shift/su_mean          0.000
_refine_diff_density_max          0.713
_refine_diff_density_min          -0.488
_refine_diff_density_rms          0.116
_refine_ls_extinction_method      none
_refine_ls_extinction_coef        .
_refine_ls_abs_structure_Flack    ?
_refine_ls_abs_structure_details
;
 Twinning involves inversion, so Flack parameter cannot be determined
;

loop_
_atom_type_symbol
_atom_type_description
_atom_type_scat_dispersion_real
_atom_type_scat_dispersion_imag
_atom_type_scat_source
'C'  'C'  0.0033 0.0016 'International Tables Vol C Tables 4.2.6.8 and 6.1.1.4'
'N'  'N'  0.0061 0.0033 'International Tables Vol C Tables 4.2.6.8 and 6.1.1.4'
'O'  'O'  0.0106 0.0060 'International Tables Vol C Tables 4.2.6.8 and 6.1.1.4'
'F'  'F'  0.0171 0.0103 'International Tables Vol C Tables 4.2.6.8 and 6.1.1.4'
'Al' 'Al' 0.0645 0.0514 'International Tables Vol C Tables 4.2.6.8 and 6.1.1.4'
'P'  'P'  0.1023 0.0942 'International Tables Vol C Tables 4.2.6.8 and 6.1.1.4'
'H'  'H'  0.0000 0.0000 'International Tables Vol C Tables 4.2.6.8 and 6.1.1.4'

_geom_special_details
;
 All esds (except the esd in the dihedral angle between two l.s. planes)
 are estimated using the full covariance matrix.  The cell esds are taken
 into account individually in the estimation of esds in distances, angles
 and torsion angles; correlations between esds in cell parameters are only
 used when they are defined by crystal symmetry.  An approximate (isotropic)
 treatment of cell esds is used for estimating esds involving l.s. planes.
;

loop_
_atom_site_label
_atom_site_type_symbol
_atom_site_fract_x
_atom_site_fract_y
_atom_site_fract_z
_atom_site_U_iso_or_equiv
_atom_site_adp_type
_atom_site_occupancy
_atom_site_site_symmetry_order
_atom_site_calc_flag
_atom_site_refinement_flags_posn
_atom_site_refinement_flags_adp
_atom_site_refinement_flags_occupancy
_atom_site_disorder_assembly
_atom_site_disorder_group
P1    P  0.5316(6)  0.4034(3)  0.1398(4)   0.0656(14) Uani 1         1 d    . U . . .
P2    P  0.5417(6)  0.2967(2)  -0.1329(5)  0.0609(13) Uani 1         1 d    . . . . .
Al1   Al 0.0945(4)  0.6100(2)  0.6412(3)   0.0335(9)  Uani 1         1 d    . . . . .
O1    O  0.509(2)   0.3888(7)  0.0020(16)  0.063(5)   Uani 0.78(2)   1 d    . U P A 1
N1    N  0.4842(19) 0.3264(8)  -0.0152(15) 0.042(4)   Uani 0.78(2)   1 d    . U P A 1
N2    N  0.511(7)   0.358(3)   -0.075(6)   0.049(9)   Uani 0.22(2)   1 d    . U P A 2
O2    O  0.482(6)   0.350(2)   0.054(5)    0.045(9)   Uani 0.22(2)   1 d    . U P A 2
C1    C  0.697(3)   0.3902(15) 0.205(2)    0.095(7)   Uani 1         1 d    . U . . .
H1A   H  0.727814   0.425339   0.245811    0.113      Uiso 1         1 calc R U . . .
H1B   H  0.691025   0.359037   0.263895    0.113      Uiso 1         1 calc R U . . .
C2    C  0.716(3)   0.2779(8)  -0.1271(18) 0.074(7)   Uani 1         1 d    . . . . .
H2A   H  0.724713   0.238618   -0.094858   0.089      Uiso 1         1 calc R U . . .
H2B   H  0.750012   0.277388   -0.207787   0.089      Uiso 1         1 calc R U . . .
O1_1  O  0.2580(12) 0.6002(9)  0.6126(14)  0.086(5)   Uani 1         1 d    D U . . .
C1_1  C  0.3849(12) 0.6043(5)  0.6385(10)  0.044(3)   Uani 1         1 d    D U . . .
C2_1  C  0.4244(19) 0.5700(7)  0.7485(13)  0.082(5)   Uani 1         1 d    D U . . .
F1_1  F  0.3944(18) 0.6014(6)  0.8459(8)   0.099(5)   Uani 1         1 d    D U . . .
F2_1  F  0.5515(18) 0.5533(11) 0.738(2)    0.153(8)   Uani 1         1 d    D U . . .
F3_1  F  0.360(2)   0.5181(5)  0.7409(13)  0.118(6)   Uani 1         1 d    D U . . .
C3_1  C  0.4575(18) 0.5796(7)  0.5302(14)  0.084(5)   Uani 1         1 d    D U . . .
F4_1  F  0.399(2)   0.6011(9)  0.4320(10)  0.130(6)   Uani 1         1 d    D U . . .
F5_1  F  0.4505(19) 0.5206(5)  0.5387(12)  0.099(5)   Uani 1         1 d    D U . . .
F6_1  F  0.5790(16) 0.6026(9)  0.5282(18)  0.138(7)   Uani 1         1 d    D U . . .
C4_1  C  0.4239(17) 0.6678(7)  0.6578(13)  0.072(4)   Uani 1         1 d    D U . . .
F7_1  F  0.427(2)   0.6934(6)  0.5531(12)  0.119(7)   Uani 1         1 d    D U . . .
F8_1  F  0.5442(14) 0.6686(7)  0.7108(19)  0.124(7)   Uani 1         1 d    D U . . .
F9_1  F  0.3425(14) 0.6900(5)  0.7388(13)  0.082(4)   Uani 1         1 d    D U . . .
N1_5  N  0.7412(18) 0.3306(7)  0.0471(12)  0.065(4)   Uani 1         1 d    D U . . .
C1_5  C  0.7985(16) 0.3179(8)  -0.0547(14) 0.056(4)   Uani 1         1 d    D U . . .
C2_5  C  0.9100(17) 0.3430(9)  -0.089(2)   0.080(6)   Uani 1         1 d    D U . . .
H2_5  H  0.949373   0.332125   -0.160629   0.096      Uiso 1         1 calc R U . . .
C3_5  C  0.967(2)   0.3839(13) -0.021(2)   0.103(9)   Uani 1         1 d    D U . . .
H3_5  H  1.046717   0.401478   -0.043401   0.124      Uiso 1         1 calc R U . . .
C4_5  C  0.908(2)   0.3991(13) 0.078(2)    0.099(8)   Uani 1         1 d    D U . . .
H4_5  H  0.945856   0.428557   0.125197    0.119      Uiso 1         1 calc R U . . .
C5_5  C  0.797(2)   0.3732(11) 0.1109(19)  0.084(6)   Uani 1         1 d    D U . . .
C1_6  C  0.632(2)   0.3863(10) -0.260(2)   0.083(6)   Uani 1         1 d    D U . . .
H1A_6 H  0.632500   0.408518   -0.333106   0.125      Uiso 1         1 calc R U . . .
H1B_6 H  0.716968   0.366801   -0.250048   0.125      Uiso 1         1 calc R U . . .
H1C_6 H  0.617688   0.412236   -0.194049   0.125      Uiso 1         1 calc R U . . .
C2_6  C  0.522(2)   0.3417(9)  -0.266(2)   0.079(5)   Uani 1         1 d    D U . . .
C3_6  C  0.530(3)   0.3049(14) -0.375(2)   0.102(8)   Uani 1         1 d    D U . . .
H3A_6 H  0.616686   0.286507   -0.377523   0.153      Uiso 1         1 calc R U . . .
H3B_6 H  0.461463   0.275271   -0.372716   0.153      Uiso 1         1 calc R U . . .
H3C_6 H  0.517180   0.329003   -0.444090   0.153      Uiso 1         1 calc R U . . .
C4_6  C  0.389(2)   0.3713(12) -0.257(3)   0.095(7)   Uani 1         1 d    D U . . .
H4A_6 H  0.379877   0.400023   -0.319164   0.143      Uiso 1         1 calc R U . . .
H4B_6 H  0.381995   0.390219   -0.180546   0.143      Uiso 1         1 calc R U . . .
H4C_6 H  0.318294   0.342720   -0.265142   0.143      Uiso 1         1 calc R U . . .
C1_7  C  0.306(2)   0.2433(19) -0.153(3)   0.135(11)  Uani 1         1 d    D U . . .
H1A_7 H  0.287195   0.237915   -0.236399   0.203      Uiso 1         1 calc R U . . .
H1B_7 H  0.290985   0.283542   -0.131658   0.203      Uiso 1         1 calc R U . . .
H1C_7 H  0.248904   0.218458   -0.106877   0.203      Uiso 1         1 calc R U . . .
C2_7  C  0.448(2)   0.2281(11) -0.128(2)   0.103(7)   Uani 1         1 d    D U . . .
C3_7  C  0.501(4)   0.1902(13) -0.225(3)   0.131(11)  Uani 1         1 d    D U . . .
H3A_7 H  0.481034   0.207816   -0.301147   0.196      Uiso 1         1 calc R U . . .
H3B_7 H  0.596448   0.186196   -0.215411   0.196      Uiso 1         1 calc R U . . .
H3C_7 H  0.459574   0.152241   -0.221169   0.196      Uiso 1         1 calc R U . . .
C4_7  C  0.474(3)   0.2040(13) -0.008(2)   0.112(8)   Uani 1         1 d    D U . . .
H4A_7 H  0.549980   0.177882   -0.011464   0.168      Uiso 1         1 calc R U . . .
H4B_7 H  0.396866   0.182836   0.018182    0.168      Uiso 1         1 calc R U . . .
H4C_7 H  0.493785   0.235384   0.046218    0.168      Uiso 1         1 calc R U . . .
C1_8  C  0.290(3)   0.3669(11) 0.178(2)    0.101(7)   Uani 1         1 d    D U . . .
H1A_8 H  0.269177   0.405040   0.146298    0.151      Uiso 1         1 calc R U . . .
H1B_8 H  0.219920   0.354907   0.231014    0.151      Uiso 1         1 calc R U . . .
H1C_8 H  0.295926   0.339279   0.113365    0.151      Uiso 1         1 calc R U . . .
C2_8  C  0.420(3)   0.3691(10) 0.2440(17)  0.101(7)   Uani 1         1 d    D U . . .
C3_8  C  0.473(4)   0.3100(11) 0.267(2)    0.119(10)  Uani 1         1 d    D U . . .
H3A_8 H  0.406841   0.287011   0.307186    0.179      Uiso 1         1 calc R U . . .
H3B_8 H  0.552589   0.312809   0.316362    0.179      Uiso 1         1 calc R U . . .
H3C_8 H  0.495284   0.291658   0.192632    0.179      Uiso 1         1 calc R U . . .
C4_8  C  0.411(4)   0.4033(16) 0.356(3)    0.134(11)  Uani 1         1 d    D U . . .
H4A_8 H  0.495607   0.401255   0.398495    0.200      Uiso 1         1 calc R U . . .
H4B_8 H  0.341648   0.387316   0.405120    0.200      Uiso 1         1 calc R U . . .
H4C_8 H  0.390934   0.443447   0.337682    0.200      Uiso 1         1 calc R U . . .
C1_9  C  0.615(3)   0.4942(15) 0.029(3)    0.132(11)  Uani 1         1 d    D U . . .
H1A_9 H  0.580649   0.480108   -0.046187   0.198      Uiso 1         1 calc R U . . .
H1B_9 H  0.698990   0.475144   0.046929    0.198      Uiso 1         1 calc R U . . .
H1C_9 H  0.629126   0.535808   0.024191    0.198      Uiso 1         1 calc R U . . .
C2_9  C  0.5171(19) 0.4812(11) 0.125(2)    0.092(6)   Uani 1         1 d    D U . . .
C3_9  C  0.378(2)   0.4945(12) 0.084(3)    0.105(9)   Uani 1         1 d    D U . . .
H3A_9 H  0.356865   0.471044   0.014993    0.158      Uiso 1         1 calc R U . . .
H3B_9 H  0.371841   0.535266   0.063334    0.158      Uiso 1         1 calc R U . . .
H3C_9 H  0.316643   0.485754   0.146606    0.158      Uiso 1         1 calc R U . . .
C4_9  C  0.560(4)   0.517(2)   0.230(4)    0.166(15)  Uani 1         1 d    D U . . .
H4A_9 H  0.588308   0.491970   0.294018    0.249      Uiso 1         1 calc R U . . .
H4B_9 H  0.485415   0.540786   0.256110    0.249      Uiso 1         1 calc R U . . .
H4C_9 H  0.632637   0.542465   0.208004    0.249      Uiso 1         1 calc R U . . .
O1_10 O  0.057(4)   0.6759(12) 0.581(3)    0.063(6)   Uani 0.480(14) 1 d    D U P B 1
C1_10 C  0.008(2)   0.7117(9)  0.501(2)    0.065(4)   Uani 0.480(14) 1 d    D U P B 1
C2_10 C  0.069(3)   0.6959(10) 0.383(2)    0.076(5)   Uani 0.480(14) 1 d    D U P B 1
F1_10 F  0.198(3)   0.7118(16) 0.390(4)    0.084(7)   Uani 0.480(14) 1 d    D U P B 1
F2_10 F  0.015(3)   0.7239(12) 0.291(2)    0.091(7)   Uani 0.480(14) 1 d    D U P B 1
F3_10 F  0.067(3)   0.6389(9)  0.360(2)    0.081(6)   Uani 0.480(14) 1 d    D U P B 1
C3_10 C  -0.142(2)  0.7076(12) 0.490(3)    0.088(6)   Uani 0.480(14) 1 d    D U P B 1
F4_10 F  -0.198(3)  0.7071(18) 0.596(3)    0.111(8)   Uani 0.480(14) 1 d    D U P B 1
F5_10 F  -0.181(4)  0.6610(14) 0.429(4)    0.121(10)  Uani 0.480(14) 1 d    D U P B 1
F6_10 F  -0.195(4)  0.7536(15) 0.436(3)    0.115(9)   Uani 0.480(14) 1 d    D U P B 1
C4_10 C  0.049(3)   0.7735(9)  0.534(2)    0.081(5)   Uani 0.480(14) 1 d    D U P B 1
F7_10 F  -0.030(4)  0.7930(14) 0.619(3)    0.103(7)   Uani 0.480(14) 1 d    D U P B 1
F8_10 F  0.044(4)   0.8117(10) 0.445(2)    0.114(8)   Uani 0.480(14) 1 d    D U P B 1
F9_10 F  0.173(3)   0.7755(14) 0.579(4)    0.100(7)   Uani 0.480(14) 1 d    D U P B 1
O1_11 O  0.024(4)   0.6676(11) 0.570(3)    0.069(6)   Uani 0.520(14) 1 d    D U P B 2
C1_11 C  0.007(2)   0.7206(10) 0.5326(18)  0.069(4)   Uani 0.520(14) 1 d    D U P B 2
C2_11 C  -0.139(2)  0.7383(12) 0.542(2)    0.088(5)   Uani 0.520(14) 1 d    D U P B 2
F1_11 F  -0.172(3)  0.7431(13) 0.656(2)    0.090(7)   Uani 0.520(14) 1 d    D U P B 2
F2_11 F  -0.157(4)  0.7886(13) 0.483(3)    0.111(8)   Uani 0.520(14) 1 d    D U P B 2
F3_11 F  -0.217(3)  0.6990(14) 0.492(3)    0.109(8)   Uani 0.520(14) 1 d    D U P B 2
C3_11 C  0.048(3)   0.7257(11) 0.404(2)    0.080(5)   Uani 0.520(14) 1 d    D U P B 2
F4_11 F  0.164(3)   0.6991(13) 0.386(3)    0.084(7)   Uani 0.520(14) 1 d    D U P B 2
F5_11 F  -0.038(3)  0.6998(16) 0.331(3)    0.102(8)   Uani 0.520(14) 1 d    D U P B 2
F6_11 F  0.065(4)   0.7814(10) 0.376(3)    0.111(8)   Uani 0.520(14) 1 d    D U P B 2
C4_11 C  0.086(3)   0.7633(10) 0.611(2)    0.079(5)   Uani 0.520(14) 1 d    D U P B 2
F7_11 F  0.216(2)   0.7614(14) 0.584(3)    0.098(8)   Uani 0.520(14) 1 d    D U P B 2
F8_11 F  0.039(3)   0.8173(9)  0.607(2)    0.089(7)   Uani 0.520(14) 1 d    D U P B 2
F9_11 F  0.081(3)   0.7479(10) 0.7248(18)  0.093(7)   Uani 0.520(14) 1 d    D U P B 2
O1_12 O  0.085(4)   0.612(2)   0.795(3)    0.058(6)   Uani 0.451(15) 1 d    D U P B 1
C1_12 C  0.005(2)   0.6062(9)  0.8855(19)  0.059(4)   Uani 0.451(15) 1 d    D U P B 1
C2_12 C  0.068(3)   0.6375(12) 0.989(2)    0.078(5)   Uani 0.451(15) 1 d    D U P B 1
F1_12 F  0.168(3)   0.6058(17) 1.035(2)    0.090(7)   Uani 0.451(15) 1 d    D U P B 1
F2_12 F  -0.020(3)  0.6425(17) 1.078(2)    0.109(8)   Uani 0.451(15) 1 d    D U P B 1
F3_12 F  0.110(4)   0.6907(12) 0.962(3)    0.106(8)   Uani 0.451(15) 1 d    D U P B 1
C3_12 C  -0.132(2)  0.6301(11) 0.859(2)    0.072(5)   Uani 0.451(15) 1 d    D U P B 1
F4_12 F  -0.169(3)  0.6191(18) 0.746(2)    0.070(7)   Uani 0.451(15) 1 d    D U P B 1
F5_12 F  -0.138(3)  0.6876(10) 0.880(3)    0.082(6)   Uani 0.451(15) 1 d    D U P B 1
F6_12 F  -0.223(3)  0.6045(14) 0.928(2)    0.079(7)   Uani 0.451(15) 1 d    D U P B 1
C4_12 C  -0.002(2)  0.5412(10) 0.913(2)    0.071(5)   Uani 0.451(15) 1 d    D U P B 1
F7_12 F  -0.094(3)  0.5163(13) 0.843(2)    0.085(7)   Uani 0.451(15) 1 d    D U P B 1
F8_12 F  -0.030(4)  0.5283(14) 1.0249(19)  0.098(7)   Uani 0.451(15) 1 d    D U P B 1
F9_12 F  0.117(3)   0.5172(13) 0.889(2)    0.083(7)   Uani 0.451(15) 1 d    D U P B 1
O1_13 O  0.065(4)   0.6105(18) 0.785(2)    0.068(6)   Uani 0.549(15) 1 d    D U P B 2
C1_13 C  0.006(2)   0.6220(8)  0.8843(18)  0.061(3)   Uani 0.549(15) 1 d    D U P B 2
C2_13 C  0.077(2)   0.5931(10) 0.987(2)    0.080(5)   Uani 0.549(15) 1 d    D U P B 2
F1_13 F  0.186(3)   0.6234(14) 1.015(3)    0.106(8)   Uani 0.549(15) 1 d    D U P B 2
F2_13 F  -0.003(3)  0.5914(15) 1.0812(19)  0.109(7)   Uani 0.549(15) 1 d    D U P B 2
F3_13 F  0.109(3)   0.5385(10) 0.961(2)    0.095(6)   Uani 0.549(15) 1 d    D U P B 2
C3_13 C  -0.136(2)  0.5987(10) 0.874(2)    0.080(5)   Uani 0.549(15) 1 d    D U P B 2
F4_13 F  -0.190(4)  0.6122(18) 0.768(3)    0.099(9)   Uani 0.549(15) 1 d    D U P B 2
F5_13 F  -0.136(3)  0.5407(9)  0.885(2)    0.088(6)   Uani 0.549(15) 1 d    D U P B 2
F6_13 F  -0.208(3)  0.6219(16) 0.960(3)    0.108(8)   Uani 0.549(15) 1 d    D U P B 2
C4_13 C  0.005(2)   0.6873(9)  0.9015(18)  0.067(4)   Uani 0.549(15) 1 d    D U P B 2
F7_13 F  -0.079(2)  0.7141(12) 0.8242(19)  0.085(6)   Uani 0.549(15) 1 d    D U P B 2
F8_13 F  -0.020(3)  0.7053(11) 1.0107(16)  0.086(6)   Uani 0.549(15) 1 d    D U P B 2
F9_13 F  0.124(2)   0.7095(10) 0.874(2)    0.078(6)   Uani 0.549(15) 1 d    D U P B 2
O1_14 O  0.010(4)   0.5569(11) 0.569(3)    0.073(6)   Uani 0.561(14) 1 d    D U P B 1
C1_14 C  -0.008(2)  0.5040(9)  0.5289(17)  0.068(4)   Uani 0.561(14) 1 d    D U P B 1
C2_14 C  -0.152(2)  0.4868(12) 0.551(2)    0.092(5)   Uani 0.561(14) 1 d    D U P B 1
F1_14 F  -0.171(3)  0.4781(16) 0.667(2)    0.121(8)   Uani 0.561(14) 1 d    D U P B 1
F2_14 F  -0.185(3)  0.4376(12) 0.495(3)    0.096(8)   Uani 0.561(14) 1 d    D U P B 1
F3_14 F  -0.232(3)  0.5287(11) 0.511(3)    0.103(7)   Uani 0.561(14) 1 d    D U P B 1
C3_14 C  0.016(3)   0.4983(11) 0.396(2)    0.088(5)   Uani 0.561(14) 1 d    D U P B 1
F4_14 F  0.132(3)   0.5222(13) 0.373(2)    0.094(6)   Uani 0.561(14) 1 d    D U P B 1
F5_14 F  -0.082(3)  0.5240(16) 0.335(3)    0.118(8)   Uani 0.561(14) 1 d    D U P B 1
F6_14 F  0.023(4)   0.4428(11) 0.364(3)    0.109(8)   Uani 0.561(14) 1 d    D U P B 1
C4_14 C  0.080(3)   0.4620(10) 0.598(2)    0.086(5)   Uani 0.561(14) 1 d    D U P B 1
F7_14 F  0.201(3)   0.4607(14) 0.550(3)    0.097(7)   Uani 0.561(14) 1 d    D U P B 1
F8_14 F  0.026(4)   0.4087(10) 0.598(3)    0.123(8)   Uani 0.561(14) 1 d    D U P B 1
F9_14 F  0.092(3)   0.4774(13) 0.7117(19)  0.101(7)   Uani 0.561(14) 1 d    D U P B 1
O1_15 O  0.018(5)   0.5503(16) 0.591(3)    0.074(7)   Uani 0.439(14) 1 d    D U P B 2
C1_15 C  -0.013(2)  0.5121(10) 0.510(2)    0.076(4)   Uani 0.439(14) 1 d    D U P B 2
C2_15 C  0.103(3)   0.4714(12) 0.486(3)    0.091(5)   Uani 0.439(14) 1 d    D U P B 2
F1_15 F  0.191(4)   0.4994(15) 0.420(4)    0.109(9)   Uani 0.439(14) 1 d    D U P B 2
F2_15 F  0.063(4)   0.4243(14) 0.426(4)    0.119(10)  Uani 0.439(14) 1 d    D U P B 2
F3_15 F  0.157(4)   0.453(2)   0.588(3)    0.115(9)   Uani 0.439(14) 1 d    D U P B 2
C3_15 C  -0.132(3)  0.4757(12) 0.546(3)    0.086(6)   Uani 0.439(14) 1 d    D U P B 2
F4_15 F  -0.227(3)  0.5086(15) 0.594(3)    0.093(8)   Uani 0.439(14) 1 d    D U P B 2
F5_15 F  -0.091(4)  0.4343(14) 0.621(3)    0.110(8)   Uani 0.439(14) 1 d    D U P B 2
F6_15 F  -0.191(5)  0.4508(19) 0.451(3)    0.113(10)  Uani 0.439(14) 1 d    D U P B 2
C4_15 C  -0.048(3)  0.5440(12) 0.394(2)    0.091(6)   Uani 0.439(14) 1 d    D U P B 2
F7_15 F  -0.166(3)  0.5702(17) 0.404(3)    0.114(9)   Uani 0.439(14) 1 d    D U P B 2
F8_15 F  -0.039(5)  0.5064(16) 0.303(3)    0.116(9)   Uani 0.439(14) 1 d    D U P B 2
F9_15 F  0.046(3)   0.5828(13) 0.368(3)    0.103(8)   Uani 0.439(14) 1 d    D U P B 2

loop_
_atom_site_aniso_label
_atom_site_aniso_U_11
_atom_site_aniso_U_22
_atom_site_aniso_U_33
_atom_site_aniso_U_23
_atom_site_aniso_U_13
_atom_site_aniso_U_12
P1    0.086(4)  0.067(3)   0.044(2)   -0.011(2)   0.005(2)   0.017(3)
P2    0.065(3)  0.052(3)   0.065(3)   -0.009(2)   0.010(3)   -0.003(2)
Al1   0.039(2)  0.0290(19) 0.0331(16) -0.0067(19) 0.0113(16) 0.000(2)
O1    0.084(11) 0.045(7)   0.060(9)   0.005(7)    0.000(8)   -0.010(7)
N1    0.053(9)  0.038(7)   0.035(8)   0.010(7)    0.013(7)   0.001(6)
N2    0.063(18) 0.045(18)  0.038(15)  -0.010(14)  0.000(14)  -0.001(17)
O2    0.067(17) 0.032(17)  0.037(15)  -0.009(13)  0.000(14)  0.002(16)
C1    0.096(13) 0.126(16)  0.063(9)   -0.034(11)  0.013(9)   0.041(12)
C2    0.13(2)   0.030(9)   0.057(10)  -0.016(8)   0.016(12)  -0.012(10)
O1_1  0.043(6)  0.118(14)  0.098(10)  -0.031(10)  -0.005(6)  0.001(7)
C1_1  0.028(6)  0.051(7)   0.054(6)   0.006(6)    0.016(5)   0.006(6)
C2_1  0.107(13) 0.073(10)  0.066(8)   0.001(8)    -0.018(10) -0.005(9)
F1_1  0.163(14) 0.085(9)   0.048(5)   0.015(6)    -0.016(7)  -0.014(9)
F2_1  0.116(12) 0.165(19)  0.177(18)  0.074(16)   -0.020(12) 0.065(11)
F3_1  0.212(18) 0.048(7)   0.096(10)  0.028(6)    0.051(11)  -0.024(9)
C3_1  0.105(12) 0.069(9)   0.078(9)   -0.005(9)   0.025(10)  0.006(10)
F4_1  0.227(18) 0.113(12)  0.051(5)   0.011(8)    0.018(8)   0.027(14)
F5_1  0.149(14) 0.055(6)   0.091(9)   -0.039(6)   -0.008(9)  0.003(8)
F6_1  0.102(10) 0.127(13)  0.187(15)  -0.010(14)  0.096(10)  -0.006(10)
C4_1  0.082(10) 0.064(9)   0.071(9)   0.001(7)    0.013(8)   0.002(8)
F7_1  0.22(2)   0.054(8)   0.084(8)   0.032(7)    0.026(10)  0.000(10)
F8_1  0.063(8)  0.099(12)  0.210(18)  -0.070(12)  -0.014(10) -0.005(8)
F9_1  0.087(9)  0.049(6)   0.112(9)   -0.008(6)   0.029(7)   0.013(6)
N1_5  0.071(10) 0.068(10)  0.057(8)   0.004(6)    0.015(7)   0.022(7)
C1_5  0.041(8)  0.069(11)  0.057(8)   -0.008(7)   0.003(7)   0.014(7)
C2_5  0.040(10) 0.102(15)  0.098(13)  -0.036(11)  0.013(9)   0.000(9)
C3_5  0.053(13) 0.14(2)    0.119(15)  -0.064(15)  0.010(11)  -0.020(12)
C4_5  0.076(13) 0.117(19)  0.105(14)  -0.058(14)  -0.006(11) -0.001(12)
C5_5  0.071(11) 0.108(14)  0.072(11)  -0.030(9)   0.009(8)   0.034(9)
C1_6  0.095(13) 0.071(12)  0.084(14)  0.023(10)   0.019(11)  -0.008(10)
C2_6  0.088(11) 0.066(11)  0.084(11)  0.005(9)    0.005(10)  -0.001(8)
C3_6  0.089(17) 0.133(19)  0.084(12)  -0.019(13)  0.011(13)  -0.006(14)
C4_6  0.091(12) 0.084(16)  0.111(18)  0.013(13)   0.009(13)  0.008(11)
C1_7  0.079(13) 0.18(3)    0.14(2)    0.01(2)     0.034(15)  -0.031(15)
C2_7  0.076(11) 0.105(17)  0.128(14)  -0.031(11)  0.032(13)  -0.039(12)
C3_7  0.15(3)   0.079(17)  0.161(19)  -0.045(16)  0.05(2)    -0.040(16)
C4_7  0.12(2)   0.072(16)  0.148(15)  -0.008(14)  0.039(16)  -0.010(16)
C1_8  0.145(19) 0.061(14)  0.097(15)  0.017(11)   0.024(11)  0.032(13)
C2_8  0.142(17) 0.101(14)  0.061(10)  0.033(9)    0.035(10)  0.045(13)
C3_8  0.17(3)   0.111(16)  0.074(13)  0.046(12)   0.033(16)  0.055(18)
C4_8  0.15(3)   0.16(2)    0.094(14)  -0.010(15)  0.032(15)  0.05(2)
C1_9  0.095(17) 0.09(2)    0.21(3)    -0.015(19)  0.061(19)  -0.026(16)
C2_9  0.062(11) 0.081(15)  0.134(17)  0.002(12)   0.012(10)  0.014(10)
C3_9  0.067(11) 0.080(16)  0.17(2)    0.049(16)   0.013(12)  0.015(11)
C4_9  0.14(3)   0.16(3)    0.19(2)    -0.06(2)    -0.01(2)   -0.01(3)
O1_10 0.088(14) 0.032(9)   0.069(9)   0.007(9)    -0.012(11) 0.000(10)
C1_10 0.079(8)  0.045(7)   0.073(8)   0.017(6)    -0.005(7)  0.002(7)
C2_10 0.096(11) 0.061(9)   0.070(8)   0.014(7)    0.000(8)   -0.009(9)
F1_10 0.099(11) 0.074(16)  0.081(16)  -0.009(14)  0.010(9)   -0.017(11)
F2_10 0.115(16) 0.086(14)  0.070(10)  0.028(11)   -0.006(11) -0.023(13)
F3_10 0.101(17) 0.067(9)   0.074(13)  0.004(8)    0.014(13)  -0.018(10)
C3_10 0.076(9)  0.080(12)  0.106(12)  0.013(10)   -0.008(9)  0.004(8)
F4_10 0.081(15) 0.13(2)    0.123(14)  0.017(13)   0.009(12)  -0.008(16)
F5_10 0.094(19) 0.114(15)  0.15(2)    -0.016(16)  -0.033(18) -0.004(14)
F6_10 0.095(16) 0.113(15)  0.136(19)  0.026(15)   -0.019(16) 0.030(15)
C4_10 0.104(11) 0.042(7)   0.097(10)  0.011(7)    0.006(9)   -0.001(8)
F7_10 0.125(15) 0.076(13)  0.107(13)  -0.009(11)  0.008(12)  0.008(13)
F8_10 0.20(2)   0.036(10)  0.103(14)  0.010(10)   -0.004(14) -0.010(14)
F9_10 0.117(12) 0.041(14)  0.140(18)  -0.035(13)  -0.015(12) 0.002(11)
O1_11 0.091(15) 0.048(8)   0.069(12)  0.011(8)    0.000(12)  0.001(9)
C1_11 0.084(8)  0.048(7)   0.074(7)   0.011(6)    -0.001(7)  -0.001(7)
C2_11 0.083(9)  0.078(11)  0.102(11)  0.005(9)    -0.006(8)  0.008(8)
F1_11 0.068(14) 0.095(17)  0.107(11)  0.005(10)   0.001(10)  0.001(13)
F2_11 0.119(19) 0.088(13)  0.126(17)  0.018(13)   0.001(16)  0.031(12)
F3_11 0.084(12) 0.115(15)  0.127(17)  -0.014(14)  -0.001(14) -0.010(13)
C3_11 0.097(11) 0.070(10)  0.072(8)   0.012(7)    0.000(7)   -0.016(8)
F4_11 0.096(12) 0.076(14)  0.080(14)  -0.016(12)  0.007(10)  -0.024(11)
F5_11 0.097(14) 0.123(17)  0.088(12)  -0.037(14)  0.006(11)  -0.008(13)
F6_11 0.159(19) 0.076(10)  0.099(15)  0.029(11)   0.020(15)  -0.016(10)
C4_11 0.093(10) 0.050(8)   0.094(9)   -0.006(8)   -0.012(9)  0.009(8)
F7_11 0.090(11) 0.058(17)  0.146(18)  -0.015(15)  -0.012(12) 0.002(9)
F8_11 0.120(17) 0.049(9)   0.099(14)  -0.005(9)   0.010(14)  0.013(10)
F9_11 0.14(2)   0.051(12)  0.090(9)   -0.014(8)   -0.018(10) 0.023(13)
O1_12 0.064(11) 0.075(12)  0.034(8)   0.002(9)    0.007(8)   0.004(11)
C1_12 0.064(7)  0.074(8)   0.040(7)   0.000(7)    0.011(6)   0.008(7)
C2_12 0.090(10) 0.097(10)  0.048(8)   -0.011(8)   0.001(7)   0.003(9)
F1_12 0.107(13) 0.132(18)  0.031(9)   -0.003(13)  -0.006(9)  0.016(14)
F2_12 0.138(17) 0.14(2)    0.054(10)  -0.015(13)  0.024(12)  0.032(16)
F3_12 0.121(18) 0.098(11)  0.100(18)  -0.014(12)  -0.012(14) -0.011(11)
C3_12 0.062(8)  0.084(9)   0.070(9)   0.001(9)    0.010(6)   0.007(8)
F4_12 0.035(11) 0.109(18)  0.067(8)   0.000(10)   0.016(7)   0.018(14)
F5_12 0.059(14) 0.085(10)  0.102(16)  -0.003(11)  0.019(13)  0.011(9)
F6_12 0.072(11) 0.091(15)  0.073(12)  -0.022(12)  0.025(11)  -0.007(13)
C4_12 0.079(10) 0.073(8)   0.060(9)   0.007(8)    0.019(8)   0.010(7)
F7_12 0.102(14) 0.078(14)  0.075(12)  -0.001(12)  0.019(11)  -0.010(12)
F8_12 0.135(18) 0.095(16)  0.063(9)   0.016(10)   0.027(9)   0.012(15)
F9_12 0.101(12) 0.085(15)  0.063(14)  -0.015(13)  0.010(10)  0.035(12)
O1_13 0.090(12) 0.074(11)  0.041(7)   -0.007(9)   0.022(9)   -0.006(12)
C1_13 0.068(7)  0.074(7)   0.042(6)   -0.008(6)   0.014(6)   0.000(6)
C2_13 0.091(9)  0.089(9)   0.059(8)   0.011(8)    0.000(7)   -0.006(8)
F1_13 0.101(12) 0.103(15)  0.11(2)    0.015(14)   -0.029(11) -0.012(12)
F2_13 0.131(15) 0.136(18)  0.061(9)   0.011(11)   0.014(10)  -0.003(14)
F3_13 0.123(17) 0.087(10)  0.076(13)  0.016(9)    0.001(12)  -0.001(10)
C3_13 0.066(8)  0.087(9)   0.087(9)   -0.014(9)   0.015(7)   -0.001(8)
F4_13 0.077(17) 0.114(17)  0.106(11)  0.000(13)   -0.008(12) -0.023(15)
F5_13 0.084(14) 0.089(9)   0.094(14)  -0.013(10)  0.036(12)  -0.015(9)
F6_13 0.071(13) 0.130(17)  0.125(14)  -0.045(16)  0.029(12)  0.001(14)
C4_13 0.067(9)  0.074(7)   0.060(8)   -0.010(7)   0.003(8)   0.007(7)
F7_13 0.082(12) 0.096(13)  0.078(10)  0.001(11)   0.000(10)  0.021(12)
F8_13 0.099(15) 0.093(13)  0.067(8)   -0.024(9)   0.009(8)   0.001(12)
F9_13 0.077(9)  0.079(12)  0.078(12)  -0.030(11)  0.004(9)   -0.014(9)
O1_14 0.094(13) 0.043(8)   0.082(13)  -0.026(9)   0.014(12)  -0.009(8)
C1_14 0.078(8)  0.044(7)   0.082(8)   -0.025(6)   0.009(7)   -0.006(6)
C2_14 0.080(8)  0.081(10)  0.115(11)  -0.022(9)   0.014(9)   -0.014(7)
F1_14 0.106(18) 0.14(2)    0.121(12)  -0.011(11)  0.029(11)  -0.035(16)
F2_14 0.075(14) 0.081(11)  0.134(18)  -0.019(13)  0.008(15)  -0.024(10)
F3_14 0.082(11) 0.090(12)  0.138(16)  -0.029(12)  0.018(13)  0.000(10)
C3_14 0.101(10) 0.082(10)  0.081(8)   -0.030(8)   0.009(8)   -0.002(9)
F4_14 0.110(11) 0.098(14)  0.074(12)  -0.016(11)  0.022(10)  -0.004(11)
F5_14 0.128(14) 0.121(17)  0.104(14)  -0.018(14)  -0.018(13) 0.004(14)
F6_14 0.134(19) 0.094(11)  0.098(15)  -0.052(11)  0.013(15)  -0.005(11)
C4_14 0.099(10) 0.059(9)   0.102(9)   -0.015(9)   0.002(9)   0.005(8)
F7_14 0.104(12) 0.085(15)  0.102(14)  0.004(13)   0.006(11)  0.031(10)
F8_14 0.150(19) 0.056(9)   0.16(2)    0.006(11)   -0.017(18) -0.007(11)
F9_14 0.112(19) 0.101(17)  0.091(10)  -0.003(10)  -0.003(10) -0.001(14)
O1_15 0.091(14) 0.049(11)  0.083(12)  -0.030(10)  0.007(12)  -0.013(10)
C1_15 0.081(9)  0.057(8)   0.091(9)   -0.036(7)   0.004(7)   -0.009(7)
C2_15 0.095(10) 0.070(10)  0.110(12)  -0.031(9)   0.012(9)   0.005(8)
F1_15 0.113(17) 0.089(17)  0.124(19)  -0.026(14)  0.031(15)  0.006(13)
F2_15 0.12(2)   0.074(15)  0.17(2)    -0.058(16)  0.011(18)  0.011(13)
F3_15 0.100(19) 0.11(2)    0.136(15)  0.001(14)   0.004(14)  0.014(16)
C3_15 0.082(10) 0.070(11)  0.105(12)  -0.028(8)   0.001(9)   -0.015(8)
F4_15 0.080(14) 0.093(17)  0.106(18)  -0.013(13)  0.007(13)  -0.003(11)
F5_15 0.104(17) 0.081(14)  0.146(17)  0.000(12)   0.004(14)  -0.010(12)
F6_15 0.106(19) 0.11(2)    0.120(16)  -0.042(15)  0.003(14)  -0.051(15)
C4_15 0.103(12) 0.081(12)  0.089(10)  -0.029(8)   -0.002(10) -0.008(9)
F7_15 0.106(14) 0.13(2)    0.104(19)  -0.009(16)  -0.008(14) 0.012(13)
F8_15 0.16(2)   0.100(16)  0.092(11)  -0.038(13)  0.017(16)  -0.031(15)
F9_15 0.126(16) 0.091(15)  0.092(16)  -0.028(11)  0.018(16)  -0.016(13)

loop_
_geom_bond_atom_site_label_1
_geom_bond_atom_site_label_2
_geom_bond_distance
_geom_bond_site_symmetry_2
_geom_bond_publ_flag
P1    O1    1.625(19) . ?
P1    O2    1.66(5)   . ?
P1    C2_9  1.82(3)   . ?
P1    C2_8  1.84(2)   . ?
P1    C1    1.86(3)   . ?
P2    N2    1.59(6)   . ?
P2    N1    1.627(18) . ?
P2    C2    1.82(3)   . ?
P2    C2_6  1.85(2)   . ?
P2    C2_7  1.86(3)   . ?
Al1   O1_13 1.68(2)   . ?
Al1   O1_15 1.69(3)   . ?
Al1   O1_1  1.712(13) . ?
Al1   O1_14 1.71(3)   . ?
Al1   O1_11 1.72(3)   . ?
Al1   O1_10 1.72(2)   . ?
Al1   O1_12 1.76(3)   . ?
O1    N1    1.49(2)   . ?
N2    O2    1.52(8)   . ?
C1    C5_5  1.54(3)   . ?
C1    H1A   0.9900    . ?
C1    H1B   0.9900    . ?
C2    C1_5  1.50(3)   . ?
C2    H2A   0.9900    . ?
C2    H2B   0.9900    . ?
O1_1  C1_1  1.323(16) . ?
C1_1  C2_1  1.538(17) . ?
C1_1  C4_1  1.545(17) . ?
C1_1  C3_1  1.558(17) . ?
C2_1  F2_1  1.356(18) . ?
C2_1  F1_1  1.369(17) . ?
C2_1  F3_1  1.377(17) . ?
C3_1  F6_1  1.345(18) . ?
C3_1  F4_1  1.361(18) . ?
C3_1  F5_1  1.380(17) . ?
C4_1  F7_1  1.338(16) . ?
C4_1  F9_1  1.351(16) . ?
C4_1  F8_1  1.358(18) . ?
N1_5  C1_5  1.340(19) . ?
N1_5  C5_5  1.35(2)   . ?
C1_5  C2_5  1.34(2)   . ?
C2_5  C3_5  1.35(2)   . ?
C2_5  H2_5  0.9500    . ?
C3_5  C4_5  1.33(2)   . ?
C3_5  H3_5  0.9500    . ?
C4_5  C5_5  1.34(2)   . ?
C4_5  H4_5  0.9500    . ?
C1_6  C2_6  1.53(2)   . ?
C1_6  H1A_6 0.9800    . ?
C1_6  H1B_6 0.9800    . ?
C1_6  H1C_6 0.9800    . ?
C2_6  C3_6  1.51(2)   . ?
C2_6  C4_6  1.52(2)   . ?
C3_6  H3A_6 0.9800    . ?
C3_6  H3B_6 0.9800    . ?
C3_6  H3C_6 0.9800    . ?
C4_6  H4A_6 0.9800    . ?
C4_6  H4B_6 0.9800    . ?
C4_6  H4C_6 0.9800    . ?
C1_7  C2_7  1.50(2)   . ?
C1_7  H1A_7 0.9800    . ?
C1_7  H1B_7 0.9800    . ?
C1_7  H1C_7 0.9800    . ?
C2_7  C4_7  1.50(2)   . ?
C2_7  C3_7  1.52(2)   . ?
C3_7  H3A_7 0.9800    . ?
C3_7  H3B_7 0.9800    . ?
C3_7  H3C_7 0.9800    . ?
C4_7  H4A_7 0.9800    . ?
C4_7  H4B_7 0.9800    . ?
C4_7  H4C_7 0.9800    . ?
C1_8  C2_8  1.52(2)   . ?
C1_8  H1A_8 0.9800    . ?
C1_8  H1B_8 0.9800    . ?
C1_8  H1C_8 0.9800    . ?
C2_8  C3_8  1.50(2)   . ?
C2_8  C4_8  1.51(2)   . ?
C3_8  H3A_8 0.9800    . ?
C3_8  H3B_8 0.9800    . ?
C3_8  H3C_8 0.9800    . ?
C4_8  H4A_8 0.9800    . ?
C4_8  H4B_8 0.9800    . ?
C4_8  H4C_8 0.9800    . ?
C1_9  C2_9  1.52(2)   . ?
C1_9  H1A_9 0.9800    . ?
C1_9  H1B_9 0.9800    . ?
C1_9  H1C_9 0.9800    . ?
C2_9  C3_9  1.51(2)   . ?
C2_9  C4_9  1.53(2)   . ?
C3_9  H3A_9 0.9800    . ?
C3_9  H3B_9 0.9800    . ?
C3_9  H3C_9 0.9800    . ?
C4_9  H4A_9 0.9800    . ?
C4_9  H4B_9 0.9800    . ?
C4_9  H4C_9 0.9800    . ?
O1_10 C1_10 1.33(2)   . ?
C1_10 C3_10 1.53(2)   . ?
C1_10 C2_10 1.53(2)   . ?
C1_10 C4_10 1.54(2)   . ?
C2_10 F3_10 1.35(2)   . ?
C2_10 F2_10 1.35(2)   . ?
C2_10 F1_10 1.36(2)   . ?
C3_10 F4_10 1.34(2)   . ?
C3_10 F5_10 1.35(2)   . ?
C3_10 F6_10 1.35(2)   . ?
C4_10 F7_10 1.35(2)   . ?
C4_10 F9_10 1.35(2)   . ?
C4_10 F8_10 1.35(2)   . ?
O1_11 C1_11 1.32(2)   . ?
C1_11 C3_11 1.53(2)   . ?
C1_11 C2_11 1.54(2)   . ?
C1_11 C4_11 1.55(2)   . ?
C2_11 F3_11 1.34(2)   . ?
C2_11 F1_11 1.35(2)   . ?
C2_11 F2_11 1.36(2)   . ?
C3_11 F5_11 1.35(2)   . ?
C3_11 F6_11 1.35(2)   . ?
C3_11 F4_11 1.35(2)   . ?
C4_11 F8_11 1.345(19) . ?
C4_11 F9_11 1.36(2)   . ?
C4_11 F7_11 1.36(2)   . ?
O1_12 C1_12 1.33(2)   . ?
C1_12 C2_12 1.53(2)   . ?
C1_12 C3_12 1.53(2)   . ?
C1_12 C4_12 1.55(2)   . ?
C2_12 F3_12 1.35(2)   . ?
C2_12 F1_12 1.36(2)   . ?
C2_12 F2_12 1.37(2)   . ?
C3_12 F4_12 1.36(2)   . ?
C3_12 F6_12 1.36(2)   . ?
C3_12 F5_12 1.36(2)   . ?
C4_12 F8_12 1.348(19) . ?
C4_12 F7_12 1.35(2)   . ?
C4_12 F9_12 1.36(2)   . ?
O1_13 C1_13 1.31(2)   . ?
C1_13 C2_13 1.53(2)   . ?
C1_13 C4_13 1.532(19) . ?
C1_13 C3_13 1.54(2)   . ?
C2_13 F3_13 1.35(2)   . ?
C2_13 F1_13 1.35(2)   . ?
C2_13 F2_13 1.357(19) . ?
C3_13 F6_13 1.350(19) . ?
C3_13 F5_13 1.36(2)   . ?
C3_13 F4_13 1.36(2)   . ?
C4_13 F8_13 1.343(19) . ?
C4_13 F9_13 1.36(2)   . ?
C4_13 F7_13 1.370(19) . ?
O1_14 C1_14 1.33(2)   . ?
C1_14 C4_14 1.53(2)   . ?
C1_14 C2_14 1.54(2)   . ?
C1_14 C3_14 1.55(2)   . ?
C2_14 F3_14 1.35(2)   . ?
C2_14 F2_14 1.35(2)   . ?
C2_14 F1_14 1.36(2)   . ?
C3_14 F4_14 1.34(2)   . ?
C3_14 F6_14 1.34(2)   . ?
C3_14 F5_14 1.35(2)   . ?
C4_14 F7_14 1.35(2)   . ?
C4_14 F8_14 1.36(2)   . ?
C4_14 F9_14 1.36(2)   . ?
O1_15 C1_15 1.32(2)   . ?
C1_15 C3_15 1.54(2)   . ?
C1_15 C2_15 1.54(2)   . ?
C1_15 C4_15 1.55(2)   . ?
C2_15 F1_15 1.35(2)   . ?
C2_15 F2_15 1.35(2)   . ?
C2_15 F3_15 1.36(2)   . ?
C3_15 F4_15 1.35(2)   . ?
C3_15 F6_15 1.35(2)   . ?
C3_15 F5_15 1.36(2)   . ?
C4_15 F9_15 1.35(2)   . ?
C4_15 F7_15 1.35(2)   . ?
C4_15 F8_15 1.36(2)   . ?

loop_
_geom_angle_atom_site_label_1
_geom_angle_atom_site_label_2
_geom_angle_atom_site_label_3
_geom_angle
_geom_angle_site_symmetry_1
_geom_angle_site_symmetry_3
_geom_angle_publ_flag
O1    P1    C2_9  96.1(11)  . . ?
O2    P1    C2_9  131(2)    . . ?
O1    P1    C2_8  117.0(11) . . ?
O2    P1    C2_8  83(2)     . . ?
C2_9  P1    C2_8  116.2(10) . . ?
O1    P1    C1    118.3(10) . . ?
O2    P1    C1    113(2)    . . ?
C2_9  P1    C1    105.9(13) . . ?
C2_8  P1    C1    103.3(13) . . ?
N2    P2    C2    113(3)    . . ?
N1    P2    C2    115.5(10) . . ?
N2    P2    C2_6  79(3)     . . ?
N1    P2    C2_6  113.6(9)  . . ?
C2    P2    C2_6  105.2(10) . . ?
N2    P2    C2_7  130(3)    . . ?
N1    P2    C2_7  98.6(10)  . . ?
C2    P2    C2_7  106.9(9)  . . ?
C2_6  P2    C2_7  117.3(10) . . ?
O1_13 Al1   O1_15 105(2)    . . ?
O1_13 Al1   O1_1  112.1(15) . . ?
O1_15 Al1   O1_1  105.4(19) . . ?
O1_1  Al1   O1_14 107.1(15) . . ?
O1_13 Al1   O1_11 112(2)    . . ?
O1_15 Al1   O1_11 107(2)    . . ?
O1_1  Al1   O1_11 114.6(15) . . ?
O1_1  Al1   O1_10 104.7(16) . . ?
O1_14 Al1   O1_10 109.9(17) . . ?
O1_1  Al1   O1_12 104.9(14) . . ?
O1_14 Al1   O1_12 118.2(19) . . ?
O1_10 Al1   O1_12 111(2)    . . ?
N1    O1    P1    110.8(11) . . ?
O1    N1    P2    117.6(11) . . ?
O2    N2    P2    110(5)    . . ?
N2    O2    P1    116(4)    . . ?
C5_5  C1    P1    111.2(17) . . ?
C5_5  C1    H1A   109.4     . . ?
P1    C1    H1A   109.4     . . ?
C5_5  C1    H1B   109.4     . . ?
P1    C1    H1B   109.4     . . ?
H1A   C1    H1B   108.0     . . ?
C1_5  C2    P2    114.2(13) . . ?
C1_5  C2    H2A   108.7     . . ?
P2    C2    H2A   108.7     . . ?
C1_5  C2    H2B   108.7     . . ?
P2    C2    H2B   108.7     . . ?
H2A   C2    H2B   107.6     . . ?
C1_1  O1_1  Al1   153.3(12) . . ?
O1_1  C1_1  C2_1  112.9(13) . . ?
O1_1  C1_1  C4_1  110.4(13) . . ?
C2_1  C1_1  C4_1  108.4(11) . . ?
O1_1  C1_1  C3_1  105.4(12) . . ?
C2_1  C1_1  C3_1  109.7(11) . . ?
C4_1  C1_1  C3_1  110.1(10) . . ?
F2_1  C2_1  F1_1  116.6(18) . . ?
F2_1  C2_1  F3_1  101.4(17) . . ?
F1_1  C2_1  F3_1  114.1(15) . . ?
F2_1  C2_1  C1_1  108.3(14) . . ?
F1_1  C2_1  C1_1  109.2(12) . . ?
F3_1  C2_1  C1_1  106.6(13) . . ?
F6_1  C3_1  F4_1  103.6(17) . . ?
F6_1  C3_1  F5_1  116.4(17) . . ?
F4_1  C3_1  F5_1  113.7(16) . . ?
F6_1  C3_1  C1_1  108.0(13) . . ?
F4_1  C3_1  C1_1  108.2(13) . . ?
F5_1  C3_1  C1_1  106.6(12) . . ?
F7_1  C4_1  F9_1  117.4(16) . . ?
F7_1  C4_1  F8_1  111.4(18) . . ?
F9_1  C4_1  F8_1  104.2(14) . . ?
F7_1  C4_1  C1_1  107.8(13) . . ?
F9_1  C4_1  C1_1  107.9(12) . . ?
F8_1  C4_1  C1_1  107.7(13) . . ?
C1_5  N1_5  C5_5  116.5(19) . . ?
C2_5  C1_5  N1_5  122.5(16) . . ?
C2_5  C1_5  C2    125.6(16) . . ?
N1_5  C1_5  C2    111.7(17) . . ?
C1_5  C2_5  C3_5  119.6(17) . . ?
C1_5  C2_5  H2_5  120.2     . . ?
C3_5  C2_5  H2_5  120.2     . . ?
C4_5  C3_5  C2_5  119.1(19) . . ?
C4_5  C3_5  H3_5  120.5     . . ?
C2_5  C3_5  H3_5  120.5     . . ?
C3_5  C4_5  C5_5  120.3(18) . . ?
C3_5  C4_5  H4_5  119.8     . . ?
C5_5  C4_5  H4_5  119.8     . . ?
C4_5  C5_5  N1_5  121.9(16) . . ?
C4_5  C5_5  C1    130(2)    . . ?
N1_5  C5_5  C1    107(2)    . . ?
C2_6  C1_6  H1A_6 109.5     . . ?
C2_6  C1_6  H1B_6 109.5     . . ?
H1A_6 C1_6  H1B_6 109.5     . . ?
C2_6  C1_6  H1C_6 109.5     . . ?
H1A_6 C1_6  H1C_6 109.5     . . ?
H1B_6 C1_6  H1C_6 109.5     . . ?
C3_6  C2_6  C4_6  112(2)    . . ?
C3_6  C2_6  C1_6  111.7(18) . . ?
C4_6  C2_6  C1_6  109.9(18) . . ?
C3_6  C2_6  P2    110.3(17) . . ?
C4_6  C2_6  P2    106.9(16) . . ?
C1_6  C2_6  P2    106.1(15) . . ?
C2_6  C3_6  H3A_6 109.5     . . ?
C2_6  C3_6  H3B_6 109.5     . . ?
H3A_6 C3_6  H3B_6 109.5     . . ?
C2_6  C3_6  H3C_6 109.5     . . ?
H3A_6 C3_6  H3C_6 109.5     . . ?
H3B_6 C3_6  H3C_6 109.5     . . ?
C2_6  C4_6  H4A_6 109.5     . . ?
C2_6  C4_6  H4B_6 109.5     . . ?
H4A_6 C4_6  H4B_6 109.5     . . ?
C2_6  C4_6  H4C_6 109.5     . . ?
H4A_6 C4_6  H4C_6 109.5     . . ?
H4B_6 C4_6  H4C_6 109.5     . . ?
C2_7  C1_7  H1A_7 109.5     . . ?
C2_7  C1_7  H1B_7 109.5     . . ?
H1A_7 C1_7  H1B_7 109.5     . . ?
C2_7  C1_7  H1C_7 109.5     . . ?
H1A_7 C1_7  H1C_7 109.5     . . ?
H1B_7 C1_7  H1C_7 109.5     . . ?
C4_7  C2_7  C1_7  115(2)    . . ?
C4_7  C2_7  C3_7  113(2)    . . ?
C1_7  C2_7  C3_7  110(2)    . . ?
C4_7  C2_7  P2    105.2(17) . . ?
C1_7  C2_7  P2    106(2)    . . ?
C3_7  C2_7  P2    106.7(17) . . ?
C2_7  C3_7  H3A_7 109.5     . . ?
C2_7  C3_7  H3B_7 109.5     . . ?
H3A_7 C3_7  H3B_7 109.5     . . ?
C2_7  C3_7  H3C_7 109.5     . . ?
H3A_7 C3_7  H3C_7 109.5     . . ?
H3B_7 C3_7  H3C_7 109.5     . . ?
C2_7  C4_7  H4A_7 109.5     . . ?
C2_7  C4_7  H4B_7 109.5     . . ?
H4A_7 C4_7  H4B_7 109.5     . . ?
C2_7  C4_7  H4C_7 109.5     . . ?
H4A_7 C4_7  H4C_7 109.5     . . ?
H4B_7 C4_7  H4C_7 109.5     . . ?
C2_8  C1_8  H1A_8 109.5     . . ?
C2_8  C1_8  H1B_8 109.5     . . ?
H1A_8 C1_8  H1B_8 109.5     . . ?
C2_8  C1_8  H1C_8 109.5     . . ?
H1A_8 C1_8  H1C_8 109.5     . . ?
H1B_8 C1_8  H1C_8 109.5     . . ?
C3_8  C2_8  C4_8  111.0(19) . . ?
C3_8  C2_8  C1_8  112(2)    . . ?
C4_8  C2_8  C1_8  112(2)    . . ?
C3_8  C2_8  P1    106.7(17) . . ?
C4_8  C2_8  P1    111(2)    . . ?
C1_8  C2_8  P1    103.5(16) . . ?
C2_8  C3_8  H3A_8 109.5     . . ?
C2_8  C3_8  H3B_8 109.5     . . ?
H3A_8 C3_8  H3B_8 109.5     . . ?
C2_8  C3_8  H3C_8 109.5     . . ?
H3A_8 C3_8  H3C_8 109.5     . . ?
H3B_8 C3_8  H3C_8 109.5     . . ?
C2_8  C4_8  H4A_8 109.5     . . ?
C2_8  C4_8  H4B_8 109.5     . . ?
H4A_8 C4_8  H4B_8 109.5     . . ?
C2_8  C4_8  H4C_8 109.5     . . ?
H4A_8 C4_8  H4C_8 109.5     . . ?
H4B_8 C4_8  H4C_8 109.5     . . ?
C2_9  C1_9  H1A_9 109.5     . . ?
C2_9  C1_9  H1B_9 109.5     . . ?
H1A_9 C1_9  H1B_9 109.5     . . ?
C2_9  C1_9  H1C_9 109.5     . . ?
H1A_9 C1_9  H1C_9 109.5     . . ?
H1B_9 C1_9  H1C_9 109.5     . . ?
C3_9  C2_9  C1_9  111(2)    . . ?
C3_9  C2_9  C4_9  113(2)    . . ?
C1_9  C2_9  C4_9  106(2)    . . ?
C3_9  C2_9  P1    107.9(17) . . ?
C1_9  C2_9  P1    102.3(18) . . ?
C4_9  C2_9  P1    117(3)    . . ?
C2_9  C3_9  H3A_9 109.5     . . ?
C2_9  C3_9  H3B_9 109.5     . . ?
H3A_9 C3_9  H3B_9 109.5     . . ?
C2_9  C3_9  H3C_9 109.5     . . ?
H3A_9 C3_9  H3C_9 109.5     . . ?
H3B_9 C3_9  H3C_9 109.5     . . ?
C2_9  C4_9  H4A_9 109.5     . . ?
C2_9  C4_9  H4B_9 109.5     . . ?
H4A_9 C4_9  H4B_9 109.5     . . ?
C2_9  C4_9  H4C_9 109.5     . . ?
H4A_9 C4_9  H4C_9 109.5     . . ?
H4B_9 C4_9  H4C_9 109.5     . . ?
C1_10 O1_10 Al1   156(3)    . . ?
O1_10 C1_10 C3_10 112(2)    . . ?
O1_10 C1_10 C2_10 107(2)    . . ?
C3_10 C1_10 C2_10 109.4(17) . . ?
O1_10 C1_10 C4_10 108.4(19) . . ?
C3_10 C1_10 C4_10 110.2(17) . . ?
C2_10 C1_10 C4_10 109.2(16) . . ?
F3_10 C2_10 F2_10 108(2)    . . ?
F3_10 C2_10 F1_10 107(2)    . . ?
F2_10 C2_10 F1_10 107(2)    . . ?
F3_10 C2_10 C1_10 113.4(19) . . ?
F2_10 C2_10 C1_10 114(2)    . . ?
F1_10 C2_10 C1_10 106(2)    . . ?
F4_10 C3_10 F5_10 110(3)    . . ?
F4_10 C3_10 F6_10 105(2)    . . ?
F5_10 C3_10 F6_10 106(2)    . . ?
F4_10 C3_10 C1_10 111(2)    . . ?
F5_10 C3_10 C1_10 112(2)    . . ?
F6_10 C3_10 C1_10 112(2)    . . ?
F7_10 C4_10 F9_10 106(2)    . . ?
F7_10 C4_10 F8_10 108(2)    . . ?
F9_10 C4_10 F8_10 107(2)    . . ?
F7_10 C4_10 C1_10 109(2)    . . ?
F9_10 C4_10 C1_10 112(2)    . . ?
F8_10 C4_10 C1_10 115(2)    . . ?
C1_11 O1_11 Al1   160(3)    . . ?
O1_11 C1_11 C3_11 111(2)    . . ?
O1_11 C1_11 C2_11 110(2)    . . ?
C3_11 C1_11 C2_11 108.4(17) . . ?
O1_11 C1_11 C4_11 110(2)    . . ?
C3_11 C1_11 C4_11 110.9(16) . . ?
C2_11 C1_11 C4_11 106.2(16) . . ?
F3_11 C2_11 F1_11 109(2)    . . ?
F3_11 C2_11 F2_11 108(2)    . . ?
F1_11 C2_11 F2_11 112(2)    . . ?
F3_11 C2_11 C1_11 111(2)    . . ?
F1_11 C2_11 C1_11 109.7(19) . . ?
F2_11 C2_11 C1_11 108(2)    . . ?
F5_11 C3_11 F6_11 111(2)    . . ?
F5_11 C3_11 F4_11 105(2)    . . ?
F6_11 C3_11 F4_11 106(2)    . . ?
F5_11 C3_11 C1_11 113(2)    . . ?
F6_11 C3_11 C1_11 110(2)    . . ?
F4_11 C3_11 C1_11 111(2)    . . ?
F8_11 C4_11 F9_11 105(2)    . . ?
F8_11 C4_11 F7_11 112(2)    . . ?
F9_11 C4_11 F7_11 105(2)    . . ?
F8_11 C4_11 C1_11 114(2)    . . ?
F9_11 C4_11 C1_11 111.2(19) . . ?
F7_11 C4_11 C1_11 110(2)    . . ?
C1_12 O1_12 Al1   144(3)    . . ?
O1_12 C1_12 C2_12 107(2)    . . ?
O1_12 C1_12 C3_12 112(2)    . . ?
C2_12 C1_12 C3_12 110.9(17) . . ?
O1_12 C1_12 C4_12 107(2)    . . ?
C2_12 C1_12 C4_12 109.3(17) . . ?
C3_12 C1_12 C4_12 110.5(17) . . ?
F3_12 C2_12 F1_12 111(3)    . . ?
F3_12 C2_12 F2_12 107(2)    . . ?
F1_12 C2_12 F2_12 105(2)    . . ?
F3_12 C2_12 C1_12 113(2)    . . ?
F1_12 C2_12 C1_12 110(2)    . . ?
F2_12 C2_12 C1_12 110(2)    . . ?
F4_12 C3_12 F6_12 107(2)    . . ?
F4_12 C3_12 F5_12 110(2)    . . ?
F6_12 C3_12 F5_12 107(2)    . . ?
F4_12 C3_12 C1_12 111(2)    . . ?
F6_12 C3_12 C1_12 110(2)    . . ?
F5_12 C3_12 C1_12 110.9(19) . . ?
F8_12 C4_12 F7_12 108(2)    . . ?
F8_12 C4_12 F9_12 108(2)    . . ?
F7_12 C4_12 F9_12 108(2)    . . ?
F8_12 C4_12 C1_12 115(2)    . . ?
F7_12 C4_12 C1_12 109.5(19) . . ?
F9_12 C4_12 C1_12 108.4(19) . . ?
C1_13 O1_13 Al1   159(3)    . . ?
O1_13 C1_13 C2_13 111(2)    . . ?
O1_13 C1_13 C4_13 108(2)    . . ?
C2_13 C1_13 C4_13 109.9(16) . . ?
O1_13 C1_13 C3_13 107(2)    . . ?
C2_13 C1_13 C3_13 109.8(16) . . ?
C4_13 C1_13 C3_13 110.8(16) . . ?
F3_13 C2_13 F1_13 110(2)    . . ?
F3_13 C2_13 F2_13 107(2)    . . ?
F1_13 C2_13 F2_13 109(2)    . . ?
F3_13 C2_13 C1_13 111.0(19) . . ?
F1_13 C2_13 C1_13 109.5(19) . . ?
F2_13 C2_13 C1_13 109.7(19) . . ?
F6_13 C3_13 F5_13 109(2)    . . ?
F6_13 C3_13 F4_13 110(2)    . . ?
F5_13 C3_13 F4_13 108(2)    . . ?
F6_13 C3_13 C1_13 109(2)    . . ?
F5_13 C3_13 C1_13 110.4(19) . . ?
F4_13 C3_13 C1_13 111(2)    . . ?
F8_13 C4_13 F9_13 105.7(19) . . ?
F8_13 C4_13 F7_13 110(2)    . . ?
F9_13 C4_13 F7_13 103(2)    . . ?
F8_13 C4_13 C1_13 115.5(19) . . ?
F9_13 C4_13 C1_13 110.1(17) . . ?
F7_13 C4_13 C1_13 111.9(18) . . ?
C1_14 O1_14 Al1   155(3)    . . ?
O1_14 C1_14 C4_14 110(2)    . . ?
O1_14 C1_14 C2_14 108(2)    . . ?
C4_14 C1_14 C2_14 107.5(17) . . ?
O1_14 C1_14 C3_14 113(2)    . . ?
C4_14 C1_14 C3_14 110.5(16) . . ?
C2_14 C1_14 C3_14 107.4(16) . . ?
F3_14 C2_14 F2_14 108(2)    . . ?
F3_14 C2_14 F1_14 110(2)    . . ?
F2_14 C2_14 F1_14 107(2)    . . ?
F3_14 C2_14 C1_14 109.3(19) . . ?
F2_14 C2_14 C1_14 112(2)    . . ?
F1_14 C2_14 C1_14 110(2)    . . ?
F4_14 C3_14 F6_14 107(2)    . . ?
F4_14 C3_14 F5_14 111(2)    . . ?
F6_14 C3_14 F5_14 109(2)    . . ?
F4_14 C3_14 C1_14 108.0(18) . . ?
F6_14 C3_14 C1_14 110.7(19) . . ?
F5_14 C3_14 C1_14 110(2)    . . ?
F7_14 C4_14 F8_14 110(2)    . . ?
F7_14 C4_14 F9_14 109(2)    . . ?
F8_14 C4_14 F9_14 105(2)    . . ?
F7_14 C4_14 C1_14 109.8(19) . . ?
F8_14 C4_14 C1_14 111(2)    . . ?
F9_14 C4_14 C1_14 112(2)    . . ?
C1_15 O1_15 Al1   154(4)    . . ?
O1_15 C1_15 C3_15 112(2)    . . ?
O1_15 C1_15 C2_15 111(2)    . . ?
C3_15 C1_15 C2_15 108.4(18) . . ?
O1_15 C1_15 C4_15 109(2)    . . ?
C3_15 C1_15 C4_15 108.8(18) . . ?
C2_15 C1_15 C4_15 108.2(18) . . ?
F1_15 C2_15 F2_15 108(3)    . . ?
F1_15 C2_15 F3_15 112(3)    . . ?
F2_15 C2_15 F3_15 107(3)    . . ?
F1_15 C2_15 C1_15 109(2)    . . ?
F2_15 C2_15 C1_15 111(2)    . . ?
F3_15 C2_15 C1_15 110(2)    . . ?
F4_15 C3_15 F6_15 105(3)    . . ?
F4_15 C3_15 F5_15 111(3)    . . ?
F6_15 C3_15 F5_15 109(3)    . . ?
F4_15 C3_15 C1_15 111(2)    . . ?
F6_15 C3_15 C1_15 111(2)    . . ?
F5_15 C3_15 C1_15 109(2)    . . ?
F9_15 C4_15 F7_15 110(3)    . . ?
F9_15 C4_15 F8_15 102(2)    . . ?
F7_15 C4_15 F8_15 115(3)    . . ?
F9_15 C4_15 C1_15 111(2)    . . ?
F7_15 C4_15 C1_15 110(2)    . . ?
F8_15 C4_15 C1_15 109(2)    . . ?

loop_
_geom_torsion_atom_site_label_1
_geom_torsion_atom_site_label_2
_geom_torsion_atom_site_label_3
_geom_torsion_atom_site_label_4
_geom_torsion
_geom_torsion_site_symmetry_1
_geom_torsion_site_symmetry_2
_geom_torsion_site_symmetry_3
_geom_torsion_site_symmetry_4
_geom_torsion_publ_flag
C2_9  P1    O1    N1    -167.2(13) . . . . ?
C2_8  P1    O1    N1    -43.6(17)  . . . . ?
C1    P1    O1    N1    81.1(19)   . . . . ?
P1    O1    N1    P2    -144.7(13) . . . . ?
C2    P2    N1    O1    80.7(15)   . . . . ?
C2_6  P2    N1    O1    -41.1(17)  . . . . ?
C2_7  P2    N1    O1    -165.9(15) . . . . ?
C2    P2    N2    O2    -90(5)     . . . . ?
C2_6  P2    N2    O2    168(5)     . . . . ?
C2_7  P2    N2    O2    51(6)      . . . . ?
P2    N2    O2    P1    146(4)     . . . . ?
C2_9  P1    O2    N2    46(6)      . . . . ?
C2_8  P1    O2    N2    165(5)     . . . . ?
C1    P1    O2    N2    -94(4)     . . . . ?
O1    P1    C1    C5_5  7(3)       . . . . ?
O2    P1    C1    C5_5  51(3)      . . . . ?
C2_9  P1    C1    C5_5  -99(2)     . . . . ?
C2_8  P1    C1    C5_5  138(2)     . . . . ?
N2    P2    C2    C1_5  8(3)       . . . . ?
N1    P2    C2    C1_5  -32.9(17)  . . . . ?
C2_6  P2    C2    C1_5  93.2(15)   . . . . ?
C2_7  P2    C2    C1_5  -141.4(15) . . . . ?
O1_13 Al1   O1_1  C1_1  -28(4)     . . . . ?
O1_15 Al1   O1_1  C1_1  -141(4)    . . . . ?
O1_14 Al1   O1_1  C1_1  -152(4)    . . . . ?
O1_11 Al1   O1_1  C1_1  101(4)     . . . . ?
O1_10 Al1   O1_1  C1_1  91(4)      . . . . ?
O1_12 Al1   O1_1  C1_1  -26(4)     . . . . ?
Al1   O1_1  C1_1  C2_1  63(4)      . . . . ?
Al1   O1_1  C1_1  C4_1  -59(4)     . . . . ?
Al1   O1_1  C1_1  C3_1  -177(3)    . . . . ?
O1_1  C1_1  C2_1  F2_1  150.9(17)  . . . . ?
C4_1  C1_1  C2_1  F2_1  -86.5(18)  . . . . ?
C3_1  C1_1  C2_1  F2_1  34(2)      . . . . ?
O1_1  C1_1  C2_1  F1_1  -81.2(17)  . . . . ?
C4_1  C1_1  C2_1  F1_1  41.4(17)   . . . . ?
C3_1  C1_1  C2_1  F1_1  161.6(14)  . . . . ?
O1_1  C1_1  C2_1  F3_1  42.5(18)   . . . . ?
C4_1  C1_1  C2_1  F3_1  165.1(13)  . . . . ?
C3_1  C1_1  C2_1  F3_1  -74.6(16)  . . . . ?
O1_1  C1_1  C3_1  F6_1  155.6(17)  . . . . ?
C2_1  C1_1  C3_1  F6_1  -82.7(17)  . . . . ?
C4_1  C1_1  C3_1  F6_1  36.6(18)   . . . . ?
O1_1  C1_1  C3_1  F4_1  44.0(19)   . . . . ?
C2_1  C1_1  C3_1  F4_1  165.8(15)  . . . . ?
C4_1  C1_1  C3_1  F4_1  -75.0(17)  . . . . ?
O1_1  C1_1  C3_1  F5_1  -78.6(18)  . . . . ?
C2_1  C1_1  C3_1  F5_1  43.2(18)   . . . . ?
C4_1  C1_1  C3_1  F5_1  162.4(14)  . . . . ?
O1_1  C1_1  C4_1  F7_1  -74.1(18)  . . . . ?
C2_1  C1_1  C4_1  F7_1  161.8(16)  . . . . ?
C3_1  C1_1  C4_1  F7_1  41.8(19)   . . . . ?
O1_1  C1_1  C4_1  F9_1  53.6(16)   . . . . ?
C2_1  C1_1  C4_1  F9_1  -70.5(16)  . . . . ?
C3_1  C1_1  C4_1  F9_1  169.5(13)  . . . . ?
O1_1  C1_1  C4_1  F8_1  165.5(15)  . . . . ?
C2_1  C1_1  C4_1  F8_1  41.4(17)   . . . . ?
C3_1  C1_1  C4_1  F8_1  -78.5(16)  . . . . ?
C5_5  N1_5  C1_5  C2_5  4(2)       . . . . ?
C5_5  N1_5  C1_5  C2    -169.9(19) . . . . ?
P2    C2    C1_5  C2_5  -129.5(17) . . . . ?
P2    C2    C1_5  N1_5  44.6(19)   . . . . ?
N1_5  C1_5  C2_5  C3_5  -2(3)      . . . . ?
C2    C1_5  C2_5  C3_5  172(3)     . . . . ?
C1_5  C2_5  C3_5  C4_5  -1(4)      . . . . ?
C2_5  C3_5  C4_5  C5_5  2(5)       . . . . ?
C3_5  C4_5  C5_5  N1_5  1(5)       . . . . ?
C3_5  C4_5  C5_5  C1    -166(3)    . . . . ?
C1_5  N1_5  C5_5  C4_5  -4(3)      . . . . ?
C1_5  N1_5  C5_5  C1    165.9(19)  . . . . ?
P1    C1    C5_5  C4_5  119(3)     . . . . ?
P1    C1    C5_5  N1_5  -50(3)     . . . . ?
N2    P2    C2_6  C3_6  -175(3)    . . . . ?
N1    P2    C2_6  C3_6  -159.4(16) . . . . ?
C2    P2    C2_6  C3_6  73.3(17)   . . . . ?
C2_7  P2    C2_6  C3_6  -45.4(19)  . . . . ?
N2    P2    C2_6  C4_6  -54(3)     . . . . ?
N1    P2    C2_6  C4_6  -37.9(18)  . . . . ?
C2    P2    C2_6  C4_6  -165.2(15) . . . . ?
C2_7  P2    C2_6  C4_6  76.2(18)   . . . . ?
N2    P2    C2_6  C1_6  63(3)      . . . . ?
N1    P2    C2_6  C1_6  79.4(16)   . . . . ?
C2    P2    C2_6  C1_6  -47.9(15)  . . . . ?
C2_7  P2    C2_6  C1_6  -166.5(14) . . . . ?
N2    P2    C2_7  C4_7  -76(4)     . . . . ?
N1    P2    C2_7  C4_7  -53.3(17)  . . . . ?
C2    P2    C2_7  C4_7  66.7(17)   . . . . ?
C2_6  P2    C2_7  C4_7  -175.5(15) . . . . ?
N2    P2    C2_7  C1_7  46(4)      . . . . ?
N1    P2    C2_7  C1_7  69.2(19)   . . . . ?
C2    P2    C2_7  C1_7  -170.8(18) . . . . ?
C2_6  P2    C2_7  C1_7  -53(2)     . . . . ?
N2    P2    C2_7  C3_7  164(4)     . . . . ?
N1    P2    C2_7  C3_7  -173(2)    . . . . ?
C2    P2    C2_7  C3_7  -53(2)     . . . . ?
C2_6  P2    C2_7  C3_7  65(2)      . . . . ?
O1    P1    C2_8  C3_8  83(2)      . . . . ?
O2    P1    C2_8  C3_8  63(3)      . . . . ?
C2_9  P1    C2_8  C3_8  -164.5(18) . . . . ?
C1    P1    C2_8  C3_8  -49(2)     . . . . ?
O1    P1    C2_8  C4_8  -155.8(18) . . . . ?
O2    P1    C2_8  C4_8  -176(3)    . . . . ?
C2_9  P1    C2_8  C4_8  -43(2)     . . . . ?
C1    P1    C2_8  C4_8  72(2)      . . . . ?
O1    P1    C2_8  C1_8  -34.8(17)  . . . . ?
O2    P1    C2_8  C1_8  -55(2)     . . . . ?
C2_9  P1    C2_8  C1_8  77.7(18)   . . . . ?
C1    P1    C2_8  C1_8  -166.8(15) . . . . ?
O1    P1    C2_9  C3_9  64.1(19)   . . . . ?
O2    P1    C2_9  C3_9  44(3)      . . . . ?
C2_8  P1    C2_9  C3_9  -60(2)     . . . . ?
C1    P1    C2_9  C3_9  -174.1(18) . . . . ?
O1    P1    C2_9  C1_9  -53(2)     . . . . ?
O2    P1    C2_9  C1_9  -72(3)     . . . . ?
C2_8  P1    C2_9  C1_9  -176.7(19) . . . . ?
C1    P1    C2_9  C1_9  69(2)      . . . . ?
O1    P1    C2_9  C4_9  -168(2)    . . . . ?
O2    P1    C2_9  C4_9  172(3)     . . . . ?
C2_8  P1    C2_9  C4_9  68(2)      . . . . ?
C1    P1    C2_9  C4_9  -46(2)     . . . . ?
O1_1  Al1   O1_10 C1_10 101(7)     . . . . ?
O1_14 Al1   O1_10 C1_10 -13(8)     . . . . ?
O1_12 Al1   O1_10 C1_10 -146(7)    . . . . ?
Al1   O1_10 C1_10 C3_10 66(8)      . . . . ?
Al1   O1_10 C1_10 C2_10 -55(8)     . . . . ?
Al1   O1_10 C1_10 C4_10 -172(7)    . . . . ?
O1_10 C1_10 C2_10 F3_10 47(3)      . . . . ?
C3_10 C1_10 C2_10 F3_10 -75(3)     . . . . ?
C4_10 C1_10 C2_10 F3_10 164(2)     . . . . ?
O1_10 C1_10 C2_10 F2_10 172(3)     . . . . ?
C3_10 C1_10 C2_10 F2_10 50(3)      . . . . ?
C4_10 C1_10 C2_10 F2_10 -71(3)     . . . . ?
O1_10 C1_10 C2_10 F1_10 -70(3)     . . . . ?
C3_10 C1_10 C2_10 F1_10 168(2)     . . . . ?
C4_10 C1_10 C2_10 F1_10 47(3)      . . . . ?
O1_10 C1_10 C3_10 F4_10 46(3)      . . . . ?
C2_10 C1_10 C3_10 F4_10 165(2)     . . . . ?
C4_10 C1_10 C3_10 F4_10 -75(3)     . . . . ?
O1_10 C1_10 C3_10 F5_10 -78(3)     . . . . ?
C2_10 C1_10 C3_10 F5_10 41(3)      . . . . ?
C4_10 C1_10 C3_10 F5_10 162(3)     . . . . ?
O1_10 C1_10 C3_10 F6_10 163(3)     . . . . ?
C2_10 C1_10 C3_10 F6_10 -78(3)     . . . . ?
C4_10 C1_10 C3_10 F6_10 42(3)      . . . . ?
O1_10 C1_10 C4_10 F7_10 -79(3)     . . . . ?
C3_10 C1_10 C4_10 F7_10 44(3)      . . . . ?
C2_10 C1_10 C4_10 F7_10 164(2)     . . . . ?
O1_10 C1_10 C4_10 F9_10 38(3)      . . . . ?
C3_10 C1_10 C4_10 F9_10 161(3)     . . . . ?
C2_10 C1_10 C4_10 F9_10 -79(3)     . . . . ?
O1_10 C1_10 C4_10 F8_10 160(3)     . . . . ?
C3_10 C1_10 C4_10 F8_10 -77(3)     . . . . ?
C2_10 C1_10 C4_10 F8_10 43(3)      . . . . ?
O1_13 Al1   O1_11 C1_11 79(9)      . . . . ?
O1_15 Al1   O1_11 C1_11 -167(8)    . . . . ?
O1_1  Al1   O1_11 C1_11 -50(9)     . . . . ?
Al1   O1_11 C1_11 C3_11 102(8)     . . . . ?
Al1   O1_11 C1_11 C2_11 -138(8)    . . . . ?
Al1   O1_11 C1_11 C4_11 -21(9)     . . . . ?
O1_11 C1_11 C2_11 F3_11 -51(3)     . . . . ?
C3_11 C1_11 C2_11 F3_11 70(3)      . . . . ?
C4_11 C1_11 C2_11 F3_11 -171(2)    . . . . ?
O1_11 C1_11 C2_11 F1_11 69(3)      . . . . ?
C3_11 C1_11 C2_11 F1_11 -170(2)    . . . . ?
C4_11 C1_11 C2_11 F1_11 -51(2)     . . . . ?
O1_11 C1_11 C2_11 F2_11 -169(3)    . . . . ?
C3_11 C1_11 C2_11 F2_11 -48(3)     . . . . ?
C4_11 C1_11 C2_11 F2_11 71(3)      . . . . ?
O1_11 C1_11 C3_11 F5_11 72(3)      . . . . ?
C2_11 C1_11 C3_11 F5_11 -49(3)     . . . . ?
C4_11 C1_11 C3_11 F5_11 -165(2)    . . . . ?
O1_11 C1_11 C3_11 F6_11 -163(3)    . . . . ?
C2_11 C1_11 C3_11 F6_11 76(3)      . . . . ?
C4_11 C1_11 C3_11 F6_11 -40(3)     . . . . ?
O1_11 C1_11 C3_11 F4_11 -45(3)     . . . . ?
C2_11 C1_11 C3_11 F4_11 -167(2)    . . . . ?
C4_11 C1_11 C3_11 F4_11 77(2)      . . . . ?
O1_11 C1_11 C4_11 F8_11 -157(3)    . . . . ?
C3_11 C1_11 C4_11 F8_11 80(3)      . . . . ?
C2_11 C1_11 C4_11 F8_11 -37(3)     . . . . ?
O1_11 C1_11 C4_11 F9_11 -39(3)     . . . . ?
C3_11 C1_11 C4_11 F9_11 -161(2)    . . . . ?
C2_11 C1_11 C4_11 F9_11 81(2)      . . . . ?
O1_11 C1_11 C4_11 F7_11 77(3)      . . . . ?
C3_11 C1_11 C4_11 F7_11 -46(3)     . . . . ?
C2_11 C1_11 C4_11 F7_11 -164(2)    . . . . ?
O1_1  Al1   O1_12 C1_12 -159(5)    . . . . ?
O1_14 Al1   O1_12 C1_12 -40(6)     . . . . ?
O1_10 Al1   O1_12 C1_12 88(6)      . . . . ?
Al1   O1_12 C1_12 C2_12 -159(5)    . . . . ?
Al1   O1_12 C1_12 C3_12 -38(6)     . . . . ?
Al1   O1_12 C1_12 C4_12 83(6)      . . . . ?
O1_12 C1_12 C2_12 F3_12 48(3)      . . . . ?
C3_12 C1_12 C2_12 F3_12 -74(3)     . . . . ?
C4_12 C1_12 C2_12 F3_12 164(3)     . . . . ?
O1_12 C1_12 C2_12 F1_12 -77(3)     . . . . ?
C3_12 C1_12 C2_12 F1_12 161(2)     . . . . ?
C4_12 C1_12 C2_12 F1_12 39(3)      . . . . ?
O1_12 C1_12 C2_12 F2_12 168(3)     . . . . ?
C3_12 C1_12 C2_12 F2_12 46(3)      . . . . ?
C4_12 C1_12 C2_12 F2_12 -76(3)     . . . . ?
O1_12 C1_12 C3_12 F4_12 38(3)      . . . . ?
C2_12 C1_12 C3_12 F4_12 157(3)     . . . . ?
C4_12 C1_12 C3_12 F4_12 -81(3)     . . . . ?
O1_12 C1_12 C3_12 F6_12 156(3)     . . . . ?
C2_12 C1_12 C3_12 F6_12 -84(2)     . . . . ?
C4_12 C1_12 C3_12 F6_12 37(3)      . . . . ?
O1_12 C1_12 C3_12 F5_12 -85(3)     . . . . ?
C2_12 C1_12 C3_12 F5_12 34(3)      . . . . ?
C4_12 C1_12 C3_12 F5_12 156(2)     . . . . ?
O1_12 C1_12 C4_12 F8_12 154(3)     . . . . ?
C2_12 C1_12 C4_12 F8_12 38(3)      . . . . ?
C3_12 C1_12 C4_12 F8_12 -84(3)     . . . . ?
O1_12 C1_12 C4_12 F7_12 -85(3)     . . . . ?
C2_12 C1_12 C4_12 F7_12 159(2)     . . . . ?
C3_12 C1_12 C4_12 F7_12 37(2)      . . . . ?
O1_12 C1_12 C4_12 F9_12 33(3)      . . . . ?
C2_12 C1_12 C4_12 F9_12 -83(2)     . . . . ?
C3_12 C1_12 C4_12 F9_12 155(2)     . . . . ?
O1_15 Al1   O1_13 C1_13 -92(9)     . . . . ?
O1_1  Al1   O1_13 C1_13 154(8)     . . . . ?
O1_11 Al1   O1_13 C1_13 24(9)      . . . . ?
Al1   O1_13 C1_13 C2_13 178(8)     . . . . ?
Al1   O1_13 C1_13 C4_13 -61(9)     . . . . ?
Al1   O1_13 C1_13 C3_13 58(9)      . . . . ?
O1_13 C1_13 C2_13 F3_13 -44(3)     . . . . ?
C4_13 C1_13 C2_13 F3_13 -164(2)    . . . . ?
C3_13 C1_13 C2_13 F3_13 74(2)      . . . . ?
O1_13 C1_13 C2_13 F1_13 77(3)      . . . . ?
C4_13 C1_13 C2_13 F1_13 -42(3)     . . . . ?
C3_13 C1_13 C2_13 F1_13 -164(2)    . . . . ?
O1_13 C1_13 C2_13 F2_13 -163(3)    . . . . ?
C4_13 C1_13 C2_13 F2_13 78(2)      . . . . ?
C3_13 C1_13 C2_13 F2_13 -45(3)     . . . . ?
O1_13 C1_13 C3_13 F6_13 -165(3)    . . . . ?
C2_13 C1_13 C3_13 F6_13 75(3)      . . . . ?
C4_13 C1_13 C3_13 F6_13 -47(3)     . . . . ?
O1_13 C1_13 C3_13 F5_13 76(3)      . . . . ?
C2_13 C1_13 C3_13 F5_13 -45(2)     . . . . ?
C4_13 C1_13 C3_13 F5_13 -166(2)    . . . . ?
O1_13 C1_13 C3_13 F4_13 -44(3)     . . . . ?
C2_13 C1_13 C3_13 F4_13 -165(2)    . . . . ?
C4_13 C1_13 C3_13 F4_13 74(3)      . . . . ?
O1_13 C1_13 C4_13 F8_13 -163(3)    . . . . ?
C2_13 C1_13 C4_13 F8_13 -42(3)     . . . . ?
C3_13 C1_13 C4_13 F8_13 79(2)      . . . . ?
O1_13 C1_13 C4_13 F9_13 -44(3)     . . . . ?
C2_13 C1_13 C4_13 F9_13 77(2)      . . . . ?
C3_13 C1_13 C4_13 F9_13 -161.1(19) . . . . ?
O1_13 C1_13 C4_13 F7_13 71(3)      . . . . ?
C2_13 C1_13 C4_13 F7_13 -168(2)    . . . . ?
C3_13 C1_13 C4_13 F7_13 -47(2)     . . . . ?
O1_1  Al1   O1_14 C1_14 38(7)      . . . . ?
O1_10 Al1   O1_14 C1_14 151(6)     . . . . ?
O1_12 Al1   O1_14 C1_14 -80(7)     . . . . ?
Al1   O1_14 C1_14 C4_14 20(7)      . . . . ?
Al1   O1_14 C1_14 C2_14 137(6)     . . . . ?
Al1   O1_14 C1_14 C3_14 -104(6)    . . . . ?
O1_14 C1_14 C2_14 F3_14 50(3)      . . . . ?
C4_14 C1_14 C2_14 F3_14 168(2)     . . . . ?
C3_14 C1_14 C2_14 F3_14 -73(2)     . . . . ?
O1_14 C1_14 C2_14 F2_14 169(3)     . . . . ?
C4_14 C1_14 C2_14 F2_14 -72(3)     . . . . ?
C3_14 C1_14 C2_14 F2_14 47(3)      . . . . ?
O1_14 C1_14 C2_14 F1_14 -71(3)     . . . . ?
C4_14 C1_14 C2_14 F1_14 47(3)      . . . . ?
C3_14 C1_14 C2_14 F1_14 166(2)     . . . . ?
O1_14 C1_14 C3_14 F4_14 50(3)      . . . . ?
C4_14 C1_14 C3_14 F4_14 -73(3)     . . . . ?
C2_14 C1_14 C3_14 F4_14 170(2)     . . . . ?
O1_14 C1_14 C3_14 F6_14 167(3)     . . . . ?
C4_14 C1_14 C3_14 F6_14 44(3)      . . . . ?
C2_14 C1_14 C3_14 F6_14 -73(3)     . . . . ?
O1_14 C1_14 C3_14 F5_14 -72(3)     . . . . ?
C4_14 C1_14 C3_14 F5_14 165(2)     . . . . ?
C2_14 C1_14 C3_14 F5_14 48(3)      . . . . ?
O1_14 C1_14 C4_14 F7_14 -85(3)     . . . . ?
C2_14 C1_14 C4_14 F7_14 158(2)     . . . . ?
C3_14 C1_14 C4_14 F7_14 41(3)      . . . . ?
O1_14 C1_14 C4_14 F8_14 153(3)     . . . . ?
C2_14 C1_14 C4_14 F8_14 35(3)      . . . . ?
C3_14 C1_14 C4_14 F8_14 -82(3)     . . . . ?
O1_14 C1_14 C4_14 F9_14 36(3)      . . . . ?
C2_14 C1_14 C4_14 F9_14 -82(2)     . . . . ?
C3_14 C1_14 C4_14 F9_14 161(2)     . . . . ?
O1_13 Al1   O1_15 C1_15 -175(8)    . . . . ?
O1_1  Al1   O1_15 C1_15 -56(8)     . . . . ?
O1_11 Al1   O1_15 C1_15 66(9)      . . . . ?
Al1   O1_15 C1_15 C3_15 -163(7)    . . . . ?
Al1   O1_15 C1_15 C2_15 76(8)      . . . . ?
Al1   O1_15 C1_15 C4_15 -43(9)     . . . . ?
O1_15 C1_15 C2_15 F1_15 -77(3)     . . . . ?
C3_15 C1_15 C2_15 F1_15 160(3)     . . . . ?
C4_15 C1_15 C2_15 F1_15 42(3)      . . . . ?
O1_15 C1_15 C2_15 F2_15 165(3)     . . . . ?
C3_15 C1_15 C2_15 F2_15 42(3)      . . . . ?
C4_15 C1_15 C2_15 F2_15 -76(3)     . . . . ?
O1_15 C1_15 C2_15 F3_15 46(3)      . . . . ?
C3_15 C1_15 C2_15 F3_15 -77(3)     . . . . ?
C4_15 C1_15 C2_15 F3_15 165(3)     . . . . ?
O1_15 C1_15 C3_15 F4_15 43(3)      . . . . ?
C2_15 C1_15 C3_15 F4_15 165(3)     . . . . ?
C4_15 C1_15 C3_15 F4_15 -77(3)     . . . . ?
O1_15 C1_15 C3_15 F6_15 160(3)     . . . . ?
C2_15 C1_15 C3_15 F6_15 -78(3)     . . . . ?
C4_15 C1_15 C3_15 F6_15 40(3)      . . . . ?
O1_15 C1_15 C3_15 F5_15 -80(3)     . . . . ?
C2_15 C1_15 C3_15 F5_15 43(3)      . . . . ?
C4_15 C1_15 C3_15 F5_15 160(3)     . . . . ?
O1_15 C1_15 C4_15 F9_15 49(3)      . . . . ?
C3_15 C1_15 C4_15 F9_15 171(2)     . . . . ?
C2_15 C1_15 C4_15 F9_15 -71(3)     . . . . ?
O1_15 C1_15 C4_15 F7_15 -73(3)     . . . . ?
C3_15 C1_15 C4_15 F7_15 49(3)      . . . . ?
C2_15 C1_15 C4_15 F7_15 167(3)     . . . . ?
O1_15 C1_15 C4_15 F8_15 161(3)     . . . . ?
C3_15 C1_15 C4_15 F8_15 -77(3)     . . . . ?
C2_15 C1_15 C4_15 F8_15 40(3)      . . . . ?

_shelx_res_file
;
TITL P21_a.res in P2(1)
    P21_a.res
    created by SHELXL-2019/3 at 14:05:47 on 06-Oct-2025
REM Old TITL P21 in P2(1)
REM SHELXT solution in P2(1): R1 0.306, Rweak 0.202, Alpha 0.132
REM <I/s>   1.948 for   13 systematic absences,  Orientation as input
REM Flack x =  0.392 ( 0.051 ) from  2450 Parsons' quotients
REM Formula found by SHELXT:  C53 N16 O12 F9 P3
CELL  0.71073  10.1609  23.2771  11.4277   90.000   90.683   90.000
ZERR   2.000   0.0048   0.0080   0.0039    0.000    0.018    0.000
LATT -1
SYMM -X, 1/2+Y, -Z
SFAC  C  N  O  F  AL  P H
UNIT 78 4 10 72 2 4 86
SIMU 0.02 0.04 2 P1 C1 C5_5
RIGU 0.002 0.002 C1 C5_5 P1
SIMU 0.02 0.04 2 O1 N1 O2 N2
RIGU 0.002 0.002 O1 N1 O2 N2
SIMU 0.02 0.04 2 O1_14 C1_14 C2_14 F1_14 F2_14 F3_14 C3_14 F4_14 F5_14 =
   F6_14 C4_14 F7_14 F8_14 F9_14 O1_15 C1_15 C2_15 F1_15 F2_15 F3_15 C3_15 =
   F4_15 F5_15 F6_15 C4_15 F7_15 F8_15 F9_15
RIGU 0.002 0.002 O1_14 C1_14 C2_14 F1_14 F2_14 F3_14 C3_14 F4_14 F5_14 =
   F6_14 C4_14 F7_14 F8_14 F9_14 O1_15 C1_15 C2_15 F1_15 F2_15 F3_15 C3_15 =
   F4_15 F5_15 F6_15 C4_15 F7_15 F8_15 F9_15
SIMU 0.02 0.04 2 O1_12 C1_12 C2_12 F1_12 F2_12 F3_12 C3_12 F4_12 F5_12 =
   F6_12 C4_12 F7_12 F8_12 F9_12 O1_13 C1_13 C2_13 F1_13 F2_13 F3_13 C3_13 =
   F4_13 F5_13 F6_13 C4_13 F7_13 F8_13 F9_13
RIGU 0.002 0.002 O1_12 C1_12 C2_12 F1_12 F2_12 F3_12 C3_12 F4_12 F5_12 =
   F6_12 C4_12 F7_12 F8_12 F9_12 O1_13 C1_13 C2_13 F1_13 F2_13 F3_13 C3_13 =
   F4_13 F5_13 F6_13 C4_13 F7_13 F8_13 F9_13
SIMU 0.02 0.04 2 O1_10 C1_10 C2_10 F1_10 F2_10 F3_10 C3_10 F4_10 F5_10 =
   F6_10 C4_10 F7_10 F8_10 F9_10 O1_11 C1_11 C2_11 F1_11 F2_11 F3_11 C3_11 =
   F4_11 F5_11 F6_11 C4_11 F7_11 F8_11 F9_11
RIGU 0.002 0.002 O1_10 C1_10 C2_10 F1_10 F2_10 F3_10 C3_10 F4_10 F5_10 =
   F6_10 C4_10 F7_10 F8_10 F9_10 O1_11 C1_11 C2_11 F1_11 F2_11 F3_11 C3_11 =
   F4_11 F5_11 F6_11 C4_11 F7_11 F8_11 F9_11
REM Restraints for Fragment nhurm, tert-Butyl from: ShelXle DSR GUI.
REM Please cite https://doi.org/10.1107/S1600576718004508
SADI_TEBU C2 C3 C2 C4 C2 C1
SADI_TEBU 0.04 C1 C3 C1 C4 C3 C4
SIMU_TEBU 0.02 0.04 2  C1 > C4
RIGU_TEBU 0.002 0.002 C1 > C4
SAME_TEBU C1 > C4
REM Restraints for Fragment pyridine, Pyridine, C5H5N from: CCDC EPEXED.
REM Please cite https://doi.org/10.1107/S1600576718004508
REM HFIX_PYRI 43 C1 > C5
SADI_PYRI N1 C1 N1 C5
SADI_PYRI C1 C2 C2 C3 C3 C4 C4 C5
SADI_PYRI 0.04 N1 C4 N1 C2
SADI_PYRI 0.04 C3 C5 C3 C1 C4 C2 C5 C1
FLAT_PYRI N1 > C5
SIMU_PYRI N1 > C5
RIGU_PYRI N1 > C5
SAME_PYRI N1 > C5
REM Restraints for Fragment oc(cf3)3, Nonafluoro-tert-butoxy, [(CF3)3CO]-
REM from: TURBOMOLE V6.0 B-P86/def-SV(P). Please cite
REM https://doi.org/10.1107/S1600576718004508
SADI_CCF3 0.02 C1 C2 C1 C3 C1 C4
SADI_CCF3 0.02 F1 C2 F2 C2 F3 C2 F4 C3 F5 C3 F6 C3 F7 C4 F8 C4 F9 C4
SADI_CCF3 0.04 C2 C3 C3 C4 C2 C4
SADI_CCF3 0.04 O1 C2 O1 C3 O1 C4
SADI_CCF3 0.04 F1 F2 F2 F3 F3 F1 F4 F5 F5 F6 F6 F4 F7 F8 F8 F9 F9 F7
SADI_CCF3 0.02 O1 C1
SADI_CCF3 0.04 F1 C1 F2 C1 F3 C1 F4 C1 F5 C1 F6 C1 F7 C1 F8 C1 F9 C1
SIMU_CCF3 O1 > F9
RIGU_CCF3 O1 > F9
SAME_CCF3 O1 > F9
SIMU 0.04 0.08 1
TEMP -173.150
L.S. 10
BOND $H
CONF
MORE -1
HTAB
LIST 4
ACTA
TWIN -1 0 0 0 -1 0 0 0 1 -4
FMAP 2
PLAN 20
WGHT    0.200000
BASF   0.19209   0.12971   0.02820
FVAR       0.54939   0.47992   0.45081   0.56139   0.78198   0.97533
P1    6    0.531636    0.403384    0.139825    11.00000    0.08617    0.06682 =
         0.04390   -0.01134    0.00517    0.01748
P2    6    0.541747    0.296729   -0.132924    11.00000    0.06531    0.05240 =
         0.06523   -0.00878    0.01011   -0.00276
AL1   5    0.094511    0.610045    0.641155    11.00000    0.03859    0.02903 =
         0.03309   -0.00668    0.01127    0.00042
PART 1 51
O1    3    0.508629    0.388824    0.002024    51.00000    0.08414    0.04524 =
         0.05970    0.00498   -0.00034   -0.01039
N1    2    0.484166    0.326389   -0.015247    51.00000    0.05286    0.03840 =
         0.03491    0.01043    0.01251    0.00069
PART 0
PART 2 -51
N2    2    0.510870    0.357543   -0.075360   -51.00000    0.06316    0.04527 =
         0.03776   -0.00963   -0.00029   -0.00071
O2    3    0.481625    0.350289    0.053584   -51.00000    0.06748    0.03156 =
         0.03659   -0.00907    0.00038    0.00179
PART 0
C1    1    0.696950    0.390180    0.205194    11.00000    0.09557    0.12554 =
         0.06272   -0.03426    0.01264    0.04062
AFIX  23
H1A   7    0.727814    0.425339    0.245811    11.00000   -1.20000
H1B   7    0.691025    0.359037    0.263895    11.00000   -1.20000
AFIX   0
C2    1    0.715728    0.277924   -0.127065    11.00000    0.13482    0.03047 =
         0.05661   -0.01584    0.01578   -0.01186
AFIX  23
H2A   7    0.724713    0.238618   -0.094858    11.00000   -1.20000
H2B   7    0.750012    0.277388   -0.207787    11.00000   -1.20000
AFIX   0
RESI CCF3 1
O1    3    0.258018    0.600172    0.612647    11.00000    0.04265    0.11761 =
         0.09804   -0.03096   -0.00518    0.00091
C1    1    0.384942    0.604298    0.638503    11.00000    0.02769    0.05077 =
         0.05384    0.00566    0.01573    0.00604
C2    1    0.424377    0.569971    0.748471    11.00000    0.10726    0.07325 =
         0.06585    0.00143   -0.01805   -0.00515
F1    4    0.394406    0.601383    0.845877    11.00000    0.16325    0.08538 =
         0.04783    0.01500   -0.01580   -0.01405
F2    4    0.551518    0.553288    0.737818    11.00000    0.11593    0.16527 =
         0.17747    0.07439   -0.02039    0.06547
F3    4    0.359782    0.518099    0.740925    11.00000    0.21168    0.04764 =
         0.09620    0.02843    0.05126   -0.02437
C3    1    0.457495    0.579649    0.530168    11.00000    0.10550    0.06875 =
         0.07757   -0.00507    0.02542    0.00567
F4    4    0.398506    0.601149    0.432033    11.00000    0.22703    0.11328 =
         0.05133    0.01084    0.01752    0.02655
F5    4    0.450472    0.520585    0.538687    11.00000    0.14943    0.05530 =
         0.09094   -0.03944   -0.00828    0.00288
F6    4    0.578956    0.602626    0.528208    11.00000    0.10210    0.12740 =
         0.18674   -0.00984    0.09580   -0.00648
C4    1    0.423868    0.667782    0.657842    11.00000    0.08176    0.06431 =
         0.07133    0.00107    0.01341    0.00183
F7    4    0.426510    0.693387    0.553111    11.00000    0.22110    0.05425 =
         0.08355    0.03179    0.02633   -0.00025
F8    4    0.544235    0.668594    0.710776    11.00000    0.06315    0.09883 =
         0.21032   -0.07010   -0.01373   -0.00539
F9    4    0.342492    0.690036    0.738818    11.00000    0.08659    0.04908 =
         0.11219   -0.00823    0.02917    0.01296
RESI 0
RESI PYRI 5
N1    2    0.741170    0.330579    0.047139    11.00000    0.07133    0.06832 =
         0.05706    0.00415    0.01510    0.02175
C1    1    0.798499    0.317941   -0.054700    11.00000    0.04128    0.06915 =
         0.05660   -0.00758    0.00278    0.01369
C2    1    0.910038    0.342989   -0.088948    11.00000    0.03991    0.10192 =
         0.09818   -0.03619    0.01300   -0.00027
AFIX  43
H2    7    0.949373    0.332125   -0.160629    11.00000   -1.20000
AFIX   0
C3    1    0.966529    0.383899   -0.020888    11.00000    0.05298    0.13786 =
         0.11936   -0.06399    0.01040   -0.01996
AFIX  43
H3    7    1.046717    0.401478   -0.043401    11.00000   -1.20000
AFIX   0
C4    1    0.908366    0.399140    0.077794    11.00000    0.07621    0.11716 =
         0.10496   -0.05830   -0.00564   -0.00080
AFIX  43
H4    7    0.945856    0.428557    0.125197    11.00000   -1.20000
AFIX   0
C5    1    0.796910    0.373211    0.110919    11.00000    0.07116    0.10812 =
         0.07205   -0.02963    0.00892    0.03399
RESI 0
RESI TEBU 6
C1    1    0.632146    0.386319   -0.260244    11.00000    0.09465    0.07143 =
         0.08425    0.02256    0.01940   -0.00770
AFIX 137
H1A   7    0.632500    0.408518   -0.333106    11.00000   -1.50000
H1B   7    0.716968    0.366801   -0.250048    11.00000   -1.50000
H1C   7    0.617688    0.412236   -0.194049    11.00000   -1.50000
AFIX   0
C2    1    0.521743    0.341670   -0.265752    11.00000    0.08823    0.06625 =
         0.08408    0.00451    0.00494   -0.00115
C3    1    0.529995    0.304869   -0.374615    11.00000    0.08877    0.13310 =
         0.08440   -0.01911    0.01056   -0.00636
AFIX  33
H3A   7    0.616686    0.286507   -0.377523    11.00000   -1.50000
H3B   7    0.461463    0.275271   -0.372716    11.00000   -1.50000
H3C   7    0.517180    0.329003   -0.444090    11.00000   -1.50000
AFIX   0
C4    1    0.388613    0.371298   -0.256858    11.00000    0.09124    0.08361 =
         0.11126    0.01274    0.00940    0.00830
AFIX 137
H4A   7    0.379877    0.400023   -0.319164    11.00000   -1.50000
H4B   7    0.381995    0.390219   -0.180546    11.00000   -1.50000
H4C   7    0.318294    0.342720   -0.265142    11.00000   -1.50000
AFIX   0
RESI 0
RESI TEBU 7
C1    1    0.306410    0.243331   -0.152885    11.00000    0.07851    0.18370 =
         0.14465    0.00514    0.03404   -0.03124
AFIX 137
H1A   7    0.287195    0.237915   -0.236399    11.00000   -1.50000
H1B   7    0.290985    0.283542   -0.131658    11.00000   -1.50000
H1C   7    0.248904    0.218458   -0.106877    11.00000   -1.50000
AFIX   0
C2    1    0.447685    0.228120   -0.127928    11.00000    0.07607    0.10451 =
         0.12792   -0.03087    0.03220   -0.03917
C3    1    0.500927    0.190217   -0.225065    11.00000    0.15249    0.07934 =
         0.16128   -0.04502    0.05053   -0.03954
AFIX  33
H3A   7    0.481034    0.207816   -0.301147    11.00000   -1.50000
H3B   7    0.596448    0.186196   -0.215411    11.00000   -1.50000
H3C   7    0.459574    0.152241   -0.221169    11.00000   -1.50000
AFIX   0
C4    1    0.474390    0.203965   -0.008404    11.00000    0.11662    0.07182 =
         0.14794   -0.00842    0.03938   -0.00961
AFIX 137
H4A   7    0.549980    0.177882   -0.011464    11.00000   -1.50000
H4B   7    0.396866    0.182836    0.018182    11.00000   -1.50000
H4C   7    0.493785    0.235384    0.046218    11.00000   -1.50000
AFIX   0
RESI 0
RESI TEBU 8
C1    1    0.289710    0.366882    0.177817    11.00000    0.14509    0.06110 =
         0.09707    0.01653    0.02396    0.03242
AFIX 137
H1A   7    0.269177    0.405040    0.146298    11.00000   -1.50000
H1B   7    0.219920    0.354907    0.231014    11.00000   -1.50000
H1C   7    0.295926    0.339279    0.113365    11.00000   -1.50000
AFIX   0
C2    1    0.419900    0.369078    0.244028    11.00000    0.14199    0.10148 =
         0.06059    0.03256    0.03526    0.04467
C3    1    0.473279    0.310022    0.267047    11.00000    0.17365    0.11078 =
         0.07358    0.04573    0.03317    0.05467
AFIX 137
H3A   7    0.406841    0.287011    0.307186    11.00000   -1.50000
H3B   7    0.552589    0.312809    0.316362    11.00000   -1.50000
H3C   7    0.495284    0.291658    0.192632    11.00000   -1.50000
AFIX   0
C4    1    0.411262    0.403285    0.356205    11.00000    0.14672    0.16095 =
         0.09399   -0.00976    0.03193    0.04689
AFIX 137
H4A   7    0.495607    0.401255    0.398495    11.00000   -1.50000
H4B   7    0.341648    0.387316    0.405120    11.00000   -1.50000
H4C   7    0.390934    0.443447    0.337682    11.00000   -1.50000
AFIX   0
RESI 0
RESI TEBU 9
C1    1    0.615187    0.494217    0.028913    11.00000    0.09507    0.09296 =
         0.21039   -0.01519    0.06139   -0.02617
AFIX 137
H1A   7    0.580649    0.480108   -0.046187    11.00000   -1.50000
H1B   7    0.698990    0.475144    0.046929    11.00000   -1.50000
H1C   7    0.629126    0.535808    0.024191    11.00000   -1.50000
AFIX   0
C2    1    0.517080    0.481167    0.124852    11.00000    0.06189    0.08137 =
         0.13384    0.00199    0.01212    0.01406
C3    1    0.378415    0.494478    0.083840    11.00000    0.06733    0.07982 =
         0.16885    0.04937    0.01338    0.01531
AFIX 137
H3A   7    0.356865    0.471044    0.014993    11.00000   -1.50000
H3B   7    0.371841    0.535266    0.063334    11.00000   -1.50000
H3C   7    0.316643    0.485754    0.146606    11.00000   -1.50000
AFIX   0
C4    1    0.559676    0.517337    0.230182    11.00000    0.14340    0.16388 =
         0.19080   -0.05758   -0.00671   -0.00828
AFIX 137
H4A   7    0.588308    0.491970    0.294018    11.00000   -1.50000
H4B   7    0.485415    0.540786    0.256110    11.00000   -1.50000
H4C   7    0.632637    0.542465    0.208004    11.00000   -1.50000
AFIX   0
RESI 0
RESI CCF3 10
PART 1  21
O1    3    0.056931    0.675897    0.580821    21.00000    0.08784    0.03223 =
         0.06861    0.00696   -0.01202    0.00022
C1    1    0.007765    0.711744    0.500784    21.00000    0.07867    0.04482 =
         0.07252    0.01721   -0.00530    0.00180
C2    1    0.069187    0.695874    0.383067    21.00000    0.09577    0.06094 =
         0.07028    0.01362    0.00023   -0.00919
F1    4    0.197893    0.711760    0.390159    21.00000    0.09890    0.07362 =
         0.08096   -0.00867    0.01035   -0.01724
F2    4    0.014613    0.723877    0.290894    21.00000    0.11522    0.08618 =
         0.07006    0.02793   -0.00554   -0.02284
F3    4    0.066677    0.638926    0.360357    21.00000    0.10096    0.06750 =
         0.07427    0.00368    0.01446   -0.01798
C3    1   -0.141750    0.707573    0.490423    21.00000    0.07621    0.08027 =
         0.10612    0.01288   -0.00797    0.00423
F4    4   -0.197679    0.707092    0.596479    21.00000    0.08053    0.12931 =
         0.12252    0.01661    0.00904   -0.00756
F5    4   -0.181138    0.661021    0.429081    21.00000    0.09394    0.11425 =
         0.15357   -0.01590   -0.03258   -0.00436
F6    4   -0.195326    0.753617    0.435765    21.00000    0.09458    0.11282 =
         0.13646    0.02581   -0.01932    0.02979
C4    1    0.048826    0.773494    0.534212    21.00000    0.10397    0.04162 =
         0.09725    0.01131    0.00591   -0.00102
F7    4   -0.030491    0.792961    0.618993    21.00000    0.12503    0.07573 =
         0.10696   -0.00874    0.00848    0.00846
F8    4    0.044123    0.811743    0.445000    21.00000    0.20139    0.03612 =
         0.10294    0.01035   -0.00390   -0.01028
F9    4    0.172681    0.775499    0.578938    21.00000    0.11700    0.04133 =
         0.13989   -0.03509   -0.01468    0.00226
PART 0
RESI 0
RESI CCF3 11
PART 2  -21
O1    3    0.023868    0.667611    0.570445   -21.00000    0.09059    0.04805 =
         0.06884    0.01056   -0.00035    0.00065
C1    1    0.006995    0.720611    0.532592   -21.00000    0.08360    0.04813 =
         0.07373    0.01072   -0.00129   -0.00122
C2    1   -0.138950    0.738304    0.542035   -21.00000    0.08311    0.07800 =
         0.10246    0.00468   -0.00574    0.00808
F1    4   -0.171736    0.743103    0.656057   -21.00000    0.06796    0.09534 =
         0.10691    0.00469    0.00051    0.00122
F2    4   -0.156557    0.788645    0.483304   -21.00000    0.11949    0.08814 =
         0.12633    0.01835    0.00096    0.03071
F3    4   -0.216824    0.698996    0.491652   -21.00000    0.08374    0.11541 =
         0.12729   -0.01428   -0.00120   -0.01015
C3    1    0.047629    0.725665    0.404216   -21.00000    0.09662    0.06993 =
         0.07242    0.01192   -0.00028   -0.01634
F4    4    0.164108    0.699122    0.385969   -21.00000    0.09604    0.07617 =
         0.08007   -0.01612    0.00717   -0.02434
F5    4   -0.038219    0.699757    0.330606   -21.00000    0.09677    0.12289 =
         0.08777   -0.03705    0.00621   -0.00774
F6    4    0.065145    0.781355    0.375688   -21.00000    0.15870    0.07598 =
         0.09877    0.02892    0.01972   -0.01598
C4    1    0.085859    0.763282    0.610514   -21.00000    0.09341    0.05006 =
         0.09442   -0.00641   -0.01163    0.00856
F7    4    0.215752    0.761384    0.583777   -21.00000    0.09047    0.05818 =
         0.14553   -0.01458   -0.01151    0.00151
F8    4    0.038850    0.817286    0.606784   -21.00000    0.11988    0.04903 =
         0.09879   -0.00528    0.01021    0.01341
F9    4    0.081457    0.747867    0.724788   -21.00000    0.13605    0.05127 =
         0.09040   -0.01368   -0.01843    0.02320
PART 0
RESI 0
RESI CCF3 12
PART 1  31
O1    3    0.085387    0.612418    0.795102    31.00000    0.06408    0.07487 =
         0.03421    0.00151    0.00656    0.00426
C1    1    0.005339    0.606177    0.885525    31.00000    0.06380    0.07371 =
         0.04006   -0.00020    0.01147    0.00800
C2    1    0.068360    0.637460    0.989223    31.00000    0.09044    0.09675 =
         0.04793   -0.01079    0.00148    0.00315
F1    4    0.168299    0.605762    1.035367    31.00000    0.10701    0.13151 =
         0.03123   -0.00344   -0.00551    0.01566
F2    4   -0.020247    0.642504    1.077652    31.00000    0.13781    0.13631 =
         0.05407   -0.01506    0.02436    0.03192
F3    4    0.109913    0.690697    0.962404    31.00000    0.12061    0.09756 =
         0.10015   -0.01386   -0.01179   -0.01081
C3    1   -0.132292    0.630095    0.858593    31.00000    0.06200    0.08390 =
         0.07035    0.00122    0.00978    0.00688
F4    4   -0.169317    0.619143    0.746076    31.00000    0.03539    0.10883 =
         0.06661   -0.00044    0.01641    0.01774
F5    4   -0.137556    0.687569    0.880492    31.00000    0.05937    0.08539 =
         0.10243   -0.00273    0.01911    0.01087
F6    4   -0.222960    0.604544    0.928411    31.00000    0.07201    0.09120 =
         0.07293   -0.02193    0.02455   -0.00719
C4    1   -0.001882    0.541157    0.912914    31.00000    0.07920    0.07334 =
         0.05956    0.00667    0.01915    0.00997
F7    4   -0.094265    0.516312    0.843365    31.00000    0.10213    0.07839 =
         0.07498   -0.00103    0.01871   -0.01021
F8    4   -0.030354    0.528319    1.024856    31.00000    0.13505    0.09509 =
         0.06346    0.01588    0.02699    0.01213
F9    4    0.116741    0.517209    0.888558    31.00000    0.10064    0.08512 =
         0.06276   -0.01514    0.01017    0.03456
PART 0
RESI 0
RESI CCF3 13
PART 2  -31
O1    3    0.064504    0.610540    0.785224   -31.00000    0.09036    0.07413 =
         0.04147   -0.00694    0.02177   -0.00600
C1    1    0.005532    0.621983    0.884281   -31.00000    0.06756    0.07442 =
         0.04184   -0.00837    0.01404    0.00012
C2    1    0.076996    0.593059    0.987214   -31.00000    0.09082    0.08862 =
         0.05914    0.01067    0.00014   -0.00578
F1    4    0.186339    0.623350    1.015209   -31.00000    0.10114    0.10281 =
         0.11215    0.01525   -0.02867   -0.01246
F2    4   -0.003286    0.591391    1.081225   -31.00000    0.13119    0.13607 =
         0.06080    0.01139    0.01442   -0.00347
F3    4    0.108931    0.538466    0.961153   -31.00000    0.12332    0.08675 =
         0.07570    0.01638    0.00069   -0.00083
C3    1   -0.135858    0.598660    0.873743   -31.00000    0.06606    0.08674 =
         0.08714   -0.01372    0.01455   -0.00051
F4    4   -0.190177    0.612176    0.767759   -31.00000    0.07698    0.11361 =
         0.10643   -0.00046   -0.00802   -0.02301
F5    4   -0.136468    0.540704    0.884901   -31.00000    0.08388    0.08872 =
         0.09353   -0.01305    0.03620   -0.01536
F6    4   -0.208257    0.621870    0.960079   -31.00000    0.07052    0.13043 =
         0.12485   -0.04477    0.02863    0.00070
C4    1    0.004928    0.687254    0.901509   -31.00000    0.06696    0.07398 =
         0.06017   -0.01043    0.00312    0.00671
F7    4   -0.078823    0.714063    0.824187   -31.00000    0.08167    0.09560 =
         0.07760    0.00090   -0.00044    0.02065
F8    4   -0.019802    0.705298    1.010720   -31.00000    0.09916    0.09333 =
         0.06717   -0.02406    0.00868    0.00075
F9    4    0.124491    0.709450    0.874496   -31.00000    0.07670    0.07936 =
         0.07755   -0.03049    0.00403   -0.01398
PART 0
RESI 0
RESI CCF3 14
PART 1  41
O1    3    0.009853    0.556912    0.568571    41.00000    0.09353    0.04344 =
         0.08199   -0.02560    0.01442   -0.00949
C1    1   -0.008162    0.503970    0.528869    41.00000    0.07804    0.04427 =
         0.08199   -0.02530    0.00924   -0.00631
C2    1   -0.151857    0.486833    0.550700    41.00000    0.07987    0.08079 =
         0.11499   -0.02189    0.01391   -0.01427
F1    4   -0.171003    0.478135    0.666909    41.00000    0.10581    0.13627 =
         0.12079   -0.01117    0.02886   -0.03495
F2    4   -0.185248    0.437590    0.494706    41.00000    0.07520    0.08089 =
         0.13350   -0.01896    0.00771   -0.02405
F3    4   -0.232247    0.528707    0.510848    41.00000    0.08226    0.08954 =
         0.13788   -0.02854    0.01764   -0.00009
C3    1    0.015978    0.498341    0.395906    41.00000    0.10117    0.08156 =
         0.08101   -0.03046    0.00866   -0.00183
F4    4    0.132384    0.522159    0.372894    41.00000    0.11038    0.09758 =
         0.07362   -0.01582    0.02164   -0.00414
F5    4   -0.082053    0.524030    0.334704    41.00000    0.12764    0.12066 =
         0.10430   -0.01848   -0.01848    0.00360
F6    4    0.023308    0.442771    0.364395    41.00000    0.13445    0.09401 =
         0.09759   -0.05233    0.01345   -0.00536
C4    1    0.079762    0.462023    0.597574    41.00000    0.09895    0.05865 =
         0.10166   -0.01501    0.00163    0.00537
F7    4    0.201205    0.460696    0.550188    41.00000    0.10420    0.08489 =
         0.10151    0.00444    0.00595    0.03136
F8    4    0.026154    0.408713    0.598335    41.00000    0.15047    0.05627 =
         0.16089    0.00571   -0.01714   -0.00688
F9    4    0.091555    0.477429    0.711692    41.00000    0.11155    0.10057 =
         0.09136   -0.00325   -0.00332   -0.00082
PART 0
RESI 0
RESI CCF3 15
PART 2  -41
O1    3    0.018480    0.550263    0.590838   -41.00000    0.09088    0.04929 =
         0.08255   -0.02993    0.00717   -0.01278
C1    1   -0.013334    0.512087    0.509585   -41.00000    0.08132    0.05714 =
         0.09088   -0.03561    0.00356   -0.00895
C2    1    0.103050    0.471449    0.485913   -41.00000    0.09476    0.06979 =
         0.11005   -0.03144    0.01193    0.00528
F1    4    0.191263    0.499362    0.419529   -41.00000    0.11340    0.08934 =
         0.12406   -0.02560    0.03123    0.00559
F2    4    0.063211    0.424320    0.425891   -41.00000    0.11763    0.07431 =
         0.16675   -0.05764    0.01065    0.01060
F3    4    0.157375    0.453139    0.588273   -41.00000    0.10045    0.10889 =
         0.13619    0.00132    0.00406    0.01403
C3    1   -0.132225    0.475686    0.545508   -41.00000    0.08228    0.07045 =
         0.10498   -0.02760    0.00147   -0.01481
F4    4   -0.226696    0.508642    0.594049   -41.00000    0.07953    0.09256 =
         0.10558   -0.01272    0.00670   -0.00313
F5    4   -0.090579    0.434288    0.620876   -41.00000    0.10381    0.08101 =
         0.14563    0.00045    0.00445   -0.00996
F6    4   -0.191031    0.450785    0.451401   -41.00000    0.10570    0.11226 =
         0.12031   -0.04218    0.00349   -0.05077
C4    1   -0.047793    0.544039    0.394353   -41.00000    0.10342    0.08108 =
         0.08937   -0.02856   -0.00234   -0.00759
F7    4   -0.165807    0.570243    0.403813   -41.00000    0.10600    0.13197 =
         0.10358   -0.00887   -0.00766    0.01160
F8    4   -0.038988    0.506432    0.303481   -41.00000    0.15618    0.09986 =
         0.09239   -0.03795    0.01734   -0.03105
F9    4    0.045587    0.582791    0.367870   -41.00000    0.12563    0.09109 =
         0.09212   -0.02821    0.01832   -0.01574
PART 0
RESI 0
HKLF 4


REM  P21_a.res in P2(1)
REM wR2 = 0.3467, GooF = S = 1.268, Restrained GooF = 1.231 for all data
REM R1 = 0.1203 for 6278 Fo > 4sig(Fo) and 0.1650 for all 9547 data
REM 1180 parameters refined using 9160 restraints

END

WGHT      0.2000      0.0000

REM Instructions for potential hydrogen bonds
EQIV $1 x+1, y, z
HTAB_15 C1_0 F6_$1
EQIV $2 -x+1, y-1/2, -z+1
HTAB_12 C2_0 F3_$2
EQIV $3 x+1, y, z-1
HTAB_12 C4_5 F8_$3
HTAB_14 C1_6 F1_$3
HTAB C1_6 O1
EQIV $4 -x+1, y-1/2, -z
HTAB_10 C3_6 F1_$4
HTAB C4_6 O1
HTAB C4_6 N1
EQIV $5 -x, y-1/2, -z
HTAB_10 C1_7 F6_$5
HTAB C1_7 N1
EQIV $6 -x, y-1/2, -z+1
HTAB_13 C1_7 F8_$6
HTAB_12 C4_7 F6_$6
HTAB_13 C4_7 F6_$6
HTAB C4_7 N1
HTAB C1_8 N1
HTAB_11 C3_8 F1_$6
HTAB C3_8 N1
HTAB C3_8 O2
HTAB C4_8 F1_15
HTAB_12 C1_9 F6_$3
HTAB C3_9 O1
HTAB C4_9 F4_1

REM Highest difference peak  0.713,  deepest hole -0.488,  1-sigma level  0.116
Q1    1  -0.1511  0.6103  1.0381  11.00000  0.05    0.71
Q2    1  -0.1837  0.6584  0.5588  11.00000  0.05    0.70
Q3    1  -0.2268  0.6075  0.8450  11.00000  0.05    0.56
Q4    1   0.0490  0.5371  0.3749  11.00000  0.05    0.55
Q5    1   0.4523  0.6297  0.5354  11.00000  0.05    0.55
Q6    1   0.2353  0.6211  0.9358  11.00000  0.05    0.53
Q7    1  -0.2408  0.6100  0.6362  11.00000  0.05    0.52
Q8    1   0.4452  0.5422  0.6542  11.00000  0.05    0.52
Q9    1   0.4184  0.6351  0.7471  11.00000  0.05    0.50
Q10   1   0.5436  0.6437  0.7882  11.00000  0.05    0.50
Q11   1  -0.1953  0.5642  0.5731  11.00000  0.05    0.48
Q12   1  -0.0726  0.6511  0.3404  11.00000  0.05    0.46
Q13   1   0.1739  0.7609  0.4403  11.00000  0.05    0.45
Q14   1   0.0339  0.4907  0.3628  11.00000  0.05    0.44
Q15   1   0.5571  0.3190 -0.1960  11.00000  0.05    0.43
Q16   1   0.3632  0.6217  0.5164  11.00000  0.05    0.43
Q17   1  -0.1499  0.5005  0.4720  11.00000  0.05    0.42
Q18   1   0.5372  0.5519  0.0567  11.00000  0.05    0.42
Q19   1  -0.2090  0.5090  0.3738  11.00000  0.05    0.41
Q20   1   0.2362  0.6041  0.6824  11.00000  0.05    0.41
;
_shelx_res_checksum               60273
_shelx_hkl_file
;
   3   0   0 4009.10  285.47
  -3   0   0 4070.29  285.47
  -4   0   0  473.15   34.00
   4   0   0  426.06   33.50
   5   0   0  577.84   38.80
   5   0   0  474.45   38.70
  -5   0   0  478.25   38.80
   6   0   0   46.00    9.40
   6   0   0   42.50    9.50
   6   0   0   59.59    9.10
   7   0   0   52.09    9.10
   7   0   0   57.29   10.70
   7   0   0   37.80    9.60
   8   0   0   29.30   10.90
   8   0   0   36.50    9.50
   8   0   0   12.10   15.00
   9   0   0   51.39   11.80
   9   0   0   54.89   13.00
   9   0   0   31.80   10.80
  10   0   0   54.39   12.10
  10   0   0   67.59   13.30
  10   0   0   32.50   14.70
  11   0   0   79.49   14.00
  11   0   0   52.89   12.60
  11   0   0  102.89   14.90
  12   0   0   -4.30    9.30
  12   0   0   -6.80   11.10
  -1  -1   0 1218.98   90.99
   1  -1   0 1404.26   91.09
   1   1   0 1249.68   91.09
   1   1   0 1276.57   90.99
   2  -1   0  692.73   51.69
  -2  -1   0  762.22   52.49
   2   1   0  716.53   51.79
   3  -1   0 3322.27  237.08
  -3  -1   0 3437.56  237.28
   3   1   0 3301.07  237.18
  -4  -1   0 2381.66  161.28
   4  -1   0 2207.28  160.98
   4   1   0 2194.08  160.98
   4   1   0 2287.67  161.28
   5  -1   0  495.75   37.80
   5  -1   0  485.05   39.00
  -5  -1   0  520.65   38.60
   5   1   0  549.54   38.10
   5   1   0  441.46   37.90
   6  -1   0   28.90    7.80
   6  -1   0   31.30    8.60
  -6  -1   0   40.40    9.00
   6  -1   0   53.09   10.50
   6   1   0   31.10    9.10
   6   1   0   46.60    8.80
   7  -1   0  279.97   25.70
   7  -1   0  317.17   25.10
   7   1   0  287.87   24.20
   7   1   0  282.47   26.20
   7   1   0  298.17   25.40
   8  -1   0  133.89   17.00
   8  -1   0  107.79   15.30
   8   1   0  114.99   16.40
   8   1   0  117.49   15.80
   8   1   0  120.99   15.10
   9  -1   0   40.70   11.50
   9  -1   0   16.40    9.60
   9  -1   0   14.40   10.30
   9   1   0   14.70   10.40
   9   1   0   35.50   11.80
   9   1   0   29.40   10.90
  10  -1   0   14.20    9.80
  10  -1   0   29.40   10.90
  10  -1   0   29.10   10.00
  10   1   0    9.10   11.30
  10   1   0   29.70   11.00
  10   1   0   14.60   10.90
  11  -1   0   -2.90    8.90
  11  -1   0   21.80    9.90
  11  -1   0   -6.40   10.10
  11   1   0   18.20    9.00
  11   1   0    6.70    9.50
  11   1   0  -13.40   10.00
  12  -1   0  -11.20   10.80
  12  -1   0   -3.70    9.50
  12   1   0   -9.50   11.50
  12   1   0    2.50    9.10
   2  -2   0  161.88   13.70
  -2  -2   0  167.68   13.70
   2   2   0  165.68   13.80
   2   2   0  171.88   13.70
   3  -2   0  225.38   17.00
  -3  -2   0  188.88   16.90
   3  -2   0  207.18   16.30
   3   2   0  187.88   16.70
   3   2   0  222.98   16.80
   4  -2   0 1482.75  103.99
  -4  -2   0 1526.85  104.39
   4  -2   0 1366.76  104.39
   4   2   0 1506.05  104.09
   4   2   0 1397.76  104.29
  -5  -2   0  886.51   66.39
   5  -2   0  843.32   66.69
   5  -2   0  974.50   66.29
   5   2   0  941.81   66.19
   5   2   0  883.61   66.39
  -6  -2   0  178.88   18.00
   6  -2   0  165.58   17.80
   6  -2   0  190.58   16.50
   6   2   0  181.58   17.70
   6   2   0  171.98   16.70
  -7  -2   0  107.69   13.40
   7  -2   0   74.09   10.70
   7  -2   0   98.39   13.20
   7  -2   0   92.89   12.70
   7   2   0   83.29   13.10
   7   2   0   78.29   11.30
   7   2   0   90.89   16.10
   8  -2   0   78.39   11.60
   8  -2   0   63.89   16.00
   8  -2   0   80.69   13.70
   8   2   0   78.19   13.90
   8   2   0   71.89   12.80
   8   2   0   72.69   12.10
   9  -2   0   19.70    9.30
   9  -2   0   21.80   10.20
   9  -2   0   28.90   10.30
   9   2   0   21.80   10.50
   9   2   0   51.69   13.00
   9   2   0   19.50   10.50
  10  -2   0    8.00    9.60
  10  -2   0   37.30   11.00
  10  -2   0   29.10   10.70
  10   2   0   16.30   10.50
  10   2   0   33.70   11.80
  10   2   0   38.20   11.50
  11  -2   0   19.60   10.00
  11  -2   0  -11.80    9.00
  11  -2   0   -6.60    8.80
  11   2   0   20.10    9.60
  11   2   0    4.40    9.50
  11   2   0  -17.60   10.30
  12  -2   0   20.60   10.60
  12  -2   0   -6.00   10.50
  12   2   0   -0.80   11.40
  12   2   0   31.80   11.20
   0  -3   0    3.70    1.60
   0   3   0    3.40    1.50
  -1  -3   0  426.96   32.00
  -1  -3   0  443.26   32.20
  -1  -3   0  452.35   32.30
   1   3   0  455.35   32.10
   1   3   0  454.75   32.20
   1   3   0  447.36   32.10
   2  -3   0  289.07   19.10
  -2  -3   0  232.38   19.70
   2  -3   0  278.07   19.60
   2   3   0  245.18   19.10
   2   3   0  243.78   19.70
   2   3   0  250.17   19.60
  -3  -3   0  342.97   27.40
   3  -3   0  385.26   27.40
   3  -3   0  377.56   26.90
   3   3   0  344.87   27.30
   3   3   0  358.36   27.30
  -4  -3   0  700.23   55.09
   4  -3   0  762.72   55.09
   4  -3   0  789.12   54.69
   4   3   0  747.43   55.09
  -5  -3   0   85.79   13.30
   5  -3   0  109.39   14.20
   5   3   0  103.49   13.70
   5   3   0  111.49   14.20
   6  -3   0   81.99   11.70
   6  -3   0   75.19   10.20
  -6  -3   0   93.09   12.40
   6   3   0   84.79   11.60
   6   3   0  101.89   12.90
   7  -3   0  165.28   15.90
   7  -3   0  160.68   15.20
   7  -3   0  129.59   16.10
  -7  -3   0  152.08   17.30
   7   3   0  158.98   16.20
   7   3   0  126.79   19.80
   8  -3   0   87.69   13.60
   8  -3   0   78.29   11.70
  -8  -3   0   80.79   13.90
   8  -3   0   97.29   14.80
   8   3   0   74.59   13.60
   8   3   0   56.19   12.20
   8   3   0   86.29   12.70
   9  -3   0   13.90    9.30
   9  -3   0    8.80    9.40
   9  -3   0    1.10    9.50
   9   3   0   -9.60    9.10
   9   3   0   14.20    9.90
  10  -3   0   39.70   11.00
  10  -3   0   17.50    9.70
  10  -3   0   19.40    9.80
  10   3   0   48.10   12.20
  10   3   0   34.30   12.00
  10   3   0   19.80   10.90
  11  -3   0   29.90   10.60
  11  -3   0    7.80    9.60
  11  -3   0   -4.30    9.40
  11   3   0   -3.50   11.30
  11   3   0   15.40   11.10
  11   3   0   31.80   10.60
  12  -3   0   -5.10   10.00
  12  -3   0   17.90    8.80
  12   3   0   -3.50    8.80
   0  -4   0   87.49    7.80
   0  -4   0   91.29    7.70
   0   4   0   95.09    7.60
  -1  -4   0 2938.91  214.58
  -1  -4   0 3065.39  214.58
  -1  -4   0 2929.01  214.68
   1   4   0 3051.49  214.58
   1   4   0 3158.98  214.68
   1   4   0 3091.69  214.58
  -2  -4   0  133.39   12.10
   2  -4   0  154.78   11.40
  -2  -4   0  118.89   11.30
   2   4   0  130.89   11.80
   2   4   0  138.89   11.30
   2   4   0  141.39   11.90
  -3  -4   0   77.09    9.60
  -3  -4   0   74.29    9.40
   3  -4   0   82.39    8.90
   3  -4   0   87.19    7.80
   3   4   0   75.39    9.50
   3   4   0   70.99    8.00
   3   4   0   72.09    9.10
   4  -4   0  221.18   19.60
   4  -4   0  260.67   20.30
  -4  -4   0  213.48   20.80
   4   4   0  242.08   20.30
   4   4   0  218.18   20.40
  -5  -4   0   13.60    9.40
   5  -4   0   21.10    8.50
   5  -4   0   25.90    8.00
   5   4   0   21.80    8.50
   5   4   0   28.40    9.20
  -6  -4   0  389.96   33.10
   6  -4   0  394.36   31.60
   6   4   0  449.36   32.50
   6   4   0  410.86   32.50
   7  -4   0   38.10    9.40
   7  -4   0   36.40    8.40
  -7  -4   0   49.99   10.90
   7  -4   0   40.20    9.50
   7   4   0   43.20   10.00
   7   4   0   43.50   10.20
   8  -4   0    4.80    9.50
   8  -4   0   14.30    9.60
   8  -4   0   14.00    8.10
   8   4   0   22.30   10.00
   8   4   0   14.60    9.40
   8   4   0   13.60   10.30
   9  -4   0   12.10    9.20
   9  -4   0    9.00    8.60
   9  -4   0   13.50    9.80
   9   4   0   16.40   12.60
   9   4   0   13.10   10.90
   9   4   0   28.10   10.90
  10  -4   0   21.10    9.90
  10  -4   0   24.60    9.80
  10  -4   0    3.90    9.20
  10   4   0   38.40   11.20
  10   4   0   -8.20   10.40
  10   4   0   20.60   11.50
  11  -4   0    3.30    9.00
  11  -4   0   26.00   10.50
  11  -4   0   18.30    8.60
  11  -4   0   -2.30    9.30
  11   4   0    9.90   10.80
  11   4   0  -20.40   10.10
   0  -5   0   21.10    3.70
   0  -5   0   21.40    4.30
   0   5   0   17.60    3.20
  -1  -5   0 1030.20   75.79
  -1  -5   0 1066.49   75.79
  -1  -5   0 1026.00   75.89
   1   5   0 1091.59   75.69
   1   5   0 1116.99   75.89
   1   5   0 1063.59   75.79
  -2  -5   0  302.97   23.00
  -2  -5   0  283.17   22.60
   2  -5   0  307.17   22.40
  -2  -5   0  287.87   23.10
   2   5   0  308.07   22.80
   2   5   0  296.07   22.60
  -2   5   0  334.77   22.70
   2   5   0  307.87   22.90
   3  -5   0  251.77   18.50
  -3  -5   0  218.68   18.20
   3   5   0  248.58   19.10
   3   5   0  235.58   18.90
   3   5   0  215.78   18.10
   4  -5   0  191.48   17.20
  -4  -5   0  178.48   18.30
   4   5   0  188.98   17.80
   4   5   0  182.98   17.80
   4   5   0  164.78   15.70
   5  -5   0  928.21   65.99
  -5  -5   0  835.12   66.89
   5  -5   0  912.81   66.69
   5  -5   0  941.41   66.09
   5   5   0  969.00   66.79
   5   5   0  875.31   66.69
   6  -5   0   43.60    8.70
   6  -5   0   39.60    8.50
  -6  -5   0   47.30   10.80
   6   5   0   42.60    9.90
   6   5   0   33.20    8.80
  -7  -5   0  111.69   18.50
   7  -5   0  152.98   16.50
   7  -5   0  157.18   15.00
   7   5   0  178.48   17.60
   7   5   0  129.99   16.30
  -8  -5   0   14.50   11.90
   8  -5   0   31.80   10.30
   8  -5   0   18.40    8.60
   8  -5   0   29.30    9.70
   8   5   0   15.40    9.80
   8   5   0   16.50   10.70
   8   5   0   32.90   11.40
  -9  -5   0    9.10   11.00
   9  -5   0    2.00    9.00
   9  -5   0   10.10    9.60
   9  -5   0    9.70    8.20
   9  -5   0    5.80    8.50
   9   5   0    2.10   10.60
   9   5   0    1.00   10.60
   9   5   0    8.70   10.00
  10  -5   0   29.80   10.40
  10  -5   0   16.00    9.40
  10  -5   0   10.60    9.50
  10  -5   0   21.50    9.20
  10   5   0   29.70   11.10
  10   5   0    0.90   10.20
  10   5   0   22.40   11.00
  11  -5   0   -1.80    9.30
  11  -5   0   13.00    8.00
  11  -5   0   19.80    9.90
  11  -5   0   -6.70    9.10
  11   5   0  -15.60   10.60
  11   5   0    5.70   11.00
  11   5   0   10.60    8.90
   0  -6   0 1009.10   70.29
   0  -6   0  978.40   70.29
   0   6   0  978.50   70.19
  -1  -6   0 1318.87   96.39
  -1  -6   0 1306.77   96.19
  -1  -6   0 1346.57   96.39
   1   6   0 1421.76   96.39
   1   6   0 1390.06   96.19
  -2  -6   0  921.91   70.49
  -2  -6   0  971.50   70.29
  -2  -6   0  985.10   70.49
   2   6   0 1051.29   70.49
   2   6   0 1037.00   70.39
   2   6   0  935.01   70.19
  -3  -6   0  389.16   29.40
  -3  -6   0  399.06   30.50
   3  -6   0  397.76   29.40
  -3  -6   0  370.56   29.50
   3   6   0  409.26   29.50
   3   6   0  411.16   30.00
   3   6   0  386.46   30.20
  -4  -6   0  178.68   16.10
  -4  -6   0  192.68   18.60
   4   6   0  156.68   17.40
   4   6   0  208.88   17.90
   4   6   0  188.88   16.30
   5  -6   0   41.10    8.60
  -5  -6   0   44.30    9.80
   5   6   0   43.40    9.60
   5   6   0   20.50    7.90
   5   6   0   49.30    9.60
   6  -6   0  153.68   15.30
   6  -6   0  167.58   15.90
   6  -6   0  165.98   15.10
  -6  -6   0  150.38   17.50
   6   6   0  145.09   16.40
   6   6   0  192.88   17.40
   7  -6   0   36.40    9.20
   7  -6   0   29.80    7.60
   7  -6   0   44.90    8.90
  -7  -6   0   14.40   11.60
   7   6   0   18.20   10.30
   7   6   0   31.40    9.70
   8  -6   0   63.69   10.40
   8  -6   0   71.09   12.50
   8  -6   0   85.99   11.80
  -8  -6   0   97.89   14.90
   8  -6   0   68.19   12.20
   8   6   0   58.19   13.20
   8   6   0   70.89   13.00
   9  -6   0   20.10    8.60
  -9  -6   0   20.50   12.60
   9  -6   0    8.00    8.80
   9  -6   0   11.90    9.20
   9  -6   0    4.20    8.90
   9   6   0   10.20    9.60
   9   6   0  -11.50   18.20
   9   6   0    8.00   10.80
  10  -6   0    0.00    9.00
  10  -6   0   26.10   10.00
  10  -6   0   21.30    9.00
  10  -6   0    8.40    9.60
  10   6   0   29.80   11.70
  10   6   0    6.30   10.50
  10   6   0   24.50   11.00
  11  -6   0   38.90   11.40
  11  -6   0   15.10   10.10
  11  -6   0   72.49   13.80
  11  -6   0   39.70    9.80
  11   6   0   49.50   13.90
  11   6   0   55.89   11.90
   0  -7   0   15.10    3.80
   0  -7   0   15.20    5.00
   0  -7   0   17.20    4.60
   0   7   0    7.30    2.90
   1  -7   0  142.09   10.90
  -1  -7   0  125.09   11.30
  -1  -7   0  120.09   11.40
   1   7   0  134.39   11.30
  -2  -7   0  418.56   32.50
  -2  -7   0  444.66   32.90
  -2  -7   0  437.96   32.40
  -2  -7   0  432.96   32.60
   2   7   0  444.66   32.40
   2   7   0  445.76   32.50
   2   7   0  452.35   32.40
  -3  -7   0  358.86   28.80
  -3  -7   0  349.17   28.80
  -3  -7   0  370.66   29.70
   3   7   0  417.06   29.40
   3   7   0  391.06   28.90
   3   7   0  393.16   29.30
  -4  -7   0  250.47   22.80
   4  -7   0  297.47   23.40
  -4  -7   0  300.07   24.80
   4   7   0  305.87   23.10
   4   7   0  286.67   24.30
   4   7   0  300.57   24.10
   5  -7   0  174.18   14.90
  -5  -7   0  153.88   17.60
   5  -7   0  170.08   16.00
   5   7   0  157.88   16.60
   5   7   0  186.88   15.20
   5   7   0  182.08   17.70
   6  -7   0   71.09   10.40
  -6  -7   0   76.59   12.30
   6   7   0   95.49   11.80
   7  -7   0   75.79   10.60
  -7  -7   0   71.59   13.90
   7  -7   0   64.69   10.60
   7   7   0   56.19   11.80
   7   7   0   91.39   13.00
   8  -7   0   99.19   14.30
   8  -7   0  115.99   15.30
   8  -7   0  117.99   14.50
   8  -7   0  118.19   13.90
  -8  -7   0  146.49   18.30
   8   7   0  101.49   15.30
   8   7   0  119.19   15.90
   9  -7   0   10.20    8.60
   9  -7   0    7.20    7.70
  -9  -7   0    2.70   12.60
   9  -7   0    4.20    8.80
   9   7   0   -7.90   10.00
   9   7   0    5.50   10.00
   9   7   0   -7.10    9.90
 -10  -7   0   66.19   14.80
  10  -7   0   42.80   10.80
  10  -7   0   40.90    9.20
  10  -7   0   56.49   11.60
  10  -7   0   29.90   10.40
  10   7   0   18.30   11.20
  10   7   0   45.60   13.30
  10   7   0   50.79   16.10
  11  -7   0   -1.30    9.30
  11  -7   0   15.10    7.90
  11  -7   0   29.90   10.80
  11  -7   0    3.90    9.70
  11   7   0    8.40   11.80
  11   7   0  -10.80   10.60
  11   7   0   21.70   10.00
   0  -8   0  533.05   38.90
   0  -8   0  482.85   38.70
   0  -8   0  560.24   38.60
   0   8   0  554.74   38.40
  -1  -8   0  340.57   24.80
  -1  -8   0  318.27   24.60
   1  -8   0  317.57   24.30
   1   8   0  329.07   24.50
  -2  -8   0 1812.92  132.99
  -2  -8   0 1782.02  132.89
  -2  -8   0 1935.11  133.19
  -2  -8   0 1854.41  132.89
   2   8   0 1933.01  132.79
   2   8   0 1902.71  132.99
  -3  -8   0   62.19   10.30
  -3  -8   0   62.09   10.20
  -3  -8   0   59.39   10.30
   3   8   0   71.39   10.10
   3   8   0   61.79    9.00
   3   8   0   76.59   10.00
   4  -8   0  331.37   23.70
  -4  -8   0  252.77   23.80
  -4  -8   0  321.67   25.80
   4   8   0  288.37   24.80
   4   8   0  312.77   24.00
   4   8   0  305.47   25.10
   5  -8   0   98.99   11.40
  -5  -8   0   95.89   12.70
   5   8   0   82.39   10.80
   5   8   0   89.49   12.10
   5   8   0   88.69   11.50
   6  -8   0  125.59   14.20
  -6  -8   0  150.18   16.70
   6   8   0  144.39   15.60
   6   8   0  111.19   14.80
   6   8   0  147.19   13.20
   7  -8   0   86.69   11.10
   7  -8   0   68.69   11.10
   7   8   0   68.79   10.60
   7   8   0   67.69   11.90
   7   8   0   91.09   13.50
   8  -8   0   63.49   10.90
   8  -8   0   47.50    9.50
   8  -8   0   68.39   11.80
  -8  -8   0   81.19   14.90
   8  -8   0   88.99   12.60
   8   8   0   84.99   13.10
   8   8   0   55.59   12.60
   9  -8   0    8.20    8.30
   9  -8   0   22.80    9.10
  -9  -8   0    4.80   12.30
   9  -8   0    4.30    7.30
   9  -8   0    9.40    9.20
   9   8   0    7.80   10.80
   9   8   0   13.50   10.70
   9   8   0   16.70   10.00
  10  -8   0  101.29   14.50
  10  -8   0  114.89   14.00
  10   8   0   67.09   14.10
  10   8   0  112.29   16.60
  10   8   0   63.99   19.80
  11  -8   0   16.30   11.30
  11  -8   0   -2.00   11.80
  11  -8   0   18.70    8.40
  11  -8   0  -10.00    9.00
  11   8   0   13.60    9.70
  11   8   0  -13.70   10.50
  11   8   0    0.80   10.90
   0  -9   0    0.10    5.40
   0  -9   0    2.80    6.40
   0  -9   0    3.80    5.00
   0   9   0    3.80    3.70
   1  -9   0  663.03   47.70
  -1  -9   0  622.44   47.90
  -1  -9   0  744.43   49.10
  -1  -9   0  598.44   47.90
   1   9   0  681.93   47.80
  -2  -9   0  136.09   13.90
  -2  -9   0  138.09   14.00
  -2  -9   0  153.78   15.00
  -2  -9   0  150.18   14.10
   2   9   0  134.79   13.30
  -3  -9   0  250.47   21.80
  -3  -9   0  221.58   20.70
  -3  -9   0  251.27   20.70
   3   9   0  243.98   20.70
   3   9   0  246.28   20.80
   3   9   0  270.97   22.20
   4  -9   0   54.79    7.30
  -4  -9   0   39.20    8.90
  -4  -9   0   38.20   10.20
  -4  -9   0   38.90    9.10
   4   9   0   48.40    8.80
   4   9   0   54.49    9.50
   4   9   0   52.19    8.90
  -5  -9   0  127.39   12.60
   5  -9   0  116.89   12.00
  -5  -9   0  158.28   18.30
  -5  -9   0  110.39   15.30
   5   9   0  131.39   12.70
   5   9   0  124.19   14.20
   5   9   0  110.69   13.40
  -6  -9   0   46.20   11.50
  -6  -9   0   19.00    8.30
   6  -9   0   32.20    7.40
   6   9   0   25.20    7.80
   6   9   0   26.20    8.80
   6   9   0   39.80   10.00
   7  -9   0  207.58   17.70
   7  -9   0  175.28   18.80
  -7  -9   0  210.78   22.10
   7   9   0  210.58   20.40
   7   9   0  191.98   22.90
   8  -9   0   18.00    6.70
   8  -9   0   40.50   10.40
  -8  -9   0    8.20   13.30
   8  -9   0   15.40    9.00
   8   9   0   25.30   11.10
   8   9   0   26.70   10.30
   9  -9   0   59.79   10.80
   9  -9   0   33.80    9.80
  -9  -9   0   35.80   13.40
   9  -9   0   17.00    7.80
   9   9   0   30.70   11.30
   9   9   0   41.70   11.30
   9   9   0   30.40   11.90
  10  -9   0    4.10    9.00
  10  -9   0   22.00    8.00
 -10  -9   0   25.50   14.00
  10   9   0   25.30   11.70
  10   9   0   35.50   10.10
  10   9   0    3.80   11.00
  11  -9   0  -15.70   16.50
  11  -9   0   21.80    7.70
  11  -9   0   18.20   11.00
  11  -9   0  -12.50    8.90
  11   9   0    3.00   10.80
  11   9   0   -9.60   10.70
   0 -10   0 9664.23  672.13
   0 -10   0 9999.00  672.43
   0 -10   0 8927.41  672.23
  -1 -10   0  980.10   71.69
   1 -10   0  988.20   71.39
  -1 -10   0  967.50   71.69
  -1 -10   0 1021.90   71.89
   1 -10   0 1004.00   71.49
   1  10   0 1008.30   71.49
  -2 -10   0 1151.68   85.19
  -2 -10   0 1253.17   85.39
  -2 -10   0 1170.58   85.09
  -2 -10   0 1078.69   85.29
   2  10   0 1252.57   85.19
   2  10   0 1207.28   84.79
  -3 -10   0   13.90    8.40
  -3 -10   0   16.90    8.40
  -3 -10   0   20.10    8.60
   3  10   0   15.50    7.30
   3  10   0   39.10    8.40
  -4 -10   0   21.10    9.00
  -4 -10   0   26.20    8.00
  -4 -10   0   12.20    8.00
   4  10   0   27.00    7.20
   4  10   0   16.80    6.50
  -5 -10   0   14.70    8.00
  -5 -10   0   18.60    7.40
   5 -10   0   20.40    5.60
  -5 -10   0   14.90    8.80
   5  10   0   17.10    6.90
   5  10   0   14.80    8.00
   6 -10   0   52.39    8.40
  -6 -10   0   20.60   10.10
  -6 -10   0   63.19   12.00
   6  10   0   44.40    9.80
   6  10   0   48.50   10.50
  -7 -10   0   22.80   11.80
   7 -10   0   23.10    8.00
   7  10   0   35.20   11.00
   8 -10   0   36.10    9.70
   8 -10   0   45.40   10.70
  -8 -10   0   56.29   14.90
   8 -10   0   34.90    7.40
   8  10   0   52.39   11.20
  -9 -10   0   31.30   14.00
   9 -10   0   40.00   10.50
   9 -10   0   21.70    9.30
   9  10   0   11.80   11.60
   9  10   0   29.30   11.50
   9  10   0   26.00   10.10
 -10 -10   0    4.70   12.70
  10 -10   0    9.10    6.70
  10 -10   0    5.20    8.60
  10  10   0   -0.40   11.30
  10  10   0   12.40    9.60
  10  10   0    3.20   10.00
  11 -10   0   19.70    7.00
  11 -10   0   32.60   12.00
  11 -10   0   12.10    9.90
  11 -10   0   -1.40   11.00
  11  10   0  -11.10   10.40
  11  10   0   16.10   11.60
   0 -11   0   16.80    7.10
   0 -11   0   -0.30    8.00
   0  11   0    4.50    5.10
  -1 -11   0  383.76   30.90
   1 -11   0  377.56   30.10
  -1 -11   0  373.06   30.50
   1 -11   0  428.66   30.30
   1 -11   0  434.46   29.90
  -1 -11   0  392.36   30.70
   1  11   0  441.66   33.20
  -1  11   0  366.76   29.30
  -2 -11   0  289.97   25.00
  -2 -11   0  311.47   24.70
  -2 -11   0  310.37   25.00
  -2 -11   0  292.97   24.40
   2  11   0  299.47   23.60
   2  11   0  340.97   24.80
  -3 -11   0  472.65   33.70
  -3 -11   0  408.36   34.10
  -3 -11   0  434.86   33.50
   3  11   0  437.36   33.20
   3  11   0  441.06   33.80
  -4 -11   0   75.99   10.70
  -4 -11   0   81.89   11.90
  -4 -11   0   64.19   10.10
   4  11   0   77.89   10.40
   4  11   0   79.59   10.20
  -5 -11   0   38.70    9.60
  -5 -11   0   44.90    9.00
  -5 -11   0   41.60   10.30
   5  11   0   33.70    8.40
   5  11   0   50.99    8.80
   6 -11   0  143.69   14.50
  -6 -11   0  152.18   15.80
  -6 -11   0  152.08   20.80
  -6 -11   0  141.89   19.70
   6  11   0  163.28   17.60
   6  11   0  182.48   21.90
   7 -11   0   46.10    9.10
  -7 -11   0   51.09   12.90
   7  11   0   49.80   11.30
   7  11   0   54.69   11.60
   8 -11   0   18.20    6.30
   8 -11   0   20.90    9.30
   8 -11   0   25.00    9.50
  -8 -11   0   22.10   13.30
   8  11   0   10.40   11.10
   8  11   0   34.50   10.70
   9 -11   0    1.20    8.00
  -9 -11   0    7.50   12.20
   9 -11   0    8.70    9.60
   9  11   0    3.70   10.40
   9  11   0   18.70    9.80
   9  11   0    6.40   10.60
  10 -11   0   12.70    6.50
 -10 -11   0   29.20   14.30
  10 -11   0    8.00    9.10
  10  11   0    8.50   11.20
  10  11   0   31.50   10.00
  10  11   0    7.10   10.80
  11 -11   0   25.10   11.90
  11 -11   0   18.00    6.70
  11 -11   0   -5.60    9.40
  11  11   0    6.10   11.10
  11  11   0  -15.30   10.10
   0 -12   0 2075.69  156.98
   0 -12   0 2287.57  157.18
   0 -12   0 2212.98  156.88
   0  12   0 2262.17  156.58
   1 -12   0  380.06   28.00
  -1 -12   0  357.96   28.30
  -1 -12   0  344.07   28.40
   1 -12   0  351.46   27.80
  -1 -12   0  352.56   28.50
   1 -12   0  383.86   27.50
   1  12   0  367.56   27.80
  -2 -12   0  228.98   19.60
  -2 -12   0  216.98   20.10
  -2 -12   0  213.18   19.40
  -2 -12   0  235.68   20.10
   2  12   0  262.47   19.80
   2  12   0  227.68   18.40
  -3 -12   0   95.79   11.70
  -3 -12   0   69.09   10.90
  -3 -12   0   85.19   11.30
   3  12   0   97.49   11.70
   3  12   0   82.69   10.40
  -4 -12   0  541.15   39.80
  -4 -12   0  546.55   40.80
  -4 -12   0  522.75   39.70
   4  12   0  533.75   39.70
   4  12   0  497.75   39.80
  -5 -12   0    0.90   10.10
  -5 -12   0    1.80    8.40
  -5 -12   0    6.50    8.00
   5 -12   0    5.70    5.10
   5  12   0    7.00    7.80
   5  12   0    0.90    6.80
  -6 -12   0  117.39   17.40
  -6 -12   0   87.49   13.30
  -6 -12   0  111.29   13.50
   6  12   0   72.89   12.10
   6  12   0  108.79   15.70
  -7 -12   0   11.80    8.90
   7 -12   0    4.70    7.10
  -7 -12   0    7.30   11.10
   7  12   0    8.00    9.80
   7  12   0   16.60    9.00
   8 -12   0   22.60    9.30
   8 -12   0    4.40    7.50
  -8 -12   0   14.30   12.70
   8 -12   0   14.60    6.20
   8  12   0   13.60    9.30
   8  12   0   12.70   10.20
   9 -12   0   -1.60    7.30
  -9 -12   0   12.90   20.10
   9 -12   0   22.00    9.90
   9 -12   0    8.30    9.20
   9  12   0  -10.20    9.70
   9  12   0   15.10   10.70
   9  12   0   20.00   10.10
  10 -12   0    9.20    7.20
  10 -12   0   -1.00    8.20
 -10 -12   0   20.10   14.00
  10 -12   0   22.40    9.20
  10  12   0   -2.80    9.30
  10  12   0    9.80   10.90
  10  12   0   36.50    9.90
   0 -13   0   10.80    7.10
   0 -13   0   -3.00    7.40
   0 -13   0    6.40    7.40
   0  13   0    2.80    4.80
  -1 -13   0  494.95   35.90
  -1 -13   0  468.95   35.70
  -1 -13   0  433.96   35.60
   1 -13   0  453.15   35.30
   1 -13   0  488.55   35.50
   1  13   0  486.25   35.20
  -2 -13   0  177.88   16.20
  -2 -13   0  167.78   16.20
  -2 -13   0  158.18   15.60
   2 -13   0  171.98   15.10
  -2 -13   0  170.68   16.70
   2  13   0  196.58   16.00
   2  13   0  170.08   14.50
  -3 -13   0  283.97   24.70
  -3 -13   0  287.67   23.80
  -3 -13   0  292.67   23.80
   3  13   0  303.37   23.00
   3  13   0  283.67   23.80
  -4 -13   0   46.80    9.70
  -4 -13   0   43.70    9.80
  -4 -13   0   49.10   10.60
   4  13   0   48.80    8.20
   4  13   0   49.80    9.30
  -5 -13   0   32.60    9.60
  -5 -13   0   27.20   10.50
  -5 -13   0   34.20   10.00
   5  13   0   20.70    8.10
   5  13   0   14.00    8.80
  -6 -13   0   -1.50    9.90
  -6 -13   0   13.30   11.00
  -6 -13   0    0.40   10.50
   6  13   0    8.10    9.60
   6  13   0   11.40    8.40
  -7 -13   0   74.59   14.90
   7  13   0   84.69   13.20
   7  13   0   54.59   13.20
  -8 -13   0    7.60   12.50
   8 -13   0    8.60    8.30
   8 -13   0    3.50    5.30
   8 -13   0   -0.40    7.70
   8  13   0    6.70    8.80
   8  13   0    1.20    9.30
   9 -13   0   18.90    9.20
   9 -13   0   21.30    7.60
   9 -13   0   38.50   10.00
  -9 -13   0   18.70   15.40
   9  13   0   20.20   11.30
   9  13   0   -1.30    9.90
   9  13   0   35.40   10.60
  10 -13   0   15.90   11.30
  10 -13   0   -4.80    9.20
  10 -13   0   22.70    9.00
  10  13   0   28.80    9.30
  10  13   0   11.90   11.30
  10  13   0   -8.40    9.60
   0 -14   0 1041.80   75.59
   0 -14   0 1037.80   75.79
   0 -14   0 1098.19   76.09
   0  14   0 1025.90   75.19
  -1 -14   0   97.79   12.10
  -1 -14   0  103.19   11.90
   1 -14   0   96.29   11.40
   1 -14   0   87.29   11.20
   1 -14   0   84.29   10.80
  -1 -14   0  112.19   12.50
   1  14   0   99.89   11.00
  -2 -14   0    1.20    9.50
   2 -14   0   21.70    6.60
  -2 -14   0   16.00    8.10
  -2 -14   0    2.70    7.40
   2  14   0   13.10    6.50
  -3 -14   0  115.19   13.40
  -3 -14   0   69.39   12.10
  -3 -14   0  101.79   12.50
   3  14   0   99.79   11.50
   3  14   0   98.49   10.40
  -4 -14   0   22.40    9.30
  -4 -14   0    2.20    8.30
  -4 -14   0   11.50   12.00
   4  14   0    8.70    6.50
   4  14   0   12.70    7.80
  -5 -14   0   82.99   13.30
  -5 -14   0  129.49   20.00
  -5 -14   0   87.59   13.90
   5  14   0  115.09   13.20
   5  14   0   80.19   12.70
  -6 -14   0    4.10   17.20
  -6 -14   0    9.30   10.50
  -6 -14   0   11.80   10.90
   6  14   0   17.50    9.20
   6  14   0   20.00    9.50
  -7 -14   0   19.60    9.80
  -7 -14   0   35.40   10.80
  -7 -14   0   68.59   14.10
   7  14   0   41.70   12.00
   8 -14   0   10.00    8.00
  -8 -14   0    9.70   12.60
   8  14   0   14.20    9.40
   8  14   0   -8.90   10.00
  -9 -14   0    0.60   13.10
   9 -14   0    0.70    6.60
   9 -14   0    8.80    8.80
   9 -14   0   -2.40    8.40
   9  14   0   15.90   10.00
   9  14   0   -6.10   10.00
   9  14   0   -5.70   10.80
  10  14   0   30.80   12.80
  10  14   0   46.40   10.50
   0 -15   0    3.20    7.20
   0 -15   0   -2.50    6.10
   0  15   0   -2.60    4.30
  -1 -15   0   22.60    7.80
   1 -15   0   26.20    7.90
  -1 -15   0   34.10    8.40
   1 -15   0   35.00    6.80
  -1 -15   0   15.70    8.60
   1 -15   0   43.70    8.80
   1  15   0   23.40    6.10
  -1  15   0   27.70    5.20
  -2 -15   0  124.49   14.60
   2 -15   0  147.09   13.70
   2 -15   0  145.99   13.50
  -2 -15   0  142.29   14.70
  -2 -15   0  133.89   15.00
   2  15   0  130.99   13.90
  -3 -15   0   77.69   11.50
  -3 -15   0   60.39   11.40
  -3 -15   0   46.10   11.00
   3  15   0   68.09    9.90
  -4 -15   0  223.68   21.80
  -4 -15   0  217.38   20.20
  -4 -15   0  220.68   20.20
   4  15   0  222.38   19.00
   4  15   0  199.88   20.10
  -5 -15   0   -7.50    9.90
  -5 -15   0   17.60   12.30
   5  15   0   20.60    9.30
   5  15   0    3.70    7.80
  -6 -15   0   64.49   15.00
  -6 -15   0   65.39   12.90
  -6 -15   0   73.99   13.40
   6  15   0   59.49   12.10
   6  15   0   80.49   12.20
  -7 -15   0   39.30   12.60
  -7 -15   0   13.60   10.50
  -7 -15   0    8.80    9.70
   7  15   0   13.60   10.30
   7  15   0   38.60   10.20
   8 -15   0   10.80    7.50
  -8 -15   0   24.50   16.10
   8  15   0   -3.30    9.90
   8  15   0   23.60    9.40
   9 -15   0   19.40    6.30
  -9 -15   0   14.50   14.50
   9 -15   0   19.00    9.30
   9  15   0   -5.80   11.00
   9  15   0   22.30   15.90
   9  15   0   24.30   10.90
  10 -15   0   23.50    8.60
  10 -15   0  -19.80    8.50
  10  15   0    3.10   10.80
  10  15   0  -11.90    9.30
   0 -16   0   10.10    8.70
   0 -16   0   11.10    8.20
   0 -16   0   15.00    7.40
   0  16   0   11.20    4.90
   1 -16   0   -0.70    6.80
  -1 -16   0   11.40    8.30
  -1 -16   0    5.60    7.50
   1 -16   0   24.00    8.20
  -1 -16   0   16.00    8.10
   1 -16   0   13.20    7.60
   1  16   0   15.70    5.60
  -2 -16   0   87.19   12.10
  -2 -16   0   81.69   12.00
  -2 -16   0   69.19   11.50
   2  16   0   67.39    9.60
  -3 -16   0   25.90   10.60
  -3 -16   0   20.70    9.50
  -3 -16   0   10.30   10.10
   3  16   0   24.50    8.10
  -4 -16   0   24.90   11.00
  -4 -16   0   31.30   11.10
  -4 -16   0   42.10   11.10
   4  16   0   33.80    9.50
   4  16   0   26.00    7.60
  -5 -16   0   52.69   13.90
  -5 -16   0   61.59   12.90
  -5 -16   0   45.70   12.10
   5  16   0   49.90   11.20
   5  16   0   60.99   10.40
  -6 -16   0   46.50   12.00
  -6 -16   0   31.30   11.70
  -6 -16   0   35.00   13.30
   6  16   0   61.89   14.20
   6  16   0   42.00   14.30
  -7 -16   0    1.10   10.60
  -7 -16   0   -7.60    9.50
  -7 -16   0    3.50   11.70
   7  16   0   18.60    8.90
   7  16   0   13.80   10.30
  -8 -16   0    0.80   10.30
  -8 -16   0    7.80   13.10
  -8 -16   0   -0.60   10.50
   8  16   0   -1.50   10.60
   8  16   0   11.20    9.10
   9 -16   0   20.20    8.50
   9 -16   0   12.90    6.20
   9 -16   0   -2.20    7.40
  -9 -16   0   18.20   17.00
   9  16   0    0.60    9.70
   9  16   0   25.60   10.20
   9  16   0  -10.00   10.80
   0 -17   0   -3.70    7.80
   0 -17   0  -10.20    8.30
   0  17   0   -4.10    4.70
  -1 -17   0   62.09   11.20
  -1 -17   0   47.00   10.80
  -1 -17   0   30.50    9.00
   1 -17   0   59.79   10.30
   1 -17   0   76.89   11.00
   1  17   0   52.69    8.00
  -2 -17   0   67.89   11.90
   2 -17   0   54.99    9.90
   2 -17   0   62.39   10.00
  -2 -17   0   30.20   10.90
  -2 -17   0   62.49   11.30
   2  17   0   49.90    8.80
  -3 -17   0  144.89   16.10
  -3 -17   0  133.89   14.90
  -3 -17   0   87.59   14.30
   3  17   0   96.59   10.90
   3  17   0   90.19   12.30
  -4 -17   0   82.59   16.50
  -4 -17   0   93.29   14.20
  -4 -17   0   97.39   14.20
   4  17   0   93.99   11.90
   4  17   0   86.49   12.80
  -5 -17   0   61.89   14.00
  -5 -17   0   51.19   12.40
  -5 -17   0   70.59   13.40
   5  17   0   59.29   11.90
   5  17   0   55.19    9.90
  -6 -17   0   19.20    9.70
  -6 -17   0   32.50   12.70
  -6 -17   0   26.90   12.10
   6  17   0   46.40   11.90
   6  17   0   21.70   10.50
  -7 -17   0   69.59   15.10
  -7 -17   0   26.90   11.00
  -7 -17   0   31.10   12.30
   7  17   0   16.40   11.30
  -8 -17   0   27.80   14.20
  -8 -17   0   21.50   11.90
   8  17   0    2.50   11.20
   8  17   0   55.39   11.10
   9 -17   0   -1.80    7.40
   9  17   0   -9.20   10.20
   9  17   0   30.20    9.10
   9  17   0   13.60   11.50
   0 -18   0   60.79   10.80
   0 -18   0   71.59   11.80
   0  18   0   51.49    7.60
  -1 -18   0  182.98   18.70
   1 -18   0  195.98   18.20
   1 -18   0  211.68   18.60
  -1 -18   0  206.08   19.10
  -1 -18   0  167.38   18.30
  -1  18   0  188.28   16.20
   1  18   0  188.08   17.10
   2 -18   0   56.39   10.50
  -2 -18   0   36.80   11.70
  -2 -18   0   58.99   12.70
   2 -18   0   64.29   10.80
  -2 -18   0   73.29   12.60
   2  18   0   49.70    9.10
  -3 -18   0   28.00   11.30
  -3 -18   0   29.40   11.40
  -3 -18   0   15.80   11.20
   3  18   0   23.30    8.80
  -4 -18   0    6.60   10.60
  -4 -18   0    1.50   10.40
  -4 -18   0   13.30   11.80
   4  18   0   18.50    9.20
  -5 -18   0   42.70   17.00
  -5 -18   0   25.00   11.70
  -5 -18   0   16.20   12.60
   5  18   0    3.30   13.20
   5  18   0   19.10   10.00
  -6 -18   0  -12.00   11.50
  -6 -18   0    0.10    9.20
  -6 -18   0    8.10   11.20
   6  18   0   14.10    7.50
   6  18   0    6.60    9.80
  -7 -18   0    4.70   11.40
  -7 -18   0   -4.50   10.10
  -7 -18   0   -2.30   16.10
   7  18   0   13.70    8.30
   7  18   0   -9.70    9.80
  -8 -18   0   16.60   12.80
  -8 -18   0   14.50   11.40
  -8 -18   0    4.90   11.10
   8  18   0   19.40    8.40
   8  18   0   -0.60   11.00
   9  18   0   14.60   10.90
   9  18   0   27.90    8.70
   0 -19   0   -6.10    9.10
   0 -19   0    5.80   10.20
   0  19   0    1.20    5.30
  -1 -19   0   35.00   11.20
  -1 -19   0    2.70    9.70
   1 -19   0   28.60    9.90
  -1 -19   0   30.40   11.00
   1 -19   0   32.50   10.60
   1  19   0   22.30    6.90
  -2 -19   0  185.58   19.10
  -2 -19   0  155.28   19.70
   2 -19   0  198.78   17.30
   2 -19   0  167.08   17.30
  -2 -19   0  168.78   18.80
   2  19   0  159.38   16.80
  -3 -19   0   17.60   15.70
  -3 -19   0   13.00   11.20
   3 -19   0   22.40    9.30
  -3 -19   0   13.80   11.20
   3  19   0    6.20    8.60
  -4 -19   0   81.79   13.90
  -4 -19   0   45.40   13.20
  -4 -19   0   53.99   13.70
   4  19   0   52.09   11.10
  -5 -19   0   43.50   12.90
  -5 -19   0   38.00   13.30
  -5 -19   0   25.70   13.50
   5  19   0   51.89    8.70
   5  19   0   36.50   13.30
  -6 -19   0   12.80   12.00
  -6 -19   0   33.30   13.70
  -6 -19   0   28.10   11.60
   6  19   0   23.40   10.90
   6  19   0   36.20    8.60
  -7 -19   0   28.90   12.30
  -7 -19   0   27.60   11.70
  -7 -19   0   21.50   13.50
   7  19   0   31.30   11.60
  -8 -19   0    5.80   10.70
  -8 -19   0   23.00   18.50
  -8 -19   0   -4.50    5.80
   8  19   0   18.70    8.50
   8  19   0   -9.00   11.00
   0 -20   0  167.88   19.40
   0 -20   0  164.78   18.60
  -1 -20   0   58.89   18.60
   1 -20   0  115.19   14.50
   1 -20   0  120.99   14.60
  -1 -20   0  116.29   15.80
  -1 -20   0  109.69   15.40
   1  20   0   94.29   12.80
  -2 -20   0   63.59   13.20
   2 -20   0   76.89   11.80
  -2 -20   0   27.80   12.00
  -2 -20   0   64.49   13.50
   2 -20   0   62.89   12.00
   2  20   0   40.60    8.80
  -3 -20   0    2.60   11.00
  -3 -20   0   -5.80   10.70
  -3 -20   0   -4.90   10.40
   3  20   0    3.00    8.30
  -4 -20   0    2.10   17.10
  -4 -20   0   -4.60   11.60
  -4 -20   0   -0.90   11.30
   4  20   0    2.30    9.20
  -5 -20   0   10.00   12.90
  -5 -20   0   12.50   12.00
  -5 -20   0   14.80   11.60
   5  20   0   21.20    7.10
   5  20   0   21.30    9.90
  -6 -20   0   16.30   14.30
  -6 -20   0   21.70   11.80
  -6 -20   0    9.50   12.90
   6  20   0   35.50    8.00
   6  20   0   11.00   10.90
  -7 -20   0   -0.10   11.30
  -7 -20   0   -5.80   11.80
  -7 -20   0    3.50   12.30
   7  20   0   18.30    7.10
   7  20   0   -9.30   10.50
  -8 -20   0   -2.40    6.20
  -8 -20   0   -8.60   10.30
   8  20   0  -12.70   10.40
   0 -21   0   -1.90   10.20
   0 -21   0    4.40    9.80
   0  21   0    2.70    5.90
   1 -21   0    2.20   17.40
  -1 -21   0    0.00   10.60
  -1 -21   0   23.80   11.10
   1 -21   0    9.70   10.30
  -1 -21   0    1.00   10.90
   1  21   0    6.70    6.70
  -2 -21   0    0.60   11.60
  -2 -21   0   20.30   12.10
   2 -21   0   21.80    9.90
   2 -21   0   10.00    9.70
  -2 -21   0   28.20   12.00
   2  21   0    6.80    7.90
  -3 -21   0   84.79   15.30
   3 -21   0  105.29   13.70
   3 -21   0   87.79   12.80
  -3 -21   0   95.49   16.20
  -4 -21   0   13.10   12.10
  -4 -21   0   -4.30   11.60
  -4 -21   0    0.00   10.00
   4  21   0   -3.20   12.70
  -5 -21   0   -5.60   12.90
  -5 -21   0    1.80   11.00
  -5 -21   0    4.50   11.20
   5  21   0    1.80    9.30
   5  21   0    9.60    6.10
  -6 -21   0   24.80   15.40
  -6 -21   0   28.30   13.10
  -6 -21   0   41.30   13.10
   6  21   0   23.10   10.80
   6  21   0   44.00    8.30
  -7 -21   0   -0.10   12.00
  -7 -21   0  -12.70   20.70
  -7 -21   0  -15.80   11.40
   7  21   0    2.00   11.30
   0 -22   0   82.09   13.90
   0 -22   0   70.49   13.50
   0  22   0   69.09    9.10
   1 -22   0   -5.00   10.40
  -1 -22   0    4.00   15.60
  -1 -22   0   -5.20   11.10
  -1 -22   0   -0.10    9.70
   1 -22   0    4.60   10.30
   1  22   0    1.60    6.00
  -2 -22   0   -5.30   10.40
  -2 -22   0   14.60   11.90
  -2 -22   0   -0.70   11.10
   2 -22   0    1.00   10.00
   2 -22   0   22.70   10.40
   2  22   0    2.00    7.40
  -3 -22   0   55.89   13.60
  -3 -22   0   54.79   13.80
  -3 -22   0   38.80   12.60
   3  22   0   54.79   10.00
  -4 -22   0   57.59   14.40
  -4 -22   0   64.19   14.20
  -4 -22   0   48.60   16.20
   4  22   0   35.10   10.40
  -5 -22   0   17.90   12.10
  -5 -22   0   18.10   13.30
  -5 -22   0   24.40   12.20
   5  22   0   10.00    9.80
   5  22   0   32.90    7.50
  -6 -22   0   28.00   12.50
  -6 -22   0   -7.40   12.00
  -6 -22   0   14.70   12.70
   6  22   0    3.10   10.30
  -7 -22   0    9.70   11.50
  -7 -22   0   -2.60    8.40
   7  22   0   -9.00   10.60
   7  22   0   30.40    7.20
   0 -23   0   -0.30   10.30
   0 -23   0    5.10   11.10
   0  23   0    6.80    6.10
  -1 -23   0    4.10   11.70
   1 -23   0   24.00   13.10
   1 -23   0   21.50   11.10
  -1 -23   0   14.40   11.40
  -1 -23   0   38.50   13.00
   1  23   0   19.30    7.00
   2 -23   0   -6.50    9.20
  -2 -23   0   -6.80   11.30
   2 -23   0   -3.70   10.60
  -2 -23   0   -1.40   11.30
  -2 -23   0   10.00   11.60
   2  23   0   -1.20    7.00
  -3 -23   0    5.60   11.90
  -3 -23   0   -0.80   11.70
  -3 -23   0   20.10   12.50
   3 -23   0    1.50   10.50
   3  23   0    7.00    8.70
  -4 -23   0   -2.40   12.90
  -4 -23   0    4.30   12.20
  -4 -23   0    8.80   12.10
   4  23   0   -0.80    8.60
  -5 -23   0    2.10   12.50
  -5 -23   0  -12.30   13.80
  -5 -23   0    7.30   12.20
   5  23   0   -6.60    9.10
  -6 -23   0    2.10   12.30
  -6 -23   0    8.20   11.40
  -6 -23   0    9.60   12.70
   6  23   0    5.10   10.60
   6  23   0   21.80    6.60
   0 -24   0   54.69   18.30
   0 -24   0   41.40   12.80
  -1 -24   0    4.60   10.70
  -1 -24   0    2.50   12.20
   1 -24   0   -5.20   10.10
  -1 -24   0  -13.70   10.90
   1 -24   0  -12.60   10.40
   1  24   0    0.10    6.20
   2 -24   0   11.60   10.80
  -2 -24   0   17.60   12.60
  -2 -24   0    9.20   11.90
  -2 -24   0   -1.90   11.80
   2 -24   0    2.30   10.40
   2  24   0    0.30    7.30
  -3 -24   0   -5.80   11.70
  -3 -24   0    1.80   13.20
   3 -24   0    8.30   10.80
  -3 -24   0  -21.80   11.90
   3 -24   0    5.40    8.80
   3  24   0   -7.00    8.10
  -4 -24   0   -1.50   12.80
  -4 -24   0    4.20   11.80
  -4 -24   0    2.60   12.00
   4  24   0    0.60    9.10
  -5 -24   0   14.20   13.20
  -5 -24   0   19.60   12.70
  -5 -24   0   22.50   13.20
   5  24   0    4.80    9.70
  -6 -24   0   -2.10   13.90
   6  24   0   -8.10    9.90
   0 -25   0   -1.40   11.90
   0 -25   0  -18.00   12.20
   0 -25   0    0.20   10.80
   1 -25   0   -0.10   10.90
  -1 -25   0    7.70   11.20
  -1 -25   0   -9.50   11.50
  -1 -25   0   11.40   17.80
   1 -25   0    3.90   10.70
  -2 -25   0   -3.90   11.20
  -2 -25   0   20.70   12.40
   2 -25   0   14.20    9.80
   2 -25   0    4.60   10.60
  -2 -25   0    5.80   12.70
   2  25   0    9.80    7.30
   3 -25   0   20.10   10.00
  -3 -25   0   11.50   12.60
  -3 -25   0   38.80   13.60
  -3 -25   0    6.00   12.90
   3 -25   0   33.40   11.90
   3  25   0   13.60    8.40
  -4 -25   0   18.80   13.10
  -4 -25   0   24.60   14.70
  -4 -25   0   25.70   13.10
   4  25   0   18.60    9.10
  -5 -25   0   -5.20   13.00
  -5 -25   0   16.40   12.40
  -5 -25   0   10.10   13.00
   5  25   0   -1.50    9.30
   0 -26   0   13.70   12.60
   0 -26   0    6.00   11.40
  -1 -26   0   16.30   12.20
   1 -26   0   25.60   13.10
  -1 -26   0   -4.30   12.20
  -1 -26   0   -1.00   11.90
   1 -26   0   17.10   12.00
  -2 -26   0   -9.00   11.20
   2 -26   0   14.50   12.50
  -2 -26   0    6.50   12.00
   2 -26   0   23.90   11.50
  -2 -26   0   17.50   17.80
   2  26   0    5.80    6.90
   3 -26   0    2.40    8.80
   3 -26   0  -14.60   11.30
  -3 -26   0  -14.70   16.10
  -3 -26   0   -2.10   12.40
   3  26   0   -2.60    7.50
  -4 -26   0   12.60   13.30
  -4 -26   0   18.50   12.70
  -4 -26   0  -10.50   12.70
   4  26   0   -5.40    8.20
   0 -27   0    2.30   11.10
   0 -27   0    6.20   12.70
  -1 -27   0   -2.40   12.50
  -1 -27   0   -9.10   12.20
   1 -27   0   -8.10   12.20
   1 -27   0    4.80   10.70
  -1 -27   0   -4.80   10.50
   1  27   0   -2.60    6.10
   2 -27   0   11.90   12.70
  -2 -27   0    4.30   16.30
  -2 -27   0  -23.00   11.50
  -2 -27   0  -23.50   12.00
   2  27   0   -4.80    6.40
  -3 -27   0    6.10   12.70
  12   0  -1  -12.90   10.20
  12   0  -1   18.50   10.30
  11   0  -1    9.40    8.70
  11   0  -1    4.20   10.20
  11   0  -1    1.20    8.90
  10   0  -1    1.60    9.10
  10   0  -1    4.40    8.90
  10   0  -1    0.30    9.20
   9   0  -1   41.50   12.00
   9   0  -1   38.40   11.50
   9   0  -1   31.50   10.80
   8   0  -1  116.79   15.60
   7   0  -1  111.39   13.20
   7   0  -1  100.19   13.90
   6   0  -1   35.20    8.50
   6   0  -1   29.50    7.80
   5   0  -1 1746.73  134.49
   5   0  -1 2020.20  134.69
   4   0  -1 1294.87   90.19
   4   0  -1 1216.28   90.09
   3   0  -1  275.17   22.30
   3   0  -1  300.17   22.20
   2   0  -1  292.67   22.60
  -2   0   1  300.77   22.40
   1   0   1 3299.07  232.68
  -2   0  -1  321.17   24.60
   2   0   1  314.67   24.40
   2   0   1  330.27   23.90
  -2   0  -1  335.47   24.10
   3   0   1  308.67   23.40
  -3   0  -1  291.97   22.80
   3   0   1  301.87   22.60
  -4   0  -1 1626.24  112.69
   4   0   1 1514.95  116.29
   4   0   1 1583.64  112.39
   5   0   1 1994.40  132.89
   5   0   1 1891.91  133.69
  -5   0  -1 1698.43  132.99
   6   0   1   83.19   11.90
   6   0   1   73.99   10.30
  -6   0  -1   86.79   11.90
   7   0   1  152.48   15.60
   7   0   1  167.48   18.00
  -7   0  -1  146.99   16.60
   8   0   1   18.40   10.40
   8   0   1   24.50   10.10
   9   0   1   10.70    9.40
   9   0   1   -5.00   10.60
   9   0   1    6.40    9.90
  10   0   1    6.50   10.60
  10   0   1   17.50   10.60
  10   0   1    8.60   10.00
  11   0   1   23.50   10.40
  11   0   1   -2.40    9.80
  11   0   1  -14.00   10.10
  12   0   1  -15.90   10.30
  12   0   1   -6.90    9.00
  12  -1  -1   -9.30   10.70
  12  -1  -1    5.10    9.40
  12   1  -1  -10.60   10.30
  12   1  -1    8.50    9.30
  11  -1  -1    3.90    9.80
  11  -1  -1   22.30    9.80
  11  -1  -1   -0.40    9.50
  11   1  -1   13.60    9.20
  11   1  -1   13.10    9.90
  11   1  -1   -5.80    9.40
  10  -1  -1    7.70   10.00
  10  -1  -1   27.30   10.60
  10  -1  -1    4.40   12.80
  10   1  -1   30.20   10.50
  10   1  -1    8.30    9.60
  10   1  -1   35.00   11.30
   9  -1  -1   18.10   10.10
   9  -1  -1   22.90   10.10
   9  -1  -1    5.70    9.10
   9   1  -1   17.70   10.50
   9   1  -1    5.30   10.70
   9   1  -1   14.50    9.50
   8  -1  -1   71.79   17.00
   8  -1  -1   54.29   12.40
   8   1  -1   45.20   11.40
   8   1  -1   52.79   13.30
   7  -1  -1    9.60    7.60
   7  -1  -1    7.80    7.70
   7   1  -1    4.90    8.20
   7   1  -1   17.60    7.40
   6  -1  -1  128.79   14.80
   6  -1  -1  153.48   14.80
   6   1  -1  140.09   15.00
   6   1  -1  132.09   14.80
   5  -1  -1  338.67   27.20
   4  -1  -1 1461.45   98.09
   4  -1  -1 1236.18   97.89
   4   1  -1 1412.46   98.49
   4   1  -1 1365.56   98.09
   3  -1  -1 1646.24  118.39
  -3  -1   1 1788.82  118.69
   3   1  -1 1564.34  118.49
   3   1  -1 1665.23  118.59
  -2  -1   1  495.55   36.50
   2  -1  -1  485.75   36.70
   2   1  -1  517.45   36.70
  -2   1   1  546.25   36.50
   2   1  -1  463.55   36.40
  -1  -1   1  561.74   40.50
   1  -1  -1  558.34   40.50
   1  -1  -1  569.04   40.40
  -1   1   1  580.14   40.40
   1   1  -1  562.04   40.50
  -1   1   1  571.34   40.50
  -1  -1  -1  654.53   44.70
  -1  -1  -1  577.64   44.80
   1  -1   1  650.43   44.80
  -1   1  -1  645.84   44.80
   1   1   1  645.44   44.70
   1   1   1  624.14   44.70
   1   1   1  600.64   44.80
   2  -1   1  515.35   36.70
  -2  -1  -1  460.55   37.00
  -2  -1  -1  502.45   36.90
   2  -1   1  520.85   36.20
   2   1   1  520.25   36.40
   2   1   1  496.05   36.80
  -2   1  -1  507.95   36.80
  -3  -1  -1 1234.68   84.69
   3  -1   1 1286.67   84.39
   3  -1   1 1040.50   84.79
  -3   1  -1 1234.58   85.09
  -3   1  -1 1215.98   84.49
   3   1   1 1051.39   84.89
   3   1   1 1234.48   84.59
   4  -1   1 1023.20   70.29
   4   1   1  966.90   70.29
  -4   1  -1  941.21   70.49
  -5  -1  -1  491.95   40.80
   5  -1   1  578.04   41.50
   5   1   1  535.75   41.40
   5   1   1  544.75   40.50
  -5   1  -1  529.75   40.60
   6  -1   1  259.77   22.00
  -6  -1  -1  224.28   21.40
   6   1   1  262.77   22.40
   6   1   1  229.78   20.80
  -6   1  -1  240.88   21.10
   7  -1   1   23.40    9.20
  -7  -1  -1   29.60    9.90
   7  -1   1   17.70    7.50
   7   1   1   37.20    9.80
   7   1   1   12.80    7.70
   8  -1   1   19.10   10.30
  -8  -1  -1   16.60   11.90
   8  -1   1   20.70    8.90
   8   1   1   14.90   10.10
   8   1   1   11.30    9.50
   8   1   1   38.50   10.20
   9  -1   1   51.99   12.70
   9  -1   1   50.79   12.00
   9  -1   1   31.00   10.10
   9   1   1   39.90   11.50
   9   1   1   16.60   10.30
   9   1   1   50.69   18.20
  10  -1   1    1.20    9.60
  10  -1   1   17.70   10.40
  10  -1   1   12.20   10.90
  10   1   1    8.20   10.10
  10   1   1   16.60   10.70
  10   1   1   -0.70   11.70
  11  -1   1   12.90   10.70
  11  -1   1    4.70   10.50
  11  -1   1   48.30   11.80
  11   1   1   34.50   10.80
  11   1   1   24.60   11.00
  11   1   1    6.40   10.20
  12  -1   1  -24.70   10.10
  12  -1   1   -4.70    9.90
  12   1   1  -26.40   10.40
  12   1   1   -6.50    9.40
  12  -2  -1   -5.00   10.20
  12  -2  -1   28.40    9.50
  12  -2  -1    6.80   10.60
  12   2  -1   -9.70   11.30
  12   2  -1    6.70   10.20
  11  -2  -1    1.60    9.40
  11  -2  -1    7.20    8.90
  11  -2  -1   32.60   10.40
  11   2  -1    8.60    9.80
  11   2  -1  -14.10    9.70
  10  -2  -1   30.80   11.30
  10  -2  -1   40.50   10.60
  10  -2  -1   41.20   18.30
  10   2  -1   17.10   10.60
  10   2  -1   48.60   12.30
  10   2  -1   28.20   10.20
   9  -2  -1   28.10   10.40
   9  -2  -1   24.90   10.30
   9  -2  -1    4.10    9.30
   9   2  -1   23.20   10.20
   9   2  -1    8.10    9.80
   8  -2  -1   37.10   11.40
   8  -2  -1   36.10   11.00
   8  -2  -1   26.20    9.80
   8   2  -1   43.30   11.40
   8   2  -1   30.10    9.70
   7  -2  -1  170.18   17.40
   7  -2  -1  190.28   17.50
   7   2  -1  176.28   17.70
   7   2  -1  180.18   24.30
   6  -2  -1  189.58   18.40
   6  -2  -1  198.58   18.10
   6   2  -1  191.68   18.60
   6   2  -1  216.48   18.70
   5  -2  -1  292.57   24.00
   4  -2  -1 1104.59   83.59
  -4  -2   1 1173.98   83.99
   4  -2  -1 1193.78   83.69
   4   2  -1 1159.78   84.99
   4   2  -1 1186.78   83.89
   3  -2  -1  875.81   65.19
  -3  -2   1  913.61   65.49
  -3  -2   1  958.70   65.59
   3   2  -1  972.80   65.49
   3   2  -1  829.82   65.29
  -2  -2   1  671.83   46.70
   2  -2  -1  627.34   46.30
   2   2  -1  670.63   46.60
   2   2  -1  607.54   46.40
  -2   2   1  650.73   46.40
  -1  -2   1 3298.67  240.18
  -1  -2   1 3447.26  239.98
   1   2  -1 3460.35  240.18
   0  -2   1 2611.54  183.08
   0  -2  -1 2429.46  183.08
   0   2   1 2603.04  183.08
   0   2  -1 2736.03  183.08
  -2  -2  -1  940.61   66.79
   2  -2   1  904.81   66.69
   2   2   1  935.31   66.69
  -2   2  -1  942.21   66.89
   2   2   1  889.61   66.49
   2   2   1  997.70   66.99
   3  -2   1 1277.17   90.49
  -3  -2  -1 1268.07   90.39
   3  -2   1 1155.78   89.99
   3   2   1 1305.57   90.79
  -3   2  -1 1372.76   90.79
   3   2   1 1229.38   90.29
  -4  -2  -1 1070.49   78.09
   4  -2   1 1112.69   77.49
  -4   2  -1 1038.90   77.69
   4   2   1 1105.99   77.89
  -5  -2  -1  466.15   38.50
   5  -2   1  487.05   37.50
   5  -2   1  529.35   38.90
   5   2   1  491.85   38.10
   5   2   1  522.25   39.20
   6  -2   1  232.28   19.40
  -6  -2  -1  173.98   18.50
   6  -2   1  181.28   16.80
   6   2   1  201.08   19.60
   6   2   1  192.88   17.80
   7  -2   1  141.39   13.90
   7  -2   1  110.89   15.80
   7   2   1  110.89   14.30
   8  -2   1   32.80   10.80
   8  -2   1   24.30    8.70
  -8  -2  -1   29.20   11.90
   8   2   1   30.50    9.90
   8   2   1   29.80   11.20
   8   2   1   13.10    9.90
   9  -2   1   21.70   10.40
   9  -2   1   17.60    9.20
   9  -2   1    9.30   10.30
   9   2   1    8.50   10.20
   9   2   1   16.90   10.00
  10  -2   1   26.60   10.80
  10  -2   1   33.80   11.70
  10  -2   1   21.00   10.40
  10   2   1   43.90   11.80
  10   2   1   33.70   11.70
  10   2   1   17.60   12.40
  11  -2   1   -2.50   10.70
  11  -2   1    8.00    9.50
  11   2   1   20.30   11.90
  11   2   1   25.20   10.10
  11   2   1    1.50   10.10
  12  -3  -1   19.30    9.20
  11  -3  -1   34.70   11.10
  11  -3  -1   58.09   12.00
  11  -3  -1   25.60    9.70
  11  -3  -1   13.90   10.30
  11   3  -1    7.00   10.40
  11   3  -1   59.39   11.70
  11   3  -1   36.10   12.30
  10  -3  -1   -1.30    8.40
  10  -3  -1   -3.30    9.80
  10  -3  -1   19.60    9.50
  10   3  -1    3.40    9.10
  10   3  -1    1.10    9.70
  10   3  -1   -7.30   10.30
   9  -3  -1   13.30    9.30
   9  -3  -1    8.20    9.20
   9  -3  -1    1.30    8.70
   9   3  -1   17.70    9.90
   9   3  -1    7.20    9.90
   8  -3  -1   11.70    9.10
   8  -3  -1  -14.70    8.70
   8  -3  -1    6.20    9.00
   8   3  -1    3.90    9.60
   8   3  -1    0.70    8.30
   7  -3  -1  119.79   15.20
   7  -3  -1  131.19   14.80
   7  -3  -1  116.69   14.30
   7   3  -1  135.39   18.90
   7   3  -1  137.59   15.80
   6  -3  -1   49.99    9.60
  -6  -3   1   37.10    9.30
   6  -3  -1   52.79    8.90
   6   3  -1   47.40    9.60
  -5  -3   1  191.58   19.00
   5  -3  -1  191.88   18.40
   5  -3  -1  167.28   17.30
   5   3  -1  217.28   18.30
   5   3  -1  181.98   18.00
   4  -3  -1  561.24   41.10
  -4  -3   1  579.64   42.00
   4  -3  -1  528.55   41.10
   4   3  -1  556.04   41.40
   4   3  -1  554.34   41.50
   3  -3  -1  534.95   42.00
   3  -3  -1  578.64   42.00
  -3  -3   1  574.24   42.40
   3   3  -1  626.04   42.40
   3   3  -1  581.54   42.30
  -2  -3   1  401.56   30.20
  -2  -3   1  406.96   30.10
   2  -3  -1  401.06   29.60
  -2  -3   1  398.46   29.40
   2  -3  -1  412.86   29.60
   2   3  -1  430.16   30.00
   2   3  -1  395.56   29.50
   2   3  -1  405.46   30.10
  -2   3   1  412.46   29.80
  -1  -3   1 2571.04  180.68
  -1  -3   1 2585.44  180.88
   1   3  -1 2521.45  180.78
   1   3  -1 2555.94  180.68
  -1  -3  -1 2425.56  163.38
  -1  -3  -1 2266.07  163.38
   1  -3   1 2313.27  163.18
   1   3   1 2057.59  163.38
   1   3   1 2335.67  163.38
  -1   3  -1 2372.16  163.28
   1   3   1 2412.46  163.48
  -2  -3  -1  482.75   35.30
   2  -3   1  483.05   35.00
   2   3   1  498.25   35.20
   2   3   1  482.25   35.00
   2   3   1  459.85   35.50
  -2   3  -1  495.75   35.20
  -3  -3  -1  922.81   70.39
   3  -3   1  997.40   70.39
  -3   3  -1 1030.80   70.59
   3   3   1  944.51   70.29
   3   3   1  928.81   69.99
   3   3   1 1064.09   70.89
  -4  -3  -1  532.65   40.30
  -5  -3  -1  161.68   18.10
   5  -3   1  212.18   18.30
   5   3   1  181.98   17.50
   5   3   1  153.18   18.60
   6  -3   1  121.69   14.10
   6  -3   1   81.39   11.80
  -6  -3  -1  112.99   13.90
   6   3   1  106.49   15.00
   6   3   1  106.49   12.60
  -7  -3  -1   70.89   12.80
   7  -3   1   52.19   10.30
   7   3   1   70.49   12.40
   7   3   1   69.29   12.20
   8  -3   1   12.30   10.20
   8  -3   1   13.20    8.30
  -8  -3  -1   15.20   11.70
   8   3   1   21.60   10.00
   8   3   1    7.90   10.00
   8   3   1   15.70    9.80
   9  -3   1   32.00   11.00
   9  -3   1   20.50    9.10
   9  -3   1   24.60   10.50
  -9  -3  -1   44.00   12.50
   9   3   1   18.70   13.70
   9   3   1   27.30   10.80
   9   3   1   26.90   11.00
  10  -3   1    1.50    9.30
  10  -3   1    4.40    9.20
  10  -3   1    8.00   10.30
  10   3   1   -1.00    9.70
  10   3   1   17.60   10.50
  10   3   1    7.50   10.50
  11  -3   1   42.10   11.10
  11  -3   1   14.30    9.90
  11  -3   1    0.30   10.30
  11   3   1   15.70   11.40
  11   3   1   38.10   11.10
  11   3   1    1.70   10.20
  11  -4  -1   16.70   10.50
  11  -4  -1   32.30   11.20
  11  -4  -1   24.60   10.00
  11   4  -1   32.90    9.70
  11   4  -1   28.00   11.90
  11   4  -1    1.40   11.00
  10  -4  -1   21.70    9.70
  10  -4  -1   -1.80    8.30
  10  -4  -1   10.20    8.50
  10  -4  -1   -1.30    9.20
  10   4  -1   -6.80    9.70
  10   4  -1   -8.70    9.60
  10   4  -1   21.20    9.40
   9  -4  -1    9.60    8.80
   9  -4  -1    7.40    8.40
   9  -4  -1   15.60    9.00
   9  -4  -1   -3.30    8.70
   9   4  -1   -1.80    9.30
   9   4  -1   16.70    9.40
   8  -4  -1  125.79   16.90
   8  -4  -1   74.79   12.50
   8  -4  -1   88.09   13.30
   8  -4  -1   97.59   13.90
   8   4  -1   79.09   13.40
   8   4  -1   97.89   13.70
   7  -4  -1   60.59   11.00
   7  -4  -1   67.59    9.60
   7  -4  -1   89.99   11.80
   7   4  -1   60.89   11.00
  -6  -4   1  427.26   36.80
   6  -4  -1  502.25   36.00
   6  -4  -1  442.16   35.80
   6  -4  -1  493.45   35.80
   6   4  -1  457.85   36.30
   6   4  -1  485.75   36.50
   5  -4  -1  523.15   38.60
  -5  -4   1  501.35   39.30
   5  -4  -1  475.95   38.00
   5  -4  -1  484.35   38.10
   5   4  -1  512.05   38.70
   5   4  -1  543.55   38.70
   4  -4  -1  720.03   55.79
   4  -4  -1  778.42   55.99
  -4  -4   1  863.61   56.89
  -4  -4   1  723.13   56.49
   4   4  -1  759.62   56.39
   3  -4  -1 1441.16  103.19
  -3  -4   1 1413.46  103.59
   3  -4  -1 1501.65  103.19
   3   4  -1 1476.05  103.49
   3   4  -1 1418.26  103.39
  -2  -4   1 1491.65  104.69
   2  -4  -1 1588.64  104.39
  -2  -4   1 1263.77  104.59
   2   4  -1 1357.36  104.29
  -2   4   1 1611.74  104.49
   2   4  -1 1515.25  104.59
  -1  -4   1 5796.72  416.06
  -1  -4   1 5864.91  416.06
   1   4  -1 6270.07  416.06
   1   4  -1 5663.13  415.96
   0  -4  -1 5556.34  389.56
   0  -4   1 5491.35  389.56
  -1  -4  -1 6197.08  418.56
   1  -4   1 5893.41  418.36
   1   4   1 5825.62  418.46
   1   4   1 5815.72  418.46
  -2  -4  -1 1050.19   72.79
   2  -4   1  995.80   72.49
  -2  -4  -1  935.11   72.59
  -2   4  -1  980.60   72.69
   2   4   1 1135.59   72.79
   3  -4   1 1495.05  104.59
  -3  -4  -1 1451.85  104.89
   3   4   1 1464.05  104.69
  -3   4  -1 1555.24  104.99
   3   4   1 1382.16  104.39
   4  -4   1 1072.99   80.59
  -4  -4  -1 1104.99   80.39
   4   4   1 1136.69   79.49
   4   4   1 1087.79   79.99
   4   4   1 1150.28   80.79
  -5  -4  -1  517.05   44.70
   5  -4   1  638.94   44.80
   5   4   1  646.14   44.50
   5   4   1  561.54   45.40
   6  -4   1  422.86   35.30
  -6  -4  -1  429.16   35.90
   6   4   1  451.55   35.60
   6   4   1  467.65   36.60
   6   4   1  517.95   35.60
   7  -4   1  188.08   19.00
   7  -4   1  182.38   17.80
  -7  -4  -1  220.58   20.70
   7   4   1  230.88   20.60
   7   4   1  178.28   18.80
   7   4   1  205.48   19.40
   8  -4   1    6.70    9.60
   8  -4   1   42.40    8.70
  -8  -4  -1   25.80   15.90
   8   4   1   22.30   10.60
   8   4   1    2.60   10.30
   8   4   1    4.00    9.60
   9  -4   1   33.50   11.20
  -9  -4  -1   34.00   13.60
   9  -4   1   32.70   10.80
   9  -4   1   27.80   10.10
   9   4   1   20.60    9.90
   9   4   1   51.29   11.90
   9   4   1   38.90   12.10
  10  -4   1   -3.40    8.70
  10  -4   1    7.50   10.30
  10  -4   1    6.90    9.60
 -10  -4  -1    5.50   10.90
  10   4   1   18.50   10.50
  10   4   1   13.10   10.20
  10   4   1   -1.50    9.70
  11  -4   1    6.00    9.70
  11  -4   1   -2.80    9.90
  11  -4   1    0.00    9.40
  11   4   1   -2.50   10.40
  11   4   1   15.90    9.80
  11   4   1  -18.40    9.80
  11  -5  -1   25.00   12.30
  11  -5  -1   -0.90    8.50
  11  -5  -1    0.50    9.80
  11  -5  -1   16.20    8.90
  11   5  -1    1.80   10.00
  11   5  -1   15.50    9.30
  11   5  -1  -17.90   10.80
  10  -5  -1   25.80    9.40
  10  -5  -1    3.10    8.80
  10  -5  -1   10.60    8.70
  10  -5  -1    3.70    8.60
  10   5  -1   20.10    9.20
  10   5  -1    3.40    9.90
  10   5  -1    9.30   10.40
   9  -5  -1   51.19   12.10
   9  -5  -1   28.00   16.50
   9  -5  -1   51.59   10.90
   9  -5  -1   68.69   11.50
   9   5  -1   30.20   18.50
   9   5  -1   49.70   11.60
   8  -5  -1  107.89   16.30
   8  -5  -1  128.79   15.90
   8  -5  -1  137.99   15.70
   8   5  -1  115.59   15.90
   8   5  -1  145.99   17.60
   7  -5  -1   67.69   10.60
   7  -5  -1   50.09    9.20
   7  -5  -1   41.20   10.20
   7  -5  -1   66.69   10.80
  -7  -5   1   56.99   11.80
   7   5  -1   78.89   11.60
   7   5  -1   64.49   11.00
   6  -5  -1   89.89   11.50
   6  -5  -1   81.89   11.20
   6  -5  -1   82.29   10.90
  -6  -5   1   78.69   12.20
   6  -5  -1   83.29   11.20
   6   5  -1   73.49   11.40
   6   5  -1   81.69   11.60
  -5  -5   1  250.97   22.50
   5  -5  -1  244.88   22.00
   5  -5  -1  274.77   21.10
   5  -5  -1  228.38   20.50
   5   5  -1  266.37   21.70
   5   5  -1  230.88   21.30
  -4  -5   1  193.68   18.80
   4  -5  -1  225.08   17.00
  -4  -5   1  177.08   19.20
   4  -5  -1  189.98   17.40
   4   5  -1  191.98   17.70
   4   5  -1  190.98   18.30
  -3  -5   1  198.18   19.80
  -3  -5   1  253.27   19.90
   3  -5  -1  250.77   18.60
   3  -5  -1  253.67   18.80
   3   5  -1  225.48   19.40
   3   5  -1  259.57   19.40
  -2  -5   1  627.44   47.30
  -2  -5   1  647.14   47.70
  -2  -5   1  658.23   47.60
  -2  -5   1  619.74   47.20
   2  -5  -1  677.13   47.20
  -2   5   1  689.03   47.30
   2   5  -1  662.53   47.60
   2   5  -1  682.43   47.50
   2   5  -1  657.33   47.30
  -1  -5   1  725.73   53.69
   1  -5  -1  752.82   53.49
  -1  -5   1  725.83   53.69
  -1  -5   1  764.22   54.19
   1   5  -1  827.32   53.99
  -1   5   1  694.53   53.49
   1   5  -1  787.92   53.79
   1   5  -1  729.23   53.69
   0  -5   1  246.28   16.80
   0  -5  -1  220.98   17.30
   0  -5  -1  235.38   17.10
   0  -5   1  236.48   17.40
   0   5   1  227.98   16.90
   0   5   1  218.58   17.50
   0   5  -1  216.78   17.30
   0   5  -1  228.38   16.70
  -1  -5  -1  941.41   74.29
   1  -5   1 1008.60   74.19
  -1  -5  -1 1099.99   74.49
   1  -5   1 1137.59   73.99
   1   5   1 1029.10   74.29
  -1   5  -1 1029.00   73.99
   1   5   1 1062.89   74.39
   2  -5   1  779.02   53.49
  -2  -5  -1  788.02   53.89
  -2  -5  -1  711.93   53.89
   2   5   1  726.33   53.69
  -2   5  -1  735.43   53.59
   2   5   1  749.33   53.79
  -3  -5  -1  272.77   22.20
   3  -5   1  285.77   21.20
  -3  -5  -1  265.37   21.40
  -3   5  -1  293.97   21.90
   3   5   1  272.07   21.60
   3   5   1  266.37   21.20
   4  -5   1  152.08   16.10
  -4  -5  -1  138.89   16.80
  -4   5  -1  140.49   16.40
   4   5   1  143.39   14.00
   4   5   1  171.08   16.00
  -5  -5  -1  345.87   26.90
   5   5   1  372.96   26.40
   5   5   1  308.87   26.30
   5   5   1  284.17   26.80
   5   5   1  293.87   24.80
   6  -5   1   67.99   10.00
  -6  -5  -1   57.09   11.10
   6   5   1   67.89   10.20
   6   5   1   64.29   11.70
   6   5   1   67.69   10.90
   7  -5   1  126.09   14.10
   7  -5   1   90.19   12.10
   7   5   1  101.59   13.10
   7   5   1  123.99   15.00
   7   5   1   94.09   13.90
  -8  -5  -1    7.70   12.30
   8  -5   1   30.20   10.10
   8   5   1   31.50   10.70
   8   5   1   40.70   11.00
   8   5   1   24.20   10.70
   9  -5   1    6.30    9.00
  -9  -5  -1   12.30   12.30
   9  -5   1   22.30    8.80
   9   5   1    4.00    9.90
   9   5   1    9.40   10.20
   9   5   1   16.20   10.40
  10  -5   1   45.50   12.00
  10  -5   1   11.20    9.60
  10  -5   1   28.20   10.90
 -10  -5  -1   38.60   13.00
  10   5   1   40.10   11.40
  10   5   1   44.90   12.10
  10   5   1   15.10   10.70
  11  -5   1   14.10    8.40
  11  -5   1   16.00   10.10
  11  -5   1   -5.20    9.20
  11   5   1  -10.80   10.80
  11   5   1   30.10   10.80
  11   5   1   -0.20   10.80
  11  -6  -1   -3.30    9.50
  11  -6  -1   35.50   14.10
  11  -6  -1   11.80    7.90
  11  -6  -1    5.60    9.30
  11   6  -1   23.60    8.90
  11   6  -1   19.40   11.30
  11   6  -1   -6.60   10.90
  10  -6  -1   27.60    9.70
  10  -6  -1    7.60    8.30
  10  -6  -1    5.80    7.60
  10  -6  -1    2.30    9.00
  10   6  -1    2.00    8.90
  10   6  -1    6.80   10.50
  10   6  -1   -1.10   10.10
   9  -6  -1   36.20   10.20
   9  -6  -1   44.90   10.60
   9  -6  -1   58.49   11.50
   9   6  -1   33.30   12.40
   9   6  -1   54.59   11.20
   8  -6  -1   34.60   10.10
  -8  -6   1   32.20   11.70
   8  -6  -1   24.60    8.20
   8  -6  -1   31.50   10.10
   8  -6  -1   23.20    9.70
   8   6  -1   29.70   11.50
   8   6  -1   30.80   10.40
   7  -6  -1  159.38   17.40
  -7  -6   1  163.48   19.50
   7  -6  -1  196.18   16.80
   7  -6  -1  171.58   17.50
   7   6  -1  183.68   18.70
   7   6  -1  169.18   17.50
   6  -6  -1  328.07   23.80
  -6  -6   1  266.47   25.00
   6  -6  -1  310.97   23.90
   6  -6  -1  255.57   23.80
   6  -6  -1  290.07   24.20
   6   6  -1  300.57   24.40
   6   6  -1  304.87   24.90
   5  -6  -1  516.85   36.30
   5  -6  -1  503.25   36.40
   5  -6  -1  460.55   37.00
  -5  -6   1  448.86   37.70
   5   6  -1  456.75   36.80
   5   6  -1  501.75   37.30
   4  -6  -1  483.75   36.50
   4  -6  -1  470.05   36.00
  -4  -6   1  425.36   35.50
  -4  -6   1  519.05   37.40
   4  -6  -1  524.95   35.80
  -4  -6   1  471.35   37.30
   4   6  -1  449.36   36.50
   4   6  -1  503.85   37.00
  -3  -6   1  108.49   13.10
  -3  -6   1  137.09   13.00
  -3  -6   1  113.59   11.60
  -3  -6   1  142.29   11.90
   3  -6  -1  124.89   10.90
   3   6  -1  130.19   12.60
   3   6  -1  111.89   14.00
  -3   6   1  126.89   11.70
  -2  -6   1 1146.29   88.09
  -2  -6   1 1232.08   88.09
  -2  -6   1 1300.67   88.39
   2   6  -1 1330.67   88.29
   2   6  -1 1174.98   88.09
  -1  -6   1  482.45   35.50
   1  -6  -1  478.65   35.10
  -1  -6   1  459.35   35.40
  -1  -6   1  500.05   35.40
   1   6  -1  504.75   35.50
   1   6  -1  507.45   35.20
  -1   6   1  481.45   35.10
   1   6  -1  493.95   35.40
   0  -6  -1 1271.97   90.19
   0  -6   1 1267.27   90.19
   0  -6  -1 1253.97   89.99
   0  -6   1 1361.26   89.89
   0   6  -1 1253.97   89.69
   0   6   1 1217.38   90.09
   0   6   1 1275.47   89.99
   0   6  -1 1247.78   90.09
   1  -6   1  563.54   42.50
  -1  -6  -1  625.04   42.80
  -1  -6  -1  533.45   42.60
  -1   6  -1  584.04   42.20
   1   6   1  633.94   44.20
   1   6   1  623.04   42.60
  -2  -6  -1  803.62   56.29
  -2  -6  -1  812.92   56.39
   2  -6   1  762.32   55.79
   2   6   1  708.53   56.19
   2   6   1  867.11   56.29
   2   6   1  761.62   56.09
  -2   6  -1  760.42   55.99
  -3  -6  -1  111.19   13.20
  -3  -6  -1   96.89   11.90
   3  -6   1  129.09   11.30
  -3   6  -1  140.39   12.40
   3   6   1  100.89   11.70
   3   6   1   97.69   12.30
   3   6   1  149.29   17.70
  -4  -6  -1  523.35   42.50
   4  -6   1  586.54   41.90
   4   6   1  527.35   41.80
   4   6   1  573.04   41.20
   4   6   1  515.85   41.90
  -4   6  -1  616.54   42.40
   5  -6   1  476.15   34.80
  -5  -6  -1  404.96   35.40
   5   6   1  452.25   33.70
   5   6   1  470.05   34.90
   5   6   1  446.76   35.20
  -6  -6  -1  113.69   16.00
   6  -6   1  148.29   14.20
   6   6   1  150.98   15.00
   6   6   1  105.99   15.40
   7  -6   1  130.19   15.80
  -7  -6  -1  146.89   17.50
   7   6   1  140.49   17.20
   7   6   1  131.79   16.50
   7   6   1  151.28   16.80
   8  -6   1   81.09   12.90
   8  -6   1   73.39   11.30
  -8  -6  -1   99.49   16.00
   8   6   1   67.89   13.40
   8   6   1   77.29   13.60
   8   6   1   77.09   14.40
  -9  -6  -1   14.30   12.00
   9  -6   1   13.20    9.10
   9   6   1   24.00   11.50
   9   6   1   20.30   10.60
   9   6   1   26.30   14.90
  10  -6   1   75.79   13.80
  10  -6   1   84.09   13.70
  10  -6   1   50.79   11.70
 -10  -6  -1   86.79   16.70
  10   6   1   93.99   15.70
  10   6   1   97.19   15.90
  11  -6   1    0.20    9.70
  11  -6   1   16.20    9.00
  11  -6   1   15.90   10.20
  11  -6   1  -11.90    9.30
  11   6   1   18.30    9.70
  11   6   1  -10.10   11.10
  11   6   1   -2.30   10.60
  11  -7  -1   26.00    8.30
  11  -7  -1   36.60   16.30
  11  -7  -1   19.10   10.50
  11   7  -1   29.50   12.20
  11   7  -1    0.80   11.70
  11   7  -1   43.70   11.40
  10  -7  -1   29.30    9.80
  10  -7  -1    9.40    9.70
  10  -7  -1   12.30    8.10
  10  -7  -1   -1.10    9.20
  10   7  -1   -4.70   11.00
   9  -7  -1   26.00    9.20
   9  -7  -1   29.70    9.40
   9  -7  -1   27.70   10.10
   9  -7  -1   27.40   14.50
   9   7  -1   24.40   11.60
   9   7  -1   48.90   11.40
   8  -7  -1   43.00   10.20
   8  -7  -1   36.50   10.20
  -8  -7   1   35.60   12.40
   8  -7  -1   19.30    7.60
   8  -7  -1   37.00   10.20
   8   7  -1   22.30   11.80
   8   7  -1   30.30    9.80
   7  -7  -1   27.00    7.20
  -7  -7   1   38.30   11.80
   7  -7  -1   28.10    8.60
   7   7  -1   40.40    9.10
   6  -7  -1  162.48   14.10
   6  -7  -1  136.89   13.40
  -6  -7   1  131.99   16.30
   6  -7  -1  118.09   14.20
   6   7  -1  123.19   14.20
   6   7  -1  137.29   15.30
   5  -7  -1  169.48   14.80
  -5  -7   1  161.08   17.60
   5  -7  -1  189.78   16.20
   5  -7  -1  164.58   15.60
   5   7  -1  154.28   16.10
   5   7  -1  160.78   17.00
  -4  -7   1   82.89   12.20
   4  -7  -1   72.09   10.60
  -4  -7   1   74.09   11.80
   4  -7  -1   95.49   10.40
   4  -7  -1   76.49    9.30
   4   7  -1   71.29   10.60
   4   7  -1   79.39   11.00
  -3  -7   1  978.30   69.19
  -3   7   1  873.01   68.99
   3   7  -1 1039.30   69.79
  -2  -7   1  324.77   27.30
  -2  -7   1  364.96   27.20
   2  -7  -1  379.06   26.60
  -2  -7   1  383.56   27.80
  -2  -7   1  334.17   27.10
  -2   7   1  366.46   26.80
   2   7  -1  374.06   27.10
   2   7  -1  381.76   27.50
  -1  -7   1  637.34   40.70
   1  -7  -1  591.44   40.10
  -1  -7   1  540.85   40.40
   1   7  -1  539.95   40.40
  -1   7   1  526.75   40.10
   1   7  -1  520.45   40.20
   0  -7  -1 1179.88   83.99
   0  -7   1 1121.59   83.99
   0  -7   1 1290.47   83.69
   0  -7  -1 1191.68   83.89
   0   7   1 1156.88   83.79
   0   7  -1 1189.28   84.09
   0   7   1 1124.49   83.89
   0   7  -1 1180.88   83.99
  -1  -7  -1 1033.00   68.69
   1  -7   1  883.41   68.29
  -1  -7  -1  909.31   68.49
   1   7   1  985.70   68.59
   1   7   1  984.60   68.39
   2  -7   1  479.95   31.80
  -2  -7  -1  438.36   32.70
  -2  -7  -1  391.06   32.80
   2   7   1  442.66   32.60
  -2   7  -1  440.66   32.10
   2   7   1  427.36   32.60
   2   7   1  451.75   32.60
  -3  -7  -1 1612.34  123.69
   3  -7   1 1749.72  122.99
  -3  -7  -1 1691.33  123.39
   3   7   1 1610.94  123.39
   3   7   1 1747.93  123.29
  -3   7  -1 1903.41  123.49
   3   7   1 1801.32  123.59
  -4  -7  -1   63.29   10.50
  -4  -7  -1   63.99   11.10
   4  -7   1   89.39   12.10
   4   7   1   53.39   10.70
  -4   7  -1   89.79   12.70
   4   7   1  102.79   12.00
   4   7   1  100.49   11.00
   5  -7   1  139.39   14.20
   5   7   1  151.98   13.60
   5   7   1  141.29   15.40
   5   7   1  137.39   15.20
   6  -7   1  190.18   16.20
  -6  -7  -1  139.09   17.60
   6   7   1  147.19   16.70
   6   7   1  148.39   18.10
   6   7   1  195.48   17.50
   7  -7   1  307.17   27.40
  -7  -7  -1  348.87   29.60
   7   7   1  332.37   28.40
   7   7   1  357.46   29.40
   7   7   1  340.47   28.50
  -8  -7  -1   65.09   14.30
   8  -7   1   67.19   11.70
   8  -7   1   50.79   10.10
   8   7   1   62.59   12.70
   8   7   1   77.89   13.60
   8   7   1   43.90   12.10
   9  -7   1   36.20    9.50
   9  -7   1   39.00    9.40
   9  -7   1   50.99   11.00
  -9  -7  -1   65.69   14.40
   9   7   1   21.90   10.90
   9   7   1   66.49   13.50
   9   7   1   47.60   12.30
 -10  -7  -1   46.30   15.10
  10  -7   1   13.20    9.10
  10  -7   1   35.30   10.30
  10  -7   1   29.80   11.00
  10   7   1    9.30   10.30
  10   7   1   28.70   18.80
  10   7   1   27.20   11.50
  11  -7   1    0.80    9.40
  11  -7   1   19.80   10.30
 -11  -7  -1   18.80   12.60
  11  -7   1   17.20    8.20
  11   7   1   27.60   11.20
  11   7   1   -9.40   10.20
  11   7   1    8.50   11.00
  11  -8  -1   12.70    7.70
  11  -8  -1   14.70   10.20
  11   8  -1  -15.60   10.70
  11   8  -1   23.30   11.80
  10  -8  -1   10.40    9.30
  10  -8  -1    9.80    7.90
  10  -8  -1    3.70    9.40
  10   8  -1   -3.20   11.50
  10   8  -1   20.20   13.10
   9  -8  -1   27.50    9.80
   9  -8  -1   27.60   10.10
  -9  -8   1   30.30   13.10
   9  -8  -1   41.80    9.50
   9  -8  -1   29.40   10.10
   9   8  -1   30.00   10.20
   9   8  -1   22.00   12.20
   8  -8  -1   57.19   11.40
   8  -8  -1   36.00    8.40
  -8  -8   1   63.19   14.50
   8  -8  -1   71.59   11.20
   8  -8  -1   76.89   12.20
   8   8  -1   53.29   13.20
   8   8  -1   38.90   10.80
   7  -8  -1   41.20    9.00
  -7  -8   1    9.40   16.10
   7  -8  -1   19.90    6.70
   7  -8  -1   23.90    8.80
   7  -8  -1   30.80    8.90
   7   8  -1   37.30   10.50
   7   8  -1   30.70   10.60
   6  -8  -1  275.87   19.80
   6  -8  -1  221.48   20.20
  -6  -8   1  301.97   26.40
   6  -8  -1  227.28   20.70
   6   8  -1  222.08   21.00
   6   8  -1  209.88   21.70
  -5  -8   1  228.18   19.90
   5  -8  -1  189.08   17.40
   5   8  -1  198.08   19.40
  -4  -8   1   99.89   13.40
   4  -8  -1   83.49    9.70
  -4  -8   1  105.79   11.20
  -4  -8   1   91.69   10.80
  -4  -8   1   75.69   11.60
   4   8  -1  123.39   13.60
   4   8  -1   69.79   10.80
  -3  -8   1  459.95   32.90
   3  -8  -1  415.46   31.90
  -3  -8   1  453.45   33.80
   3   8  -1  397.06   32.90
  -3   8   1  409.66   32.30
   3   8  -1  481.25   33.70
  -2  -8   1  258.17   21.50
  -2  -8   1  256.57   21.00
  -2  -8   1  226.48   20.80
  -2  -8   1  280.77   21.00
   2  -8  -1  278.17   20.10
   2   8  -1  271.27   20.60
   2   8  -1  265.07   21.10
  -2   8   1  272.67   20.10
  -1  -8   1  196.58   16.90
  -1  -8   1  222.28   17.50
  -1  -8   1  241.68   17.70
   1  -8  -1  223.28   16.60
   1   8  -1  245.78   17.30
  -1   8   1  207.78   16.50
   1   8  -1  200.68   16.50
   0  -8  -1  456.55   34.00
   0  -8  -1  461.75   34.20
   0  -8   1  479.15   34.20
   0   8   1  458.75   33.80
   0   8  -1  479.65   34.20
   0   8   1  466.05   34.10
  -1  -8  -1  288.47   22.80
   1  -8   1  278.47   22.40
  -1  -8  -1  309.97   22.90
   1   8   1  304.87   22.90
   1   8   1  308.17   22.60
  -2  -8  -1  248.18   20.20
   2  -8   1  249.97   18.00
  -2  -8  -1  231.48   19.60
  -2   8  -1  243.98   18.70
   2   8   1  281.47   22.80
   2   8   1  208.98   19.20
   2   8   1  231.18   19.50
  -3  -8  -1  692.93   49.20
   3  -8   1  706.43   48.30
  -3  -8  -1  628.14   49.50
  -3   8  -1  696.43   49.00
   3   8   1  622.04   48.90
   3   8   1  652.23   49.20
   3   8   1  662.43   49.20
  -4  -8  -1  107.29   12.80
  -4  -8  -1   95.59   13.20
   4  -8   1  106.59   13.40
   4   8   1  103.49   13.80
  -4   8  -1  109.39   13.60
   4   8   1  112.29   13.30
   4   8   1  113.19   12.30
   5  -8   1  301.17   25.90
  -5  -8  -1  311.97   28.00
   5   8   1  340.17   26.80
   5   8   1  366.76   27.40
   5   8   1  364.96   26.40
  -6  -8  -1   11.70    9.40
   6   8   1   25.60    8.50
   7  -8   1   91.29   13.10
   7   8   1  108.89   13.90
   7   8   1  129.69   16.10
   7   8   1  106.29   12.80
   7   8   1   94.89   14.00
   8  -8   1   98.09   14.70
  -8  -8  -1  173.38   19.80
   8  -8   1  144.89   14.20
   8   8   1  102.49   15.50
   8   8   1  135.59   17.20
   8   8   1  118.59   16.80
  -9  -8  -1   30.40   14.40
   9  -8   1   21.80    9.50
   9  -8   1   26.50    7.90
   9   8   1   44.50   12.20
   9   8   1   34.60   11.70
   9   8   1    2.70   10.00
  10  -8   1   25.00   10.70
  10  -8   1    5.70    8.70
 -10  -8  -1   49.60   19.90
  10  -8   1   15.10    9.60
  10  -8   1   25.00    8.80
  10   8   1    1.50   10.50
  10   8   1   38.30   14.90
  10   8   1   10.20   10.90
  11  -8   1    6.60    6.90
  11  -8   1  -16.60    8.70
 -11  -8  -1   16.80   12.50
  11  -8   1   24.30   10.30
  11   8   1   -4.30   10.30
  11   8   1  -10.50    8.90
  11  -9  -1   44.80   16.10
  11  -9  -1   -1.50    9.00
  11  -9  -1    6.60    7.20
  11  -9  -1   -8.70    9.50
  11   9  -1  -14.70   10.80
  11   9  -1   14.50   10.60
  10  -9  -1   32.50   10.60
  10  -9  -1   26.00   10.60
  10  -9  -1   14.40    7.20
  10   9  -1    5.40   11.40
  10   9  -1   42.70   10.90
   9  -9  -1    1.40    8.90
   9  -9  -1    0.80    8.90
   9  -9  -1   22.00    9.10
  -9  -9   1   -6.20   10.70
   9  -9  -1   -0.90    7.90
   9   9  -1   -0.10    8.90
   9   9  -1   -0.60   11.30
  -8  -9   1  125.39   17.70
   8  -9  -1   87.09   12.30
   8  -9  -1   98.99   13.80
   8  -9  -1  102.39   14.10
   8   9  -1   62.49   14.20
   8   9  -1  121.49   15.50
  -7  -9   1  146.79   16.90
   7  -9  -1   90.19   13.70
   7  -9  -1  121.99   12.70
   7  -9  -1  108.49   13.90
   7  -9  -1  145.99   14.90
   7   9  -1   75.89   14.00
   6  -9  -1  145.09   14.10
   6  -9  -1  168.88   15.10
  -6  -9   1  171.58   18.90
   6   9  -1  186.08   17.80
   6   9  -1  125.29   15.90
   5  -9  -1   57.09    8.20
  -5  -9   1   47.60    8.50
   5  -9  -1   58.19    7.60
  -5  -9   1   60.69   10.80
   5   9  -1   67.09   10.50
   5   9  -1   54.69    9.40
  -4  -9   1  246.48   20.70
  -4  -9   1  251.17   19.20
  -4  -9   1  225.28   20.90
   4  -9  -1  215.18   17.90
   4   9  -1  192.08   19.50
   4   9  -1  234.88   20.30
  -3  -9   1  167.48   17.10
  -3  -9   1  145.79   15.60
  -3  -9   1  199.88   16.10
  -3  -9   1  162.58   16.60
   3  -9  -1  171.98   14.20
  -3   9   1  173.68   14.70
   3   9  -1  145.79   15.70
   3   9  -1  202.18   16.80
  -2  -9   1  311.47   26.20
  -2  -9   1  334.37   26.10
   2  -9  -1  374.36   25.10
  -2  -9   1  323.07   26.20
  -2  -9   1  397.16   27.00
   2   9  -1  305.17   25.60
  -2   9   1  315.47   25.20
  -1  -9   1  383.16   30.80
   1  -9  -1  418.46   30.50
   1  -9  -1  427.96   31.40
  -1  -9   1  438.76   31.30
  -1  -9   1  458.65   31.40
   1   9  -1  462.85   31.10
  -1   9   1  367.46   30.40
   1   9  -1  390.26   30.30
   0  -9  -1   25.90    6.50
   0  -9  -1   16.80    5.00
   0  -9   1   12.50    6.70
   0   9   1   14.60    4.10
   0   9   1   24.80    6.30
   1  -9   1  566.14   39.40
  -1  -9  -1  549.25   39.70
  -1  -9  -1  509.85   39.70
   1   9   1  521.75   39.50
   1   9   1  542.65   39.40
  -2  -9  -1  543.75   44.10
  -2  -9  -1  597.04   44.00
   2   9   1  598.44   43.50
   2   9   1  614.14   44.00
   2   9   1  618.44   44.00
   3  -9   1  206.58   15.10
  -3  -9  -1  151.88   17.50
  -3  -9  -1  163.28   16.80
   3   9   1  149.09   16.60
  -3   9  -1  209.38   16.60
   3   9   1  178.68   16.70
   3   9   1  184.28   17.20
   4  -9   1  356.86   26.00
  -4  -9  -1  301.77   27.20
  -4  -9  -1  302.17   26.10
   4   9   1  333.67   25.90
   4   9   1  312.87   26.30
   4   9   1  314.67   26.40
  -4   9  -1  352.96   26.50
  -5  -9  -1   65.99   10.90
   5  -9   1   80.09   10.30
  -5  -9  -1   91.09   12.40
   5   9   1   88.29   11.90
   5   9   1   84.89   10.60
   5   9   1   69.09   10.60
  -6  -9  -1  210.88   21.50
   6  -9   1  217.28   19.00
   6   9   1  214.28   20.10
   6   9   1  235.38   20.90
   6   9   1  239.28   19.40
   7  -9   1   31.60    8.60
  -7  -9  -1   43.00   12.40
   7   9   1   19.40    8.90
   7   9   1   40.90   10.40
   7   9   1   23.10   11.20
   7   9   1   28.80   11.00
  -8  -9  -1   15.50   12.50
   8  -9   1   24.70    8.90
   8  -9   1    9.00    6.50
   8   9   1   16.00   10.70
   8   9   1    6.40   10.50
   8   9   1   36.50   10.80
  -9  -9  -1   16.80   14.20
   9  -9   1   12.70    6.90
   9  -9   1    4.20    8.40
   9   9   1   12.20   10.60
   9   9   1   13.50   10.40
   9   9   1    4.40   10.30
 -10  -9  -1   -2.70   12.40
  10  -9   1   13.80    7.30
  10  -9   1   -1.40    8.60
  10  -9   1   15.00    9.60
  10   9   1   -7.80    8.70
  10   9   1   13.60    9.70
  10   9   1    8.40   10.10
 -11  -9  -1   81.89   25.60
  11  -9   1   45.60   11.50
  11  -9   1   16.80   10.60
  11   9   1   33.10   12.70
  11 -10  -1   25.60   11.20
  11 -10  -1   12.60    6.70
  11 -10  -1   -7.00    8.50
  11 -10  -1  -13.90    9.90
  11  10  -1  -18.20   10.90
  11  10  -1   15.50   11.20
 -10 -10   1   -9.70   10.70
  10 -10  -1   -3.50    9.20
  10 -10  -1    4.80    6.40
  10 -10  -1   24.70    8.80
  10 -10  -1    1.70    8.30
  10  10  -1   13.30    9.00
  10  10  -1   -6.70   11.70
   9 -10  -1   -0.90    9.40
   9 -10  -1   -6.50    8.10
  -9 -10   1   -5.30   12.00
   9 -10  -1    5.90    8.60
   9 -10  -1    2.30    6.20
   9  10  -1    4.10    9.10
   9  10  -1  -16.50   10.50
  -8 -10   1    5.20   11.30
   8 -10  -1   20.60    8.90
   8 -10  -1    9.30    6.50
   8 -10  -1   16.50    8.90
   8  10  -1   23.60   19.20
   8  10  -1   20.50    9.60
   7 -10  -1    3.30    7.60
   7 -10  -1   16.90    8.00
  -7 -10   1    8.10   10.70
   7  10  -1   19.50   10.40
   7  10  -1   -4.20    8.30
   6 -10  -1  191.58   17.00
  -6 -10   1  205.58   20.20
  -6 -10   1  168.38   17.80
   6  10  -1  165.98   23.80
   6  10  -1  177.68   18.80
  -5 -10   1   34.90    9.70
  -5 -10   1   41.70    8.40
  -5 -10   1   18.70    7.40
   5  10  -1   26.60    7.80
   5  10  -1   50.39    9.00
  -4 -10   1  137.09   15.90
   4 -10  -1  147.79   12.30
  -4 -10   1  148.89   14.00
  -4 -10   1  148.89   15.40
  -4 -10   1  119.69   13.60
   4  10  -1  131.99   14.10
   4  10  -1  138.29   15.00
  -3 -10   1  768.42   54.09
  -3 -10   1  720.53   53.59
  -3 -10   1  723.13   53.69
   3  10  -1  716.73   53.89
  -2 -10   1  295.77   24.30
  -2 -10   1  325.57   25.20
   2 -10  -1  351.16   23.30
  -2 -10   1  289.07   24.50
  -2 -10   1  308.87   24.70
   2  10  -1  320.87   24.50
   2  10  -1  288.37   23.80
  -2  10   1  281.07   23.30
  -1 -10   1   64.49   10.60
   1 -10  -1   84.99   10.60
   1 -10  -1   94.09    9.30
  -1 -10   1   91.79   11.00
  -1 -10   1  107.69   11.70
  -1 -10   1   77.99    9.50
  -1  10   1   82.79    9.20
   0 -10  -1  140.29   13.90
   0 -10   1  148.19   14.30
   0 -10  -1  161.28   14.20
   0  10   1  141.19   12.80
  -1 -10  -1  101.69   12.20
  -1 -10  -1   92.19   12.60
   1 -10   1  113.29   11.80
   1  10   1   88.29   11.60
   1  10   1  119.79   12.60
  -2 -10  -1  408.56   30.30
  -2 -10  -1  343.97   30.40
   2  10   1  399.46   30.20
   2  10   1  411.46   30.10
  -3 -10  -1  434.96   32.70
  -3 -10  -1  371.86   33.10
   3  10   1  475.65   32.80
   3  10   1  423.46   32.80
   4 -10   1  221.48   19.60
  -4 -10  -1  163.28   17.50
  -4 -10  -1  204.48   19.50
   4  10   1  191.18   17.90
   4  10   1  199.28   18.50
  -4  10  -1  215.48   18.00
   4  10   1  187.38   17.80
  -5 -10  -1   75.39   11.40
   5 -10   1   67.59    9.70
  -5 -10  -1  102.49   13.10
   5  10   1   86.59   11.20
  -6 -10  -1   72.29   14.10
   6 -10   1  106.19   12.40
   6  10   1  136.99   13.40
   6  10   1  107.29   14.10
   6  10   1   88.89   13.40
  -7 -10  -1   41.90   11.20
  -7 -10  -1   90.49   15.20
   7 -10   1   82.69   10.80
   7  10   1   63.79   11.60
   7  10   1  113.69   15.10
   7  10   1   75.79   12.30
   8 -10   1   41.60    9.90
  -8 -10  -1   61.09   14.70
   8  10   1   58.49   10.70
   8  10   1   73.69   13.30
   8  10   1   78.19   13.50
   9 -10   1   -7.70    7.10
   9 -10   1   -1.70    5.90
  -9 -10  -1   10.90   13.10
   9  10   1    0.80   10.60
   9  10   1   10.60    9.60
   9  10   1   -1.70    8.20
   9  10   1   -4.80    9.40
 -10 -10  -1   12.80   13.40
  10 -10   1   19.50   10.20
  10 -10   1    8.10    6.50
  10 -10   1   -4.60    7.90
  10  10   1   29.20   10.20
  10  10   1   -3.60    9.10
  10  10   1   16.10   11.30
  11 -10   1   20.40    9.90
  11 -10   1   19.80    7.20
  11 -10   1   -5.20    8.70
  11  10   1   -8.50    9.70
  11  10   1    0.90   11.10
  11 -11  -1   17.30    6.70
  11 -11  -1   -8.10    9.80
  11 -11  -1    2.90    9.70
  11  11  -1  -14.70   11.30
  11  11  -1   12.80    9.80
  10 -11  -1   79.99   11.70
  10 -11  -1   60.79   12.00
 -10 -11   1   65.89   16.10
  10  11  -1   80.49   13.50
   9 -11  -1    0.80    8.50
   9 -11  -1   14.30    6.20
  -9 -11   1   17.40   13.60
   9 -11  -1   29.10    9.40
   9  11  -1   21.40   11.90
   9  11  -1   29.10   10.30
   8 -11  -1    6.60    6.20
   8 -11  -1   34.80   10.60
  -8 -11   1   15.10   11.70
   8 -11  -1   13.70    8.30
   8  11  -1   26.70   10.20
   8  11  -1    9.80   11.00
   7 -11  -1   16.40    8.00
  -7 -11   1    6.30   12.00
   7 -11  -1   29.10    7.90
   7  11  -1   24.00    9.80
   7  11  -1   15.00   10.60
  -6 -11   1    5.90    8.30
   6 -11  -1    6.50    7.20
   6 -11  -1    3.20    6.50
  -6 -11   1   13.40   10.70
   6  11  -1   13.00    9.20
   6  11  -1    2.60    8.30
  -5 -11   1   50.29    9.10
  -5 -11   1   31.40    9.50
   5  11  -1   64.89    9.80
  -4 -11   1  128.59   14.00
  -4 -11   1  131.99   13.20
  -4 -11   1  128.49   15.00
  -4 -11   1  111.69   13.10
   4  11  -1  121.99   13.10
   4  11  -1  130.99   14.30
   3 -11  -1   98.29    9.50
  -3 -11   1   81.39   11.20
  -3 -11   1  107.59   13.00
  -3 -11   1   99.39   11.60
   3  11  -1   72.19   10.70
   3  11  -1  115.19   12.70
  -2 -11   1  137.19   15.10
  -2 -11   1  146.69   15.20
  -2 -11   1  171.48   15.50
   2 -11  -1  178.18   13.40
  -2 -11   1  139.19   15.90
   2  11  -1  153.78   13.90
  -2  11   1  162.28   13.50
   2  11  -1  164.78   15.80
  -1 -11   1  167.58   15.50
   1 -11  -1  189.58   14.00
   1 -11  -1  169.58   14.90
  -1 -11   1  174.38   15.30
  -1  11   1  142.29   13.80
   1  11  -1  139.29   13.30
   0 -11  -1  315.77   24.60
   0 -11   1  303.07   24.50
   0 -11  -1  305.57   24.20
   0  11   1  310.77   24.50
  -1 -11  -1  240.48   21.00
   1 -11   1  246.88   20.00
  -1 -11  -1  220.48   20.50
   1  11   1  260.77   20.40
   1  11   1  256.37   20.00
  -2 -11  -1  110.89   13.00
  -2 -11  -1  116.29   13.80
   2  11   1  124.29   13.30
   2  11   1  117.39   13.00
  -3 -11  -1  113.59   14.00
  -3 -11  -1  109.89   13.00
   3  11   1  124.79   13.00
   3  11   1  127.79   13.20
   3  11   1  108.99   12.10
  -4 -11  -1   97.39   13.20
  -4 -11  -1   98.29   12.40
   4  11   1   92.39   12.10
   4  11   1  126.79   13.20
   4  11   1  113.39   12.70
  -5 -11  -1  193.68   18.20
   5 -11   1  180.78   16.20
  -5 -11  -1  222.38   22.50
   5  11   1  191.88   18.50
   5  11   1  209.28   18.20
  -6 -11  -1   17.70    9.50
   6 -11   1   29.40    7.70
  -6 -11  -1   21.40   18.80
  -6 -11  -1   36.90   10.60
   6  11   1   17.00    9.20
   6  11   1   29.80    9.80
   6  11   1   29.20    9.40
  -7 -11  -1  169.08   21.20
   7 -11   1  171.68   17.40
   7  11   1  193.88   20.10
   7  11   1  182.28   20.90
   7  11   1  172.68   17.50
   7  11   1  163.78   19.20
  -8 -11  -1   50.39   14.30
   8 -11   1   30.50    9.20
   8 -11   1   27.20    6.50
   8  11   1   37.10   11.10
   8  11   1   20.20   10.70
   8  11   1   30.20   10.00
   8  11   1   46.70   12.00
  -9 -11  -1    2.40   12.90
   9 -11   1    3.10    8.00
   9 -11   1   16.10    6.20
   9  11   1    9.00   10.60
   9  11   1    8.00    9.60
   9  11   1    0.40   10.40
  10 -11   1   18.60    9.80
  10 -11   1   15.40    6.30
 -10 -11  -1   16.20   13.90
  10 -11   1   32.10   10.20
  10  11   1    8.60   10.20
  10  11   1   33.40   10.30
  10  11   1   14.60   11.80
  11 -11   1   10.50    6.00
  11 -11   1   -8.00    9.70
  11 -11   1   16.80    9.60
  11  11   1   -4.90    9.80
  11  11   1  -16.20   10.00
  10 -12  -1    3.30    8.30
  10 -12  -1    6.20    6.00
 -10 -12   1   -0.40   11.70
  10 -12  -1    3.60    8.60
  10  12  -1   23.40    9.40
  10  12  -1   -7.70   12.00
   9 -12  -1    9.60    5.80
   9 -12  -1    5.20    9.10
   9 -12  -1   20.20    8.40
   9 -12  -1    1.80    8.80
   9  12  -1    7.50    9.50
   9  12  -1    3.80   11.60
   8 -12  -1   34.30    7.30
   8 -12  -1   23.90    8.70
  -8 -12   1   28.00   12.90
   8  12  -1   28.00   12.30
   8  12  -1   24.90   10.50
   7 -12  -1  102.29   12.90
  -7 -12   1  131.59   18.60
   7 -12  -1  110.39   11.90
   7  12  -1   96.39   15.00
   7  12  -1  122.09   15.60
   6 -12  -1    1.40    5.20
  -6 -12   1   28.70    9.10
  -6 -12   1   19.50   10.90
   6  12  -1   10.70    8.50
   6  12  -1   20.00   10.00
  -5 -12   1   94.39   12.60
  -5 -12   1   92.39   12.20
  -5 -12   1   92.89   18.00
   5  12  -1   92.99   12.80
   5  12  -1  104.79   12.80
  -4 -12   1   24.40    7.80
  -4 -12   1   34.80    9.40
  -4 -12   1   44.80    8.90
  -4 -12   1   37.90    8.10
   4  12  -1   20.40    6.80
   4  12  -1   56.99    9.00
  -3 -12   1  197.08   19.20
  -3 -12   1  245.78   19.70
   3  12  -1  254.97   19.80
  -2 -12   1  109.09   12.10
  -2 -12   1  111.39   12.00
  -2 -12   1  106.59   12.90
   2 -12  -1   94.89    9.70
   2  12  -1   76.69    9.90
  -2  12   1   88.79   10.30
  -1 -12   1  803.12   55.89
   1 -12  -1  804.22   55.29
  -1 -12   1  755.02   55.99
   1 -12  -1  742.33   55.49
  -1 -12   1  710.43   55.69
   0 -12  -1  565.44   41.80
   0 -12  -1  539.85   42.00
   0 -12   1  590.14   42.20
   0  12   1  567.34   41.20
   1 -12   1  977.30   69.19
  -1 -12  -1  879.91   69.29
   1  12   1 1018.40   69.09
  -2 -12  -1  156.98   14.90
   2 -12   1  139.39   13.80
  -2 -12  -1  144.29   15.50
   2  12   1  154.18   14.60
   2  12   1  174.38   15.10
  -3 -12  -1  434.86   33.20
  -3 -12  -1  389.86   33.30
   3  12   1  425.66   33.00
   3  12   1  468.95   33.00
  -4 -12  -1   98.39   12.90
  -4 -12  -1  114.79   13.80
   4  12   1  100.79   13.20
   4  12   1  102.19   11.90
   4  12   1  138.99   13.80
  -5 -12  -1   33.60    9.90
  -5 -12  -1   22.40    9.30
  -5 -12  -1   10.70    9.70
   5 -12   1   33.00    5.70
   5  12   1   29.20    8.90
   5  12   1   23.50    8.10
   5  12   1   32.30    8.60
  -6 -12  -1  150.08   15.60
  -6 -12  -1  138.09   18.40
   6 -12   1  128.99   13.40
  -6 -12  -1  124.09   15.80
   6  12   1  131.89   16.50
   7 -12   1   18.40    7.70
  -7 -12  -1   -1.90   11.30
   7  12   1   18.10    9.50
   7  12   1    2.10   10.20
   7  12   1   15.10    9.10
   7  12   1    5.60    9.30
   8 -12   1   -7.40    8.20
  -8 -12  -1   -1.90   11.30
   8  12   1   14.80    9.30
   8  12   1    5.70    9.40
   8  12   1    1.90   10.20
   9 -12   1   -7.30    8.90
   9 -12   1    4.70    5.30
  -9 -12  -1   10.60   21.50
   9  12   1    0.30   10.60
   9  12   1    5.00    9.40
   9  12   1   -3.80   10.30
  10 -12   1    3.80    9.40
  10 -12   1    5.70    5.60
 -10 -12  -1   17.10   13.50
  10 -12   1  -13.60    8.20
  10  12   1  -11.00    9.90
  10  12   1   18.50    8.60
  10  12   1    1.60   10.70
  10 -13  -1   31.40    8.60
  10 -13  -1   17.50    6.40
  10  13  -1   15.00    8.90
  10  13  -1   -5.40   11.20
   9 -13  -1   18.60    7.80
  -9 -13   1   27.00   14.20
   9 -13  -1   38.40    9.20
   9  13  -1   36.90   10.90
   9  13  -1    2.70   12.40
   8 -13  -1    8.80    5.90
  -8 -13   1   21.20   13.10
   8 -13  -1   11.00    8.20
   8  13  -1   17.40    9.80
   8  13  -1   -0.70   11.30
   7 -13  -1   17.40    7.80
  -7 -13   1   13.90   12.00
   7  13  -1   14.30    9.00
   7  13  -1    9.90   12.10
  -6 -13   1   22.70    9.80
  -6 -13   1   10.00   10.50
   6  13  -1    9.10   10.50
   6  13  -1    2.50    8.10
  -5 -13   1   33.90   10.90
  -5 -13   1   24.10    9.90
  -5 -13   1   20.50    8.80
   5  13  -1   39.40    9.80
   5  13  -1   21.90    8.00
  -4 -13   1   39.50    9.50
  -4 -13   1   36.10    8.60
   4  13  -1   28.10    6.80
   4  13  -1   52.59    8.60
  -3 -13   1   59.99    9.80
  -3 -13   1   63.79   10.70
  -3 -13   1   45.90    9.90
  -3 -13   1   58.79    9.50
   3  13  -1   63.59    9.50
   3  13  -1   68.39    8.20
  -2 -13   1  131.79   14.20
   2 -13  -1  125.79   11.10
  -2 -13   1  116.19   12.90
  -2 -13   1  127.09   13.20
   2  13  -1  108.79   11.10
  -2  13   1  103.19   10.90
   2  13  -1  127.39   13.10
  -1 -13   1  295.67   24.50
   1 -13  -1  296.87   23.80
  -1 -13   1  303.47   24.20
   1 -13  -1  303.97   23.40
  -1 -13   1  326.47   24.50
   1  13  -1  330.97   23.70
  -1  13   1  258.57   23.00
   0 -13   1 1087.29   79.19
   0 -13  -1 1099.79   79.29
   0 -13   1 1136.59   79.69
   0 -13  -1 1055.49   78.99
   0  13   1 1119.79   78.69
  -1 -13  -1  338.07   29.40
  -1 -13  -1  394.96   29.50
   1 -13   1  379.46   29.00
   1  13   1  396.36   28.70
  -2 -13  -1  156.08   14.50
  -2 -13  -1  140.09   15.10
   2 -13   1  143.59   13.50
   2  13   1  145.09   14.10
  -3 -13  -1   49.20    9.80
  -3 -13  -1   51.09    9.80
   3  13   1   64.39    9.60
   3  13   1   48.60    8.40
   3  13   1   57.09    8.10
  -4 -13  -1  156.68   17.50
  -4 -13  -1  179.98   16.40
   4  13   1  142.29   15.40
   4  13   1  137.19   15.90
   4  13   1  176.28   15.30
  -5 -13  -1   72.09   12.40
  -5 -13  -1   78.99   13.30
   5 -13   1   77.79    9.70
   5  13   1  106.29   12.40
   5  13   1  100.19   13.00
   5  13   1   74.09   11.40
  -6 -13  -1   20.90   10.70
   6 -13   1   14.30    6.00
  -6 -13  -1    8.90   10.80
  -6 -13  -1   24.40   11.90
   6  13   1   12.20    9.80
   6  13   1   -0.60    9.20
   6  13   1   16.50    8.60
  -7 -13  -1   26.20   11.20
  -7 -13  -1   60.39   13.90
   7 -13   1   24.10    7.50
  -7 -13  -1   39.60   10.40
   7  13   1   21.60   13.50
   7  13   1   28.20   11.20
   7  13   1    8.70   15.10
   7  13   1   44.80   10.80
   8 -13   1   14.60    7.90
  -8 -13  -1   -4.50   11.80
  -8 -13  -1   -2.40    9.20
   8  13   1   17.60   11.50
   8  13   1   17.50    9.10
   8  13   1    1.30    9.80
   9 -13   1    9.00    5.60
   9 -13   1   -5.20    8.00
  -9 -13  -1    5.40   13.10
   9  13   1   10.60   11.30
   9  13   1   -1.60    9.70
   9  13   1   19.20    9.50
  10 -13   1   -5.80    9.00
  10 -13   1   16.30   10.50
  10 -13   1   -1.90    8.90
  10  13   1   22.90    9.50
  10  13   1   -6.90   10.30
  10  13   1   -6.40    9.70
  10 -14  -1   12.40    6.00
  10 -14  -1   -5.90    9.50
  10  14  -1   26.70    9.00
  10  14  -1   -3.80   10.90
   9 -14  -1    9.40    8.60
  -9 -14   1   25.60   13.60
   9 -14  -1   28.30   10.40
   9 -14  -1   45.90    9.80
   9  14  -1   12.60   12.60
   9  14  -1   42.90   17.60
  -8 -14   1  128.99   20.00
   8 -14  -1  140.39   14.80
   8  14  -1  120.89   16.60
  -7 -14   1   17.60   10.60
  -7 -14   1   40.10   13.30
  -7 -14   1   25.90   10.50
   7  14  -1   10.30   11.50
   7  14  -1   41.30   10.10
  -6 -14   1  207.08   20.30
  -6 -14   1  199.18   22.30
  -6 -14   1  195.88   19.40
   6  14  -1  172.88   19.80
   6  14  -1  197.08   19.40
  -5 -14   1  116.29   17.80
  -5 -14   1  141.79   14.90
  -5 -14   1  113.79   16.00
   5  14  -1  110.69   14.40
   5  14  -1   88.69   13.60
  -4 -14   1  151.48   15.80
  -4 -14   1  142.49   16.30
  -4 -14   1  189.88   16.60
   4  14  -1  158.78   17.00
  -3 -14   1  218.58   20.00
  -3 -14   1  210.38   19.50
  -3 -14   1  229.58   21.00
  -3 -14   1  226.98   19.80
   3  14  -1  222.28   20.10
   3  14  -1  254.97   18.80
  -2 -14   1   33.90    8.60
   2 -14  -1   31.90    7.60
  -2 -14   1   52.19   15.10
  -2 -14   1   23.70    8.40
  -2  14   1   49.10    6.10
   2  14  -1   37.60    7.70
   1 -14  -1  279.17   21.20
   1 -14  -1  242.18   21.30
  -1 -14   1  266.87   22.10
  -1 -14   1  252.97   21.70
  -1 -14   1  269.67   22.30
   1  14  -1  276.47   21.40
   0 -14  -1  175.08   16.00
   0 -14   1  185.18   16.00
   0 -14   1  164.08   18.00
   0 -14  -1  183.38   16.00
   0  14   1  161.68   14.50
   1 -14   1  372.36   28.20
  -1 -14  -1  348.97   28.60
  -1 -14  -1  343.77   28.70
   1  14   1  388.16   27.80
  -2 -14  -1   49.99    9.50
   2 -14   1   37.50    8.00
  -2 -14  -1   28.00    8.30
   2  14   1   28.50    7.00
  -3 -14  -1  183.28   16.60
  -3 -14  -1  166.88   17.50
   3  14   1  165.18   16.30
  -4 -14  -1  327.87   26.80
  -4 -14  -1  336.27   26.60
  -4 -14  -1  320.87   28.30
   4  14   1  289.17   26.30
   4  14   1  352.06   26.00
   4  14   1  300.07   26.00
  -5 -14  -1  162.08   17.50
  -5 -14  -1  167.78   18.10
   5  14   1  157.78   17.60
   5  14   1  170.68   16.90
   5  14   1  174.48   17.10
   6 -14   1  170.98   15.40
  -6 -14  -1  186.08   18.40
   6  14   1  141.69   18.60
   6  14   1  164.58   18.00
   6  14   1  190.38   17.80
  -7 -14  -1   17.10   10.20
  -7 -14  -1   32.50   10.60
  -7 -14  -1   15.70   12.10
   7  14   1   45.30   10.80
   7  14   1   13.50   10.80
   7  14   1   22.20   10.10
   8 -14   1   14.10    7.10
  -8 -14  -1    5.50   11.70
   8  14   1   20.10   10.70
   8  14   1   20.80    9.50
   8  14   1   -3.40    9.60
  -9 -14  -1   36.20   14.80
   9 -14   1    4.30    8.10
   9 -14   1   13.10    5.50
   9  14   1   32.70   11.80
   9  14   1   -4.40   10.60
   9  14   1   39.80   10.40
  10 -14   1   -3.50    8.60
  10  14   1   -8.20    9.90
  10  14   1   -0.50   10.60
  10 -15  -1  -13.10    9.60
  10 -15  -1   10.70    5.90
  10  15  -1  -10.30    9.70
  -9 -15   1   10.90   13.10
   9  15  -1   -0.40   10.50
   9  15  -1   24.60   10.80
  -8 -15   1    4.40   16.20
   8  15  -1   -2.70   10.10
   8  15  -1   20.30    9.40
  -7 -15   1   16.20   10.90
  -7 -15   1    3.20   10.80
  -7 -15   1   12.50   12.60
   7  15  -1   24.80    9.10
   7  15  -1   18.70   10.00
  -6 -15   1   13.00   11.50
  -6 -15   1    0.80   10.40
  -6 -15   1    6.20    9.80
   6  15  -1    7.20    9.80
  -5 -15   1   23.40   12.10
  -5 -15   1   23.10   12.90
  -5 -15   1   13.80   10.50
   5  15  -1   14.00    9.70
   5  15  -1    8.90    7.50
  -4 -15   1  101.29   12.80
  -4 -15   1   87.99   15.20
  -4 -15   1   84.49   12.80
  -4 -15   1   73.59   12.70
   4  15  -1   82.29   11.30
   4  15  -1   89.69   12.10
  -3 -15   1   42.90    8.50
  -3 -15   1   46.10   10.40
  -3 -15   1   30.80    9.40
  -3 -15   1   53.09   10.20
   3  15  -1   41.10    6.90
   3  15  -1   52.49    8.90
  -2 -15   1   56.39   10.10
  -2 -15   1   66.79    9.80
  -2 -15   1   48.20    8.40
   2  15  -1   60.09    7.60
   1 -15  -1  405.16   29.60
   1 -15  -1  386.56   29.90
  -1 -15   1  381.16   30.30
  -1 -15   1  394.56   30.40
   1 -15  -1  422.56   30.20
  -1 -15   1  369.16   30.20
   1  15  -1  393.16   29.50
  -1  15   1  360.16   29.10
   0 -15  -1  488.65   36.60
   0 -15   1  484.35   36.90
   0 -15  -1  486.55   36.90
   0 -15   1  484.55   36.80
   0  15   1  488.45   35.90
  -1 -15  -1  497.15   38.30
   1 -15   1  488.15   37.90
  -1 -15  -1  505.55   38.50
   1 -15   1  487.45   38.00
   1  15   1  552.24   37.70
  -2 -15  -1  114.79   14.00
   2 -15   1  112.39   12.30
  -2 -15  -1  129.09   13.90
   2  15   1  107.89   12.50
  -3 -15  -1   28.80   10.10
  -3 -15  -1   45.20   12.40
  -3 -15  -1   28.60   10.40
   3  15   1   30.00    8.20
  -4 -15  -1   34.50   11.30
  -4 -15  -1   52.09   11.70
  -4 -15  -1   78.09   12.40
   4  15   1   43.90    8.90
   4  15   1   42.10    9.60
  -5 -15  -1   -7.90   10.70
  -5 -15  -1   12.40   19.30
  -5 -15  -1    6.60   10.60
   5  15   1    6.80    8.90
   5  15   1    3.60    8.00
  -6 -15  -1    6.10   10.10
   6 -15   1    3.50    5.00
  -6 -15  -1    2.00   10.70
  -6 -15  -1   -1.90   11.90
   6  15   1    2.80    9.50
   6  15   1   -0.40    8.50
   7 -15   1   33.40    7.60
  -7 -15  -1   68.09   15.20
  -7 -15  -1   35.70   10.90
  -7 -15  -1   22.50   11.60
   7  15   1   59.39   11.20
   7  15   1   30.80   10.90
   7  15   1   44.60   12.40
   8 -15   1    3.20    6.40
  -8 -15  -1  -10.40   13.70
  -8 -15  -1   16.10   10.90
  -8 -15  -1   46.10   23.30
   8  15   1   17.90   10.70
   8  15   1    6.80   10.20
   8  15   1   25.60   10.00
   9 -15   1   -1.70    7.10
  -9 -15  -1    6.50   13.30
   9  15   1   24.80   16.90
   9  15   1   26.60   11.40
   9  15   1   -7.40   10.60
  10 -15   1   20.50    9.60
  10 -15   1    9.70    5.20
  10  15   1   39.40   10.20
  10  15   1    9.30   11.00
  10  15   1  -10.60    9.80
  -9 -16   1   36.30   15.90
   9  16  -1   48.00   10.50
   8 -16  -1    2.90    9.20
  -8 -16   1   -3.30   14.40
   8  16  -1    0.80   10.90
   8  16  -1   17.40    9.00
  -7 -16   1   45.50   12.00
  -7 -16   1   67.89   13.00
   7  16  -1   40.50   12.10
  -6 -16   1   27.70   11.10
  -6 -16   1   14.10   11.30
  -6 -16   1   10.50    9.70
   6  16  -1    7.90   10.90
   6  16  -1    4.50    7.80
  -5 -16   1   99.09   14.40
  -5 -16   1   97.09   14.40
  -5 -16   1  139.29   17.50
   5  16  -1   98.39   13.90
   5  16  -1   66.49   18.50
  -4 -16   1  159.48   17.30
  -4 -16   1  159.38   16.70
  -4 -16   1  174.48   18.80
   4  16  -1  135.39   16.80
   4  16  -1  128.59   14.60
  -3 -16   1   25.50    9.80
  -3 -16   1   29.30    8.60
  -3 -16   1   50.49   11.30
  -3 -16   1   19.10   10.30
   3  16  -1   32.70    6.80
  -3  16   1   44.90    6.80
   3  16  -1   39.30    8.90
   2 -16  -1  197.78   18.00
  -2 -16   1  214.88   19.30
  -2 -16   1  216.28   19.10
  -2 -16   1  197.78   19.60
   2  16  -1  191.18   18.40
  -2  16   1  222.98   17.10
  -1 -16   1   59.49   10.70
   1 -16  -1   60.29    8.70
  -1 -16   1   41.70    9.80
   1 -16  -1   89.79   10.60
  -1  16   1   55.49    7.50
   0 -16  -1    2.10    7.10
   0 -16   1   19.20    8.00
   0 -16   1   12.30    8.00
   0 -16  -1   14.20    8.60
   0  16   1    4.90    5.00
  -1 -16  -1  113.29   14.20
  -1 -16  -1   98.19   12.60
   1 -16   1  101.09   12.60
  -1 -16  -1   90.49   12.80
   1 -16   1  115.09   12.30
   1  16   1   83.99   10.80
   2 -16   1  181.08   16.10
  -2 -16  -1  161.88   17.10
  -2 -16  -1  180.58   16.90
  -2 -16  -1  169.28   17.50
   2  16   1  160.38   15.60
  -3 -16  -1   16.80   10.30
  -3 -16  -1    0.50   10.80
  -3 -16  -1   27.80   10.40
   3  16   1   21.70    8.00
  -4 -16  -1  160.38   17.90
  -4 -16  -1  195.38   18.30
   4  16   1  150.08   17.30
  -5 -16  -1   42.30   13.00
  -5 -16  -1   70.89   13.70
  -5 -16  -1   82.09   13.50
   5  16   1   58.29   10.60
   5  16   1   51.99   11.10
  -6 -16  -1   46.50   12.90
  -6 -16  -1   76.79   13.40
  -6 -16  -1   70.79   15.50
   6  16   1   62.89   16.30
   6  16   1   95.99   12.90
  -7 -16  -1   43.50   14.40
  -7 -16  -1   34.30   11.90
  -7 -16  -1   40.50   11.50
   7 -16   1   29.60    7.20
   7  16   1   20.30   10.70
   7  16   1   58.79   11.10
   7  16   1   46.50   12.10
  -8 -16  -1    7.10   13.10
   8 -16   1   -3.10    7.30
  -8 -16  -1    0.10   10.70
  -8 -16  -1    0.60   11.60
   8  16   1   27.80    9.40
   8  16   1   12.00   10.80
   8  16   1    8.20    9.50
  -9 -16  -1   -2.90    6.70
  -9 -16  -1   -0.20    9.40
   9 -16   1   -8.30    6.90
  -9 -16  -1   -6.40   16.90
   9  16   1   20.50   10.60
   9  16   1   19.30   11.60
   9  16   1  -18.20   10.30
   9 -17  -1   -9.00    6.70
   9 -17  -1    2.40    8.50
   9  17  -1  -20.80   12.00
   8 -17  -1    7.20    5.70
  -8 -17   1   -0.90   10.70
  -8 -17   1   12.20   19.70
  -8 -17   1   -4.20   13.40
   8  17  -1   16.30    8.80
   8  17  -1  -11.40   10.80
  -7 -17   1   11.70   11.10
  -7 -17   1   23.40   11.70
  -7 -17   1   22.20   13.70
   7  17  -1   14.00   10.40
   7  17  -1   31.60    8.60
  -6 -17   1   60.29   13.00
  -6 -17   1   83.89   15.00
  -6 -17   1   62.49   12.70
   6  17  -1   82.09   11.40
   6  17  -1   66.69   13.40
  -5 -17   1   38.70   11.90
  -5 -17   1   27.00   12.30
  -5 -17   1   18.60   11.50
   5  17  -1   20.00   10.60
   5  17  -1   37.80    8.70
  -4 -17   1   17.80   17.40
  -4 -17   1   69.29   21.30
  -4 -17   1   50.29   11.80
   4  17  -1   36.30   10.30
   4  17  -1   49.60    8.00
  -3 -17   1   64.69   10.80
  -3 -17   1   65.29   12.70
  -3 -17   1   83.99   13.00
  -3 -17   1  101.39   18.70
   3  17  -1   67.39    9.50
   3  17  -1   84.49   11.30
   2 -17  -1   60.49   10.20
  -2 -17   1   25.30    9.90
  -2 -17   1   21.10   10.10
  -2 -17   1   46.10   10.90
   2  17  -1   31.10    8.10
   1 -17  -1   78.29   11.50
   1 -17  -1   79.59   10.00
   1 -17  -1  102.59   12.90
  -1 -17   1   75.19   12.20
  -1 -17   1   64.69   11.50
  -1  17   1   70.59    8.50
   1  17  -1   66.69    9.20
   0 -17  -1   44.30   10.30
   0 -17   1   44.30   10.00
   0 -17   1   44.70   10.30
   0 -17  -1   31.90    8.50
   0 -17  -1   59.69   11.10
   0  17   1   33.80    6.80
   1 -17   1   55.59   10.50
  -1 -17  -1   58.89   11.60
   1 -17   1   73.19   10.60
  -1 -17  -1   50.39   10.90
   1  17   1   34.60    7.40
  -2 -17  -1   64.29   12.20
  -2 -17  -1  100.39   14.30
   2 -17   1  100.19   12.30
  -2 -17  -1   67.59   12.20
   2  17   1   62.59    9.70
  -3 -17  -1  111.69   14.50
  -3 -17  -1   97.09   15.00
  -3 -17  -1  123.49   16.20
   3  17   1   97.09   12.40
  -4 -17  -1   19.60   11.90
  -4 -17  -1   33.20   11.70
  -4 -17  -1   50.49   12.20
   4  17   1   40.10    8.30
   4  17   1   27.90    9.30
  -5 -17  -1    5.80   11.80
  -5 -17  -1   20.20   11.00
  -5 -17  -1   14.90   11.00
   5  17   1   14.10    8.20
   5  17   1   13.60    9.40
  -6 -17  -1   14.90   11.10
  -6 -17  -1   -3.70    8.80
  -6 -17  -1   -7.30   12.10
   6  17   1    9.20   10.50
   6  17   1    6.80    9.60
  -7 -17  -1   10.30   12.00
  -7 -17  -1   21.10   12.90
  -7 -17  -1   29.80   11.50
   7  17   1   40.70   10.10
   7  17   1    7.30   10.30
   7  17   1   30.10   11.70
   8 -17   1   -6.70    6.30
  -8 -17  -1   -0.90   12.30
  -8 -17  -1   -8.70   11.30
   8  17   1    3.40   10.60
   8  17   1    8.20   11.00
   8  17   1   25.20    9.40
  -9 -17  -1    4.50   13.30
   9  17   1   -9.00    9.20
   9  17   1    1.80   10.60
   9  17   1   28.00    8.80
   9 -18  -1   -6.50    7.00
   9 -18  -1    4.10    5.90
   9  18  -1  -15.90   10.60
  -8 -18   1   -6.80   10.00
   8 -18  -1   11.90    5.40
  -8 -18   1    8.60   11.60
  -8 -18   1   30.00   15.20
   8  18  -1    1.30   11.20
   8  18  -1   28.20    8.20
  -7 -18   1    5.80   11.30
  -7 -18   1    5.00   14.20
  -7 -18   1    1.00   11.40
   7  18  -1    8.30   11.40
   7  18  -1   14.70    7.50
  -6 -18   1    9.80   11.40
  -6 -18   1    8.80   10.50
  -6 -18   1   11.30   10.60
   6  18  -1    2.90   10.50
   6  18  -1   20.80    8.10
  -5 -18   1   -1.40   11.40
  -5 -18   1    9.30   11.00
   5  18  -1   12.90    7.30
   5  18  -1    2.00    9.50
  -4 -18   1   27.30   11.40
  -4 -18   1    1.40   10.30
  -4 -18   1   19.20   10.60
   4  18  -1   17.10    9.40
  -3 -18   1   36.20   11.70
  -3 -18   1   39.70   11.50
  -3 -18   1   25.40   11.70
   3  18  -1   33.70    6.50
   3  18  -1   41.50    9.80
   2 -18  -1  138.09   14.10
  -2 -18   1  105.39   14.40
  -2 -18   1  146.19   16.70
  -2 -18   1  120.19   15.40
   2 -18  -1  103.19   13.50
   2 -18  -1  114.89   13.40
   2  18  -1  113.79   13.90
  -1 -18   1  106.19   14.30
   1 -18  -1  115.09   13.60
   1 -18  -1  107.29   13.20
   1 -18  -1  127.99   13.80
  -1 -18   1  132.59   14.50
  -1  18   1   82.19   10.90
   1  18  -1   84.29   11.80
   0 -18  -1    3.40    9.20
   0 -18  -1    6.10    9.40
   0 -18  -1    1.70    8.50
   0 -18   1    7.20    9.00
   0 -18   1    6.20    9.30
   0  18  -1    1.80    5.00
   0  18   1    5.50    5.60
  -1 -18  -1  106.09   13.70
  -1 -18  -1  149.79   16.00
  -1 -18  -1  116.19   14.50
   1 -18   1  101.39   12.90
   1  18   1   87.09   11.90
  -2 -18  -1   59.39   12.00
  -2 -18  -1   38.90   11.10
   2  18   1   54.19    8.70
  -3 -18  -1   21.50   11.00
  -3 -18  -1   19.20   11.40
   3 -18   1   18.30    9.60
   3  18   1   11.80    8.60
  -4 -18  -1   22.10   12.00
  -4 -18  -1   20.00   11.30
  -4 -18  -1   25.20   12.20
   4  18   1   10.50    8.80
  -5 -18  -1   -9.90   10.70
  -5 -18  -1    6.70   11.00
  -5 -18  -1    0.40   11.00
   5  18   1   -1.80   15.90
   5  18   1    6.10    7.40
  -6 -18  -1   17.90   11.70
  -6 -18  -1   22.40   13.20
  -6 -18  -1   23.50   10.50
   6  18   1   36.30   16.20
   6  18   1   15.30    9.80
   6  18   1   17.40   10.00
  -7 -18  -1   24.60   11.90
  -7 -18  -1    2.20   14.30
  -7 -18  -1   13.20   12.40
   7  18   1   43.80   12.20
   7  18   1   48.40   10.10
   7  18   1   20.10   11.00
  -8 -18  -1  -10.90   11.80
  -8 -18  -1    0.90   11.00
  -8 -18  -1    4.30   10.90
   8  18   1  -15.10   10.20
   8  18   1    8.00   10.10
   8  18   1   25.90    8.80
   9 -18   1   -8.10    6.10
  -9 -18  -1   -2.60    5.70
   9  18   1   12.70   11.40
   9  18   1    6.50   10.90
  -8 -19   1   -2.50    5.90
  -8 -19   1   15.90   11.80
  -8 -19   1    6.10   15.70
   8  19  -1   -9.90   11.30
   8  19  -1   20.10    8.50
  -7 -19   1   25.00   14.10
  -7 -19   1    8.30   11.80
  -7 -19   1    1.90   11.40
   7  19  -1    1.10   11.10
   7  19  -1   21.80    7.70
  -6 -19   1   18.40   12.90
  -6 -19   1   22.80   11.70
  -6 -19   1    9.30   11.60
   6  19  -1   33.90    8.30
   6  19  -1    8.60   10.70
  -5 -19   1   -0.50   10.80
  -5 -19   1   25.60   12.50
  -5 -19   1   10.80   11.80
   5  19  -1   -3.90   15.70
  -4 -19   1    9.30   10.70
  -4 -19   1   10.70   11.90
   4  19  -1   16.70    6.70
   4  19  -1    8.10    9.70
  -3 -19   1   66.29   11.10
  -3 -19   1   58.69   13.50
  -3 -19   1   60.19   13.10
  -3 -19   1   94.29   14.00
   3  19  -1   55.09   11.10
   3  19  -1   72.99    9.30
  -2 -19   1   40.70   11.90
  -2 -19   1   49.70   11.70
   2 -19  -1   78.79   11.30
  -2 -19   1   64.79   12.80
   2  19  -1   51.09    9.50
  -2  19   1   43.90    7.50
   1 -19  -1   64.29   11.50
   1 -19  -1   51.39    9.50
   1 -19  -1   68.69   11.70
  -1 -19   1   25.40   10.10
  -1 -19   1   46.90   11.70
  -1 -19   1   39.20   11.40
  -1  19   1   40.90    7.50
   1  19  -1   29.70    7.60
   0 -19  -1  125.49   15.30
   0 -19   1  109.99   15.30
   0 -19  -1  106.49   14.80
   0 -19  -1  121.39   14.90
   0 -19   1  100.99   14.50
   0  19   1   93.19   11.60
   1 -19   1  101.89   13.60
  -1 -19  -1   61.19   12.90
  -1 -19  -1   92.09   14.40
   1 -19   1   84.49   13.80
   1  19   1   74.69   10.00
  -2 -19  -1  123.99   16.60
  -2 -19  -1   95.09   15.10
   2 -19   1  106.09   14.50
   2 -19   1  131.99   14.20
  -2 -19  -1   69.59   13.90
   2  19   1  102.59   12.20
   3 -19   1   85.19   11.50
  -3 -19  -1   56.29   13.10
  -3 -19  -1   82.99   14.30
  -3 -19  -1   33.90   12.70
   3  19   1   49.00    9.70
  -4 -19  -1   -3.80   11.20
  -4 -19  -1   13.20   11.10
  -4 -19  -1  -10.10   11.00
   4  19   1    6.40    8.80
  -5 -19  -1    8.40   11.20
  -5 -19  -1   -5.40   10.50
  -5 -19  -1    5.60   16.80
   5  19   1    5.80    9.20
   5  19   1   10.90    7.60
  -6 -19  -1   26.80   13.50
  -6 -19  -1   44.50   13.10
   6  19   1   53.99   10.00
   6  19   1   35.20   11.40
   6  19   1   49.50   12.00
  -7 -19  -1    0.20   12.50
  -7 -19  -1   -2.90   10.70
  -7 -19  -1   -5.00   11.40
   7  19   1   21.50    8.00
   7  19   1  -11.30   10.00
  -8 -19  -1   -0.50   10.30
  -8 -19  -1   -3.50    6.20
   8  19   1   19.70   10.90
   8  19   1    3.70   10.90
  -8 -20   1   -5.20    6.10
  -8 -20   1    6.00   11.40
   8  20  -1  -10.70   11.80
   8  20  -1   24.60    8.40
  -7 -20   1   -1.50   12.10
  -7 -20   1   30.30   13.90
  -7 -20   1   16.20   13.00
   7  20  -1   -4.00   11.10
   7  20  -1   23.00    7.40
  -6 -20   1    4.20   11.60
  -6 -20   1    6.10   12.00
  -6 -20   1   -6.40   11.80
   6  20  -1    5.80    6.90
   6  20  -1    1.40   10.50
  -5 -20   1    4.90   11.50
  -5 -20   1   13.20   12.10
  -5 -20   1    0.50   11.10
   5  20  -1    0.90   10.00
  -4 -20   1   21.50   12.50
  -4 -20   1   32.10   11.60
  -4 -20   1   15.20   12.20
   4  20  -1   20.20    9.60
  -3 -20   1  125.29   16.80
   3 -20  -1  118.09   14.20
  -3 -20   1  153.78   18.30
  -3 -20   1  128.79   17.20
   3  20  -1  122.89   15.80
  -2 -20   1  143.29   16.80
   2 -20  -1  121.99   15.40
  -2 -20   1  121.69   16.80
   2 -20  -1  119.29   15.20
   2  20  -1  129.59   15.10
  -1 -20   1  107.49   15.40
   1 -20  -1   80.49   12.50
  -1 -20   1   99.59   15.10
   1 -20  -1  107.29   14.60
   1 -20  -1  135.39   15.30
   1  20  -1   90.99   12.30
   0 -20   1  114.69   15.60
   0 -20  -1  127.39   15.70
   0 -20   1  115.69   14.90
   0 -20  -1  105.89   15.40
   0 -20  -1  132.39   17.60
   0  20   1   93.99   11.60
  -1 -20  -1   36.40   11.10
  -1 -20  -1   52.79   12.30
   1 -20   1   74.19   12.50
  -1 -20  -1   66.09   12.90
   1 -20   1   91.89   19.80
   1  20   1   44.80    8.30
   2 -20   1  106.49   14.60
   2 -20   1  119.69   14.90
  -2 -20  -1   91.89   15.50
  -2 -20  -1   84.19   14.40
  -3 -20  -1   50.09   13.00
  -3 -20  -1   32.70   12.50
  -3 -20  -1   95.89   14.40
   3  20   1   62.49   10.20
  -4 -20  -1    9.50   12.30
  -4 -20  -1    9.60   11.90
   4  20   1   15.20   14.80
  -5 -20  -1   18.40   12.20
  -5 -20  -1    4.40   11.80
  -5 -20  -1   -2.40   11.70
   5  20   1    9.90    9.60
   5  20   1   25.80    9.00
  -6 -20  -1   -9.70   11.00
  -6 -20  -1  -16.30   11.60
   6  20   1   -7.70    8.60
   6  20   1   15.10    7.20
   6  20   1  -16.40    9.40
  -7 -20  -1   -6.70   11.10
  -7 -20  -1   12.00   12.70
  -7 -20  -1    2.90   11.80
   7  20   1   -4.20   10.30
   7  20   1   10.50   10.10
   7  20   1   23.50    8.00
  -8 -20  -1   16.20   11.60
  -8 -20  -1   -1.70    6.50
   8  20   1   21.60   11.00
   8  20   1   -8.50   10.30
   8  20   1   46.10    9.40
  -7 -21   1    5.80   12.90
  -7 -21   1  -12.40   10.40
  -7 -21   1   15.80   16.60
   7  21  -1   28.80    7.20
   7  21  -1  -10.50   11.10
  -6 -21   1    5.80   12.10
  -6 -21   1    9.00   11.60
   6  21  -1   22.30    6.70
   6  21  -1   -2.50   10.10
  -5 -21   1   25.50   13.40
  -5 -21   1   12.00   12.10
  -5 -21   1   30.30   13.10
   5  21  -1   18.90   10.80
   5  21  -1   31.30    7.60
  -4 -21   1   24.20   11.50
  -4 -21   1   17.60   12.50
  -4 -21   1   26.80   11.40
   4  21  -1   36.20   11.40
   4  21  -1   13.70   10.10
  -3 -21   1   26.30   12.50
  -3 -21   1   15.40   11.80
  -3 -21   1   20.30   12.20
   3  21  -1   26.30    9.10
  -2 -21   1   13.50   12.20
   2 -21  -1   19.30   11.40
  -2 -21   1   13.60   11.00
   2 -21  -1   38.10   10.60
  -2 -21   1    9.80   10.70
   2  21  -1    2.80    7.50
  -1 -21   1    2.20   12.10
   1 -21  -1   36.40   11.30
  -1 -21   1   27.50   11.70
   1 -21  -1   43.90   11.40
  -1 -21   1   12.70   10.90
  -1  21   1   25.20    6.50
   0 -21  -1   66.19   12.50
   0 -21  -1  104.49   14.80
   0 -21   1  102.89   14.80
   0 -21  -1   90.09   14.00
   0 -21   1   84.89   14.10
   0  21   1   83.09   10.40
  -1 -21  -1   33.80   11.70
   1 -21   1   51.09   11.50
   1 -21   1   50.79   12.30
  -1 -21  -1   41.50   11.80
   1  21   1   36.30    8.00
  -2 -21  -1   19.50   11.70
   2 -21   1   23.50   10.70
   2 -21   1   24.10   10.50
  -2 -21  -1   43.70   12.10
  -2 -21  -1    1.70   10.40
   2  21   1   18.00    7.60
  -3 -21  -1   11.00   11.60
   3 -21   1   27.80    9.80
  -3 -21  -1   -1.10   11.10
  -3 -21  -1   10.80   10.90
   3 -21   1   23.10   10.70
   3  21   1    2.70    7.50
  -4 -21  -1   32.70   12.80
  -4 -21  -1    4.20   12.50
  -4 -21  -1   30.30   11.50
   4  21   1   22.30    9.20
  -5 -21  -1    2.40   11.50
  -5 -21  -1   19.70   13.50
  -5 -21  -1   21.20   12.50
   5  21   1   25.80    6.90
   5  21   1   10.80    9.90
  -6 -21  -1   -0.40   13.20
  -6 -21  -1    8.30   12.40
  -6 -21  -1    5.40   11.60
   6  21   1    4.80    8.80
   6  21   1   20.30    6.90
   6  21   1   -9.10    9.70
  -7 -21  -1   40.90   17.50
   7  21   1   61.69    9.70
   7  21   1   44.80   12.10
  -7 -22   1   31.10   13.10
   7  22  -1   44.20    8.00
  -6 -22   1    5.30   12.10
  -6 -22   1    1.70   12.60
  -6 -22   1   12.10   12.50
   6  22  -1  -13.90   10.40
   6  22  -1   13.90    6.60
  -5 -22   1    5.80   12.10
  -5 -22   1   12.90   12.40
  -5 -22   1    7.10   11.70
   5  22  -1   -2.20    9.70
   5  22  -1   23.20    6.50
  -4 -22   1   34.10   13.60
   4  22  -1   18.70   10.00
  -3 -22   1    5.50   11.60
  -3 -22   1   24.20   13.00
   3  22  -1   16.80    8.80
   2 -22  -1   50.59   11.70
  -2 -22   1    0.70   11.50
  -2 -22   1   35.20   12.80
  -2 -22   1   21.60   11.70
   2 -22  -1   55.59   11.30
   2  22  -1   11.60    7.40
  -1 -22   1   11.40   11.30
  -1 -22   1    6.40   11.10
   1 -22  -1   -5.30    9.20
   1 -22  -1   19.40   11.00
   1  22  -1    9.90    6.60
  -1  22   1    6.50    5.90
   0 -22  -1   21.00   11.20
   0 -22   1   19.20   11.40
   0 -22  -1    6.50   11.80
   0 -22   1   13.50   11.30
   0 -22  -1    8.70   10.70
   0  22   1   11.70    6.50
   1 -22   1   12.80   10.70
   1 -22   1   26.40   12.00
  -1 -22  -1    0.70   10.70
  -1 -22  -1   14.60   10.70
  -1 -22  -1    6.70   10.80
   1  22   1    8.90    6.50
  -2 -22  -1   68.69   13.90
  -2 -22  -1   70.99   13.60
  -2 -22  -1   29.70   12.50
   2 -22   1   51.09   12.60
   2 -22   1   66.99   12.90
   2  22   1   57.79    9.50
  -3 -22  -1   35.60   13.50
  -3 -22  -1   30.60   12.80
  -3 -22  -1   10.40   11.90
   3 -22   1   34.60   10.00
   3  22   1   38.60   14.50
  -4 -22  -1   87.49   15.30
  -4 -22  -1   77.09   15.20
  -4 -22  -1   56.59   14.70
   4  22   1   72.89   11.60
  -5 -22  -1   -0.60   11.40
  -5 -22  -1  -21.00   20.10
  -5 -22  -1   -4.20   11.40
   5  22   1   -7.50    8.90
  -6 -22  -1    8.80   12.30
  -6 -22  -1    6.20   12.30
  -6 -22  -1    4.60   13.50
   6  22   1    6.00    9.00
   6  22   1    0.30    9.50
  -7 -22  -1    9.80    9.00
  -7 -22  -1    4.40   12.30
   7  22   1   20.50   10.60
   7  22   1    8.80   10.90
  -6 -23   1    4.00   12.10
  -6 -23   1   -1.00   12.10
  -6 -23   1  -10.30   11.50
   6  23  -1  -14.50   10.30
   6  23  -1   18.30    6.00
  -5 -23   1    1.40   12.10
  -5 -23   1    9.70   18.40
  -5 -23   1   -1.00   12.50
   5  23  -1  -14.20    9.60
   5  23  -1   14.60    6.00
  -4 -23   1   10.60   12.10
  -4 -23   1   35.60   14.90
   4  23  -1    7.10    9.80
  -3 -23   1   23.80   13.20
   3 -23  -1   19.90    9.40
   3  23  -1    2.20    8.70
  -2 -23   1   -5.30   11.30
  -2 -23   1    1.60   11.60
   2 -23  -1   17.30   10.60
   2 -23  -1   10.50   10.50
  -2 -23   1   12.90   12.70
   2  23  -1   -6.10    7.50
   1 -23  -1   61.49   12.90
  -1 -23   1   38.60   13.20
  -1 -23   1   85.29   14.80
   1 -23  -1   72.59   13.70
   1 -23  -1   31.20   11.60
   1  23  -1   44.60    8.30
   0 -23   1   63.89   13.90
   0 -23   1   62.59   13.90
   0 -23  -1   68.59   14.10
   0 -23  -1   86.19   14.20
   0  23   1   57.49    9.20
   1 -23   1   27.30   11.70
  -1 -23  -1    4.70   11.10
   1 -23   1   45.30   17.40
  -1 -23  -1   44.00   13.00
  -1 -23  -1   39.80   12.20
   1  23   1   24.50    7.70
   2 -23   1    3.10    9.90
  -2 -23  -1   -6.20   10.80
  -2 -23  -1   -4.90   11.80
   2 -23   1   31.30   11.20
  -2 -23  -1   21.00   12.20
   2  23   1    6.40    7.20
  -3 -23  -1    8.00   12.20
  -3 -23  -1   17.10   12.40
   3 -23   1   20.60    8.80
  -3 -23  -1    4.70   12.20
   3  23   1    4.70    7.70
  -4 -23  -1   -6.00   12.50
  -4 -23  -1   -0.20   12.40
   4  23   1   10.10    8.50
  -5 -23  -1   13.70   12.70
  -5 -23  -1   -9.20   13.10
  -5 -23  -1   -2.00   12.70
   5  23   1  -14.40    8.60
  -6 -23  -1   22.10   13.70
  -6 -23  -1   15.90   11.40
  -6 -23  -1    4.10   16.50
   6  23   1   12.20   10.40
  -6 -24   1   31.50   15.50
  -6 -24   1   38.10   19.60
  -5 -24   1   -0.20   13.10
  -5 -24   1   -5.00   12.50
  -5 -24   1   -2.50   12.60
   5  24  -1  -16.40    9.20
   5  24  -1    3.50    5.30
  -4 -24   1   12.50   12.70
  -4 -24   1   30.70   13.20
  -4 -24   1   37.70   13.70
   4  24  -1    7.60    9.40
  -3 -24   1   70.79   15.00
  -3 -24   1   21.20   12.40
  -3 -24   1   42.20   14.40
   3  24  -1   23.20    9.00
  -2 -24   1  -11.60   11.50
  -2 -24   1   23.30   12.80
   2 -24  -1    6.60   10.10
   2 -24  -1  -10.50    9.80
  -2 -24   1    7.20   12.20
   2  24  -1    0.80    7.10
  -1 -24   1   18.80   12.70
  -1 -24   1   35.20   13.20
   1 -24  -1    4.20   10.30
   1 -24  -1    6.80   10.60
   0 -24  -1    9.60   11.10
   0 -24   1    6.00   17.50
   0 -24   1   20.20   12.60
   0 -24  -1  -17.70   11.10
   0 -24  -1    7.70   11.80
   0  24   1    8.20    6.50
   1 -24   1   14.40   11.30
  -1 -24  -1   13.70   11.40
   1 -24   1   15.60   11.30
  -1 -24  -1   14.90   12.30
  -1 -24  -1   -6.20   11.80
   1  24   1    4.40    7.10
  -2 -24  -1   12.00   13.20
   2 -24   1   11.70   11.00
  -2 -24  -1   14.10   12.20
   2 -24   1    8.60   10.50
  -2 -24  -1   12.80   12.40
   2  24   1   11.60    7.10
   3 -24   1   60.29   12.00
  -3 -24  -1   66.79   15.40
   3 -24   1  100.99   14.50
  -3 -24  -1   44.70   14.20
   3  24   1   63.29   10.90
  -4 -24  -1   18.00   13.10
  -4 -24  -1   -0.80   16.10
  -4 -24  -1   15.70   13.40
   4  24   1   14.50    8.50
  -5 -24  -1   22.90   13.60
  -5 -24  -1   -0.40   12.60
  -5 -24  -1   21.70   14.10
   5  24   1   -7.30    8.90
  -6 -24  -1    2.80   12.80
  -5 -25   1    1.30   12.60
  -5 -25   1   25.80   14.50
  -5 -25   1   20.60   13.40
   5  25  -1   -3.00    9.90
  -4 -25   1   14.10   18.30
  -4 -25   1   18.90   12.90
  -4 -25   1   -3.70   12.60
   4  25  -1   12.00    9.50
  -3 -25   1   15.30   12.50
  -3 -25   1   43.00   14.20
  -3 -25   1   35.80   15.30
   3 -25  -1   34.00   11.60
   3  25  -1   14.70    8.40
   2 -25  -1   15.40   10.70
   2 -25  -1   11.60    9.70
  -2 -25   1    9.90   12.60
  -2 -25   1   -8.90   11.30
  -2 -25   1   -0.90   13.00
   2  25  -1    7.30    7.20
  -1 -25   1   -6.30   11.80
   1 -25  -1   12.90   10.50
   1 -25  -1    4.60   10.30
   1  25  -1    4.70    6.20
   0 -25  -1    1.80   12.00
   0 -25  -1  -31.20   10.90
   0 -25  -1   -5.90   11.10
   0 -25   1   -5.00   11.50
   0 -25   1    8.50   12.90
   0  25   1   -2.40    6.80
  -1 -25  -1  -13.10   11.30
   1 -25   1   18.80   12.00
  -1 -25  -1   17.90   12.40
   1 -25   1   10.90   12.00
  -1 -25  -1   17.10   12.50
   1  25   1   16.30    8.10
   2 -25   1   13.20   12.10
  -2 -25  -1   -6.10   12.70
  -2 -25  -1    3.20   12.20
  -2 -25  -1   27.90   13.30
   2 -25   1    1.80   10.50
   2  25   1   13.10    7.30
   3 -25   1   27.00   12.20
  -3 -25  -1   20.30   13.10
  -3 -25  -1   -1.90   14.00
   3 -25   1   19.00    9.90
  -3 -25  -1   25.10   13.70
   3  25   1   19.00    8.60
   4 -25   1   22.60   10.60
  -4 -25  -1    9.50   13.50
  -4 -25  -1  -28.80   11.90
  -4 -25  -1   19.20   13.10
   4  25   1    1.80    8.50
  -5 -25  -1   12.70   13.50
  -5 -25  -1  -22.10   19.40
  -5 -25  -1    9.00   12.70
   5  25   1   -5.80    8.40
  -4 -26   1  -10.90   11.70
  -4 -26   1    7.70   13.50
   4  26  -1   -5.50    8.70
  -3 -26   1   11.10   16.80
  -3 -26   1    0.10   12.60
   3 -26  -1   10.60    9.20
   3 -26  -1    2.50   11.00
   3  26  -1   -3.30    8.20
  -2 -26   1    3.20   13.50
   2 -26  -1    4.40   11.30
   2 -26  -1    0.70   10.40
   2  26  -1    5.60    7.00
   1 -26  -1   10.90   11.70
  -1 -26   1   18.90   13.10
  -1 -26   1  -10.60   11.70
   1 -26  -1    3.70   10.00
   0 -26  -1  -10.40   10.40
   0 -26   1   -9.20   12.60
   0 -26  -1   -3.70   11.50
   0 -26  -1  -20.70   11.10
   0 -26   1   -0.50   11.40
  -1 -26  -1    4.40   11.90
   1 -26   1   20.00   12.00
  -1 -26  -1  -25.10   11.70
   1 -26   1   -4.50   12.50
  -1 -26  -1    7.40   10.80
   1  26   1   -4.10    6.50
  -2 -26  -1   -7.10   12.30
  -2 -26  -1    3.40   12.60
  -2 -26  -1   11.30   12.20
   2 -26   1   18.40   12.90
   2  26   1    1.60    6.80
   3 -26   1    7.30    9.60
  -3 -26  -1    0.20   13.50
  -3 -26  -1   -8.00   15.50
  -3 -26  -1  -10.00   13.00
   3 -26   1    1.70   11.20
   3  26   1   -5.80    7.10
  -4 -26  -1   -3.00   12.80
  -4 -26  -1   -4.20   11.90
   4 -26   1   11.10    9.30
   4  26   1   -7.60    7.70
   2 -27  -1   16.30   11.80
  -2 -27   1   10.10   14.30
   2 -27  -1   16.60   10.10
  -2 -27   1    9.20   16.20
   2  27  -1   12.50    7.00
  -1 -27   1   19.90   13.50
   1 -27  -1    3.20   11.70
  -1 -27   1   -1.00   11.50
   1 -27  -1    8.90   10.70
   0 -27  -1    5.70   12.10
   0 -27   1    2.70   11.20
   0 -27  -1   11.60   10.50
   0 -27   1   -5.70   12.30
   0 -27  -1  -23.10   12.20
   0  27   1    6.80    6.40
  -1 -27  -1  -13.90   14.00
  -1 -27  -1   17.00   12.40
   1 -27   1    4.70   11.90
  -1 -27  -1   15.90   12.90
   1 -27   1    4.10   12.80
   1  27   1   13.70    7.10
  -2 -27  -1   -5.10   13.00
  -2 -27  -1    8.00   12.70
   2 -27   1    1.70    9.20
  -2 -27  -1   -8.00   16.20
   2 -27   1    7.10   12.70
   2  27   1   12.80    7.50
  12   0  -2   11.30   10.90
  11   0  -2    1.90   10.30
  11   0  -2   22.50    9.10
  11   0  -2   13.10   10.00
  10   0  -2    4.20    8.70
  10   0  -2    3.20    9.30
  10   0  -2   11.10   10.50
   9   0  -2   -6.30    9.10
   9   0  -2    2.20    8.20
   8   0  -2    7.60    8.70
   8   0  -2    6.10   10.50
   7   0  -2  114.99   14.00
   7   0  -2  101.09   13.90
   6   0  -2  139.69   16.10
   6   0  -2  135.99   14.30
   5   0  -2  992.20   76.49
   5   0  -2 1126.49   77.09
   4   0  -2 1009.90   73.89
   4   0  -2 1074.79   73.49
  -4   0   2  961.60   74.39
   3   0  -2  930.81   72.89
  -3   0   2 1109.09   73.29
   2   0  -2  302.97   22.60
   2   0  -2  297.97   22.30
   0   0   2 5115.79  360.86
   1   0   2 8264.07  582.74
   2   0   2  471.15   32.50
  -2   0  -2  426.96   32.30
   2   0   2  460.95   32.10
  -2   0  -2  411.66   32.70
   2   0   2  459.75   32.60
   3   0   2  915.31   66.49
  -3   0  -2  934.01   66.09
   3   0   2  966.10   65.99
  -3   0  -2  875.81   66.69
   4   0   2  624.44   50.59
  -4   0  -2  695.63   51.09
  -4   0  -2  729.33   50.29
  -5   0  -2  715.73   52.69
   5   0   2  709.83   53.19
   6   0   2  123.49   14.80
  -6   0  -2  102.69   13.50
   6   0   2  103.99   12.00
  -7   0  -2   20.80    9.60
   7   0   2   37.90   10.10
   7   0   2   58.29    8.50
  -8   0  -2  110.39   15.70
   8   0   2   92.19   15.20
   9   0   2   22.20   14.10
   9   0   2   12.00    9.10
  10   0   2   34.70   11.80
  10   0   2   32.60   11.80
  10   0   2   18.70   10.10
  11   0   2   21.80   10.20
  11   0   2  -23.20    9.80
  11   0   2   -6.10    9.60
  12  -1  -2   26.10   10.60
  11  -1  -2   45.40   10.50
  11  -1  -2   37.90   18.10
  11  -1  -2   29.10   10.90
  11   1  -2   25.00   11.00
  11   1  -2   40.60   10.70
  11   1  -2    5.40   10.10
  10  -1  -2   59.59   11.80
  10  -1  -2   44.20   12.00
  10   1  -2   49.50   11.30
   9  -1  -2   21.50    8.90
   9  -1  -2   10.00    9.80
   9   1  -2    5.30   10.50
   9   1  -2   13.60    8.70
   8  -1  -2  116.49   14.90
   8   1  -2  106.19   15.10
   8   1  -2   95.59   14.10
   7  -1  -2  110.29   13.90
   7  -1  -2  104.59   14.00
   7   1  -2  121.09   21.20
   7   1  -2  130.39   15.00
   6  -1  -2  221.28   20.00
   6  -1  -2  235.98   21.20
   6   1  -2  220.88   20.20
   6   1  -2  261.97   21.60
   5  -1  -2  123.79   15.30
   5  -1  -2   94.69   12.30
   5   1  -2  113.99   13.00
   5   1  -2  135.79   15.40
  -4  -1   2  580.04   44.50
   4  -1  -2  550.24   43.80
  -4   1   2  668.63   46.40
   4   1  -2  621.94   44.80
   4   1  -2  565.74   44.00
  -3  -1   2  138.89   12.50
   3  -1  -2  121.29   11.80
   3  -1  -2  132.99   11.60
   3   1  -2  132.69   12.50
   3   1  -2  117.69   11.70
  -3   1   2  157.68   12.40
  -2  -1   2   54.99    7.30
  -2   1   2   67.59    7.10
  -1  -1   2 4169.78  304.67
  -1   1   2 4418.76  304.57
   1   1  -2 4189.68  304.37
   1   1  -2 4479.95  304.77
   0  -1  -2  458.75   33.30
   0  -1  -2  463.65   33.10
   0  -1   2  477.35   33.20
   0  -1   2  484.15   33.50
   0  -1   2  487.95   33.30
   0  -1  -2  453.55   33.60
   0   1   2  460.35   33.50
   0   1  -2  478.85   33.50
   0   1  -2  431.96   33.10
   0   1   2  449.95   33.10
   0   1   2  466.85   33.30
   0   1  -2  463.95   33.20
   1  -1   2 4334.77  296.07
  -1  -1  -2 4073.89  296.07
   1   1   2 4277.37  296.07
  -1   1  -2 4092.99  296.07
   2  -1   2  130.69   10.80
  -2  -1  -2  118.39   11.20
  -2  -1  -2  132.89   10.90
  -2   1  -2  132.89   11.20
   2   1   2  126.99   11.10
   2   1   2  111.69   10.80
   2   1   2  135.89   10.50
  -3  -1  -2  220.18   16.80
  -3  -1  -2  195.68   17.20
   3  -1   2  185.68   15.70
   3  -1   2  207.78   16.60
  -3   1  -2  207.88   17.20
   3   1   2  206.08   16.90
   3   1   2  213.88   16.20
   4  -1   2  382.56   30.40
  -4  -1  -2  405.76   30.10
   4  -1   2  435.36   29.20
  -4   1  -2  340.17   30.70
  -4   1  -2  327.47   29.50
   4   1   2  368.66   30.60
   4   1   2  425.46   29.60
   5  -1   2  138.49   15.30
  -5  -1  -2  101.89   14.40
   5  -1   2  126.99   13.00
   5   1   2  114.19   15.30
  -5   1  -2  104.79   14.00
   5   1   2  131.49   13.60
   6  -1   2  263.47   22.00
  -6  -1  -2  267.37   23.50
   6  -1   2  291.07   23.90
   6   1   2  258.37   22.10
  -6   1  -2  265.67   23.00
   6   1   2  286.77   24.00
  -7  -1  -2  100.59   14.00
   7  -1   2   91.59   12.10
   7  -1   2   88.19   13.20
   7   1   2   78.39   12.50
  -7   1  -2   70.49   12.40
   7   1   2   96.29   12.00
   8  -1   2   -0.40    9.50
  -8  -1  -2   17.70   17.50
   8   1   2   27.50    8.90
   8   1   2   -7.90    9.40
  -8   1  -2   12.40    9.30
  -9  -1  -2    8.90   10.60
   9  -1   2   -0.60    8.50
   9  -1   2   11.70   17.10
   9   1   2   14.20    9.20
   9   1   2    3.30   10.50
  10  -1   2    8.70   10.60
  10  -1   2    3.50    9.00
  10  -1   2   -6.10   10.10
  10   1   2    1.20    9.30
  10   1   2   11.50   10.90
  10   1   2   -3.00   10.10
  11  -1   2   31.30   11.40
  11  -1   2   18.30   10.50
  11  -1   2   15.50   10.30
  11   1   2   37.30   11.50
  11   1   2   28.00   12.00
  11   1   2    1.60   10.60
  11  -2  -2   18.10    8.80
  11  -2  -2   -0.20    9.80
  11  -2  -2   -2.00    9.90
  11  -2  -2   -0.10    9.10
  11   2  -2   11.40    8.60
  11   2  -2  -16.10    9.80
  11   2  -2   10.50    9.50
  10  -2  -2    5.70    7.90
  10  -2  -2   -0.50    8.70
  10  -2  -2   -4.80    9.00
  10  -2  -2    1.50    8.70
  10   2  -2    5.70   10.00
  10   2  -2   12.10    8.80
   9  -2  -2   10.30    8.40
   9  -2  -2   10.20   10.20
   9   2  -2    7.60    8.80
   8  -2  -2   36.50   10.20
   8  -2  -2   55.69   13.70
   8   2  -2   40.90   10.10
   8   2  -2   32.80   10.80
   7  -2  -2   42.50   10.30
   7  -2  -2   48.90    9.60
   7   2  -2   51.89   10.80
   6  -2  -2   57.19    9.80
   6  -2  -2   74.99   10.30
   6   2  -2   64.79   10.90
   6   2  -2   64.49   10.30
   5  -2  -2  316.87   25.70
   5  -2  -2  317.77   26.60
   5  -2  -2  291.47   25.30
  -5  -2   2  337.57   26.80
   5   2  -2  351.36   26.80
   5   2  -2  317.07   25.90
   4  -2  -2   42.50    7.90
   4  -2  -2   39.90    8.00
  -4  -2   2   41.60    9.40
   4   2  -2   53.89   10.40
   4   2  -2   33.20    7.90
   3  -2  -2  154.48   13.80
  -3  -2   2  178.38   14.60
   3  -2  -2  157.68   13.50
   3   2  -2  180.68   14.90
   3   2  -2  164.98   14.00
  -3   2   2  157.18   14.00
   2  -2  -2  213.18   16.50
  -2  -2   2  228.98   17.20
  -2   2   2  221.78   16.80
  -2   2   2  210.08   17.00
   2   2  -2  218.08   16.80
   1  -2  -2  387.36   28.60
  -1  -2   2  421.56   28.70
  -1  -2   2  343.87   30.00
   1  -2  -2  386.06   28.20
  -1   2   2  383.66   28.70
  -1   2   2  417.06   28.40
   1   2  -2  399.16   28.50
   0  -2   2  765.92   54.79
   0  -2  -2  785.52   54.39
   0  -2  -2  776.82   54.79
   0  -2   2  776.32   54.49
   0   2   2  734.63   54.79
   0   2  -2  717.13   54.99
   0   2   2  722.13   54.29
   0   2  -2  840.92   54.79
   0   2   2  784.52   54.59
  -1  -2  -2  725.53   52.19
   1  -2   2  734.23   51.99
  -1  -2  -2  745.43   52.29
  -1  -2  -2  755.42   52.19
   1  -2   2  745.23   52.09
   1   2   2  731.53   52.19
  -1   2  -2  712.83   52.09
  -1   2  -2  770.22   52.09
   1   2   2  680.73   51.89
   1   2   2  690.63   51.99
  -2  -2  -2  365.16   28.30
  -2  -2  -2  401.46   28.00
   2  -2   2  406.86   28.00
  -2  -2  -2  337.77   27.90
  -2   2  -2  420.06   28.20
   2   2   2  369.16   28.00
   2   2   2  370.16   27.80
   2   2   2  373.96   28.10
   3  -2   2  201.28   16.70
  -3  -2  -2  225.48   17.00
  -3  -2  -2  185.98   17.30
   3   2   2  206.78   16.60
   3   2   2  206.58   17.30
   3   2   2  218.08   16.70
  -3   2  -2  211.38   17.30
  -4  -2  -2   60.29    9.80
   4  -2   2   65.79    9.50
   4  -2   2   54.59    8.00
  -4   2  -2   68.19   10.60
   4   2   2   48.80    8.00
   4   2   2   49.70    9.90
  -5  -2  -2  178.88   16.60
  -5   2  -2  162.48   15.60
   5   2   2  122.79   16.70
  -6  -2  -2   42.30    9.60
   6  -2   2   50.69    9.60
   6  -2   2   39.10    7.90
   6   2   2   45.30   10.10
  -6   2  -2   33.80    8.70
   6   2   2   38.60    8.10
  -7  -2  -2  169.08   18.20
   7  -2   2  205.98   18.70
   7  -2   2  137.19   16.10
  -7   2  -2  179.18   17.30
   7   2   2  145.19   16.20
   7   2   2  186.78   18.70
   8  -2   2   74.49   11.30
   8   2   2   77.09   11.90
   9  -2   2    5.10    8.90
  -9  -2  -2   16.40   11.60
   9   2   2   19.40   10.80
   9   2   2    0.00    9.20
   9   2   2   21.30   11.20
  10  -2   2   -8.10    8.80
 -10  -2  -2   21.00   12.00
  10  -2   2    3.30    9.60
  10   2   2   14.30   11.00
  10   2   2    1.50   10.00
  10   2   2   -3.20   15.60
  11  -2   2  -15.80    9.60
  11  -2   2   27.80   11.20
  11  -2   2    2.20    9.60
  11   2   2   28.70   10.70
  11   2   2  -20.90    9.20
  11   2   2    3.70   11.30
  11  -3  -2   14.50    9.20
  11  -3  -2   -0.50    8.90
  11  -3  -2   15.40    8.90
  11  -3  -2  -11.80    9.50
  11   3  -2    3.30    9.40
  11   3  -2    2.30   10.50
  10  -3  -2   17.40    9.70
  10  -3  -2   14.70    8.80
  10  -3  -2   28.10   10.80
  10  -3  -2   42.70   10.00
  10   3  -2   39.00   11.00
  10   3  -2   11.30   10.50
   9  -3  -2   49.70   11.50
   9  -3  -2   47.60   10.60
   9  -3  -2   37.00   10.80
   9  -3  -2   25.50    9.50
   9   3  -2   41.40   10.40
   9   3  -2   14.00   12.10
   8  -3  -2   22.50    9.10
   8  -3  -2   22.30    9.60
   8  -3  -2   32.40   10.00
   8   3  -2   32.20   11.40
   8   3  -2   23.50    9.00
   7  -3  -2   79.99   11.30
   7  -3  -2   75.99   10.80
   7  -3  -2   70.29   11.90
   7   3  -2   77.19   11.60
   7   3  -2   51.49   11.40
   6  -3  -2  119.49   14.20
   6  -3  -2   99.89   13.40
   6  -3  -2  126.89   13.50
   6   3  -2  132.49   14.10
   6   3  -2  146.89   15.00
   5  -3  -2  109.99   12.50
  -5  -3   2  120.99   15.00
   5  -3  -2  108.29   12.80
   5   3  -2  107.69   13.40
   5   3  -2  122.49   14.80
   4  -3  -2  101.29   12.40
   4  -3  -2  120.09   12.20
  -4  -3   2  129.19   14.60
   4   3  -2  119.69   13.50
   3  -3  -2  475.65   36.30
   3  -3  -2  502.85   36.70
  -3  -3   2  512.15   37.10
  -3   3   2  518.75   36.70
   3   3  -2  498.35   37.20
   3   3  -2  485.35   36.70
   2  -3  -2  232.08   20.10
  -2  -3   2  281.57   20.70
   2   3  -2  253.97   20.10
  -2   3   2  287.27   20.20
   2   3  -2  280.37   20.80
  -2   3   2  301.57   20.50
   2   3  -2  253.37   20.30
   1  -3  -2  301.97   23.10
  -1  -3   2  329.27   23.30
   1   3  -2  333.17   23.30
  -1   3   2  301.87   23.20
   1   3  -2  312.47   23.10
   0  -3   2 4273.07  300.57
   0  -3  -2 4087.59  300.57
   0   3   2 4205.88  300.67
   0   3  -2 4467.75  300.57
  -1  -3  -2  407.06   29.90
   1  -3   2  444.86   29.70
  -1  -3  -2  404.26   30.00
   1  -3   2  416.06   30.00
  -1  -3  -2  392.56   30.20
   1   3   2  418.76   29.80
  -1   3  -2  409.26   29.80
   1   3   2  414.96   29.80
  -1   3  -2  391.06   29.90
   1   3   2  415.96   30.10
  -2  -3  -2  162.58   12.80
  -2  -3  -2  134.09   12.60
   2   3   2  141.19   12.70
   2   3   2  171.08   12.40
   2   3   2  136.89   12.40
  -3  -3  -2  510.25   37.80
  -3  -3  -2  513.95   37.30
   3  -3   2  476.75   37.10
   3   3   2  515.45   37.00
  -3   3  -2  495.25   37.50
   3   3   2  496.15   37.60
   3   3   2  530.45   37.10
   4  -3   2  243.18   21.20
  -4  -3  -2  272.67   22.30
  -4   3  -2  247.48   22.20
   4   3   2  238.78   20.30
   4   3   2  248.48   22.10
   4   3   2  261.87   21.30
   5  -3   2  180.48   15.00
  -5  -3  -2  126.19   16.30
   5  -3   2  154.68   16.20
  -5   3  -2  120.79   16.40
   5   3   2  174.98   15.80
  -6  -3  -2  122.29   16.00
   6  -3   2  175.98   16.20
   6   3   2  148.19   17.10
   6   3   2  134.99   14.50
   7  -3   2   54.49    9.10
  -7  -3  -2   52.09   11.10
   7  -3   2   44.00   10.50
   7   3   2   34.20   11.00
   7   3   2   52.29    9.50
   8  -3   2   25.20    9.10
   8  -3   2   29.40   11.20
  -8  -3  -2   45.00   13.20
   8   3   2   24.40    9.70
   8   3   2   28.30   10.90
   9  -3   2   27.40   10.00
  -9  -3  -2    8.70   11.00
   9   3   2    9.90   10.50
   9   3   2    7.10   10.50
   9   3   2    4.00    9.50
 -10  -3  -2   10.30   12.00
  10  -3   2   -2.00    8.80
  10  -3   2    0.80    9.10
  10   3   2    3.40    9.70
  10   3   2   14.30   11.20
  10   3   2   24.00   10.90
  11  -3   2   16.70   11.10
  11  -3   2  -15.40   11.60
  11  -3   2   -9.60    8.90
  11   3   2  -14.80    9.70
  11   3   2   -1.70   10.90
  11   3   2   16.40   10.20
  11  -4  -2    4.50    8.80
  11  -4  -2   29.90   10.60
  11  -4  -2   -1.80    9.40
  11  -4  -2   19.30    9.30
  11   4  -2    0.50   10.90
  11   4  -2   10.80   10.20
  11   4  -2   29.90    9.10
  10  -4  -2   34.00    9.80
  10  -4  -2   25.00   11.40
  10  -4  -2   35.20    9.40
  10  -4  -2   27.60   10.50
  10   4  -2   11.50    9.90
  10   4  -2   51.39   11.30
   9  -4  -2    2.90    8.70
   9  -4  -2   23.20    9.00
   9  -4  -2    4.40    9.20
   9  -4  -2    3.70    8.00
   9   4  -2   11.40    9.30
   9   4  -2   -3.10   14.10
   8  -4  -2   59.79   11.50
   8  -4  -2   46.40   10.40
   8  -4  -2   61.79   11.90
   8   4  -2   59.89   11.50
   8   4  -2   59.49   12.50
   7  -4  -2   97.39   12.30
   7  -4  -2   77.19   12.10
   7  -4  -2   70.89   10.90
   7   4  -2  111.59   13.50
   7   4  -2   63.59   12.80
   6  -4  -2  158.88   16.70
   6  -4  -2  182.98   16.30
   6  -4  -2  156.98   16.30
   6   4  -2  171.58   16.90
   6   4  -2  203.88   17.70
   5  -4  -2  292.27   24.10
  -5  -4   2  335.97   25.90
   5  -4  -2  279.37   23.90
   5   4  -2  302.87   25.30
   5   4  -2  296.67   24.60
   4  -4  -2  171.18   16.80
  -4  -4   2  209.18   18.80
   4  -4  -2  185.08   16.80
   4   4  -2  184.78   17.90
   4   4  -2  218.68   18.50
   3  -4  -2  449.76   30.30
  -3  -4   2  399.86   30.80
   3  -4  -2  402.16   30.00
  -3   4   2  422.86   30.40
  -3   4   2  410.96   30.30
   3   4  -2  371.36   30.70
   3   4  -2  382.26   30.40
   2  -4  -2 1763.62  122.29
  -2   4   2 1829.42  122.49
   2   4  -2 1813.52  122.39
   2   4  -2 1485.85  122.39
  -1  -4   2  744.73   60.79
   1  -4  -2  865.51   60.49
  -1  -4   2  908.51   60.49
   1   4  -2  903.11   60.39
  -1   4   2  887.91   60.49
   1   4  -2  778.52   60.59
   1   4  -2  834.62   60.49
   0  -4   2  550.74   38.90
   0  -4  -2  546.85   39.00
   0  -4  -2  520.15   39.30
   0  -4   2  523.05   39.20
   0   4   2  527.95   39.30
   0   4  -2  555.54   38.90
   0   4  -2  569.64   39.30
   0   4   2  555.44   39.10
  -1  -4  -2  596.84   47.10
  -1  -4  -2  678.63   47.40
   1  -4   2  670.83   46.90
  -1  -4  -2  654.63   47.10
   1  -4   2  685.23   47.20
  -1   4  -2  701.23   47.50
   1   4   2  665.43   47.00
   1   4   2  690.83   47.40
  -1   4  -2  639.84   46.90
   1   4   2  597.84   46.90
   2  -4   2 1144.19   86.29
  -2  -4  -2 1231.88   86.59
  -2  -4  -2 1307.07   86.69
  -2  -4  -2 1117.19   86.69
   2   4   2 1313.57   86.49
   2   4   2 1225.48   86.59
  -2   4  -2 1163.18   86.49
  -3  -4  -2  299.97   23.70
   3  -4   2  282.97   23.50
  -3  -4  -2  315.77   24.10
   3   4   2  314.87   23.60
   3   4   2  330.17   23.80
  -3   4  -2  307.67   24.20
   4  -4   2  113.79   12.90
  -4  -4  -2  118.69   14.50
   4   4   2  133.69   13.80
   4   4   2   97.99   13.20
   4   4   2   97.69   12.20
  -4   4  -2   95.29   14.30
   5  -4   2  274.47   22.60
  -5  -4  -2  251.77   23.30
  -5   4  -2  293.47   24.10
   5   4   2  279.17   22.20
   5   4   2  240.68   21.30
  -6  -4  -2  141.39   16.40
   6  -4   2  182.48   16.40
   6   4   2  138.09   17.10
   6   4   2  149.88   15.20
   7  -4   2   74.49   11.70
   7  -4   2   81.79   10.10
  -7  -4  -2   70.39   12.90
   7   4   2   56.59   10.60
   7   4   2   74.29   12.90
   8  -4   2   84.09   12.00
  -8  -4  -2  117.69   19.70
   8  -4   2   92.59   14.10
   8   4   2   74.99   12.50
   8   4   2   97.09   15.20
  -9  -4  -2   -2.60   11.70
   9  -4   2   -2.90    8.60
   9  -4   2    0.70   14.10
   9   4   2    4.00   10.10
   9   4   2   12.20   10.60
   9   4   2    6.80    9.50
  10  -4   2    3.80    8.90
 -10  -4  -2   11.20   13.10
  10  -4   2    3.70    9.20
  10   4   2   -9.60    9.90
  10   4   2    9.00   10.20
  10   4   2   -3.80    9.10
  11  -4   2  -16.20    9.60
  11  -4   2    2.80    9.40
  11  -4   2   25.30   11.00
 -11  -4  -2   21.20   24.80
  11   4   2   23.10   10.60
  11   4   2   -9.80   10.70
  11   4   2   -2.90    8.90
  11  -5  -2   58.89   11.30
  11  -5  -2   64.79   13.10
  11  -5  -2  108.49   16.20
  11   5  -2   88.69   13.70
  10  -5  -2   -0.20    7.50
  10  -5  -2   -6.80    8.00
  10  -5  -2    8.60    8.10
  10  -5  -2   -4.90   11.00
  10   5  -2    1.70    9.90
  10   5  -2    7.70    9.60
   9  -5  -2   -3.90    7.00
   9  -5  -2    6.40    7.60
   9  -5  -2    9.70    8.50
   9  -5  -2    4.80    9.40
   9   5  -2    2.40    8.50
   9   5  -2    2.80   10.70
   8  -5  -2    3.20    7.70
   8  -5  -2   17.40    9.90
   8  -5  -2    0.90    8.20
   8  -5  -2   13.30    8.90
   8   5  -2    5.00    8.20
   8   5  -2   21.70   11.20
   7  -5  -2    1.00    6.50
   7  -5  -2    6.70    7.30
   7  -5  -2    5.10    8.00
   7   5  -2    5.70    7.50
   7   5  -2   13.20    9.00
   6  -5  -2  193.58   17.10
   6  -5  -2  190.78   17.20
   6   5  -2  198.88   17.90
   6   5  -2  172.48   18.40
  -5  -5   2  464.75   35.70
   5  -5  -2  473.95   34.20
   5   5  -2  492.15   35.30
   5   5  -2  375.36   34.50
   4  -5  -2  687.53   46.10
   4  -5  -2  585.14   46.00
  -4  -5   2  593.04   47.00
   4   5  -2  663.73   46.80
   4   5  -2  597.84   46.60
  -3  -5   2  731.63   50.39
  -3  -5   2  700.53   49.40
   3   5  -2  711.63   49.40
  -3   5   2  594.14   49.70
  -2  -5   2  383.26   27.10
  -2  -5   2  342.47   26.60
  -2  -5   2  358.76   27.20
   2  -5  -2  338.27   26.50
   2   5  -2  383.26   26.80
   2   5  -2  348.77   26.60
  -2   5   2  351.06   26.60
   2   5  -2  374.26   27.20
   1  -5  -2 2286.07  180.18
  -1  -5   2 2742.93  180.48
  -1  -5   2 2692.93  180.38
  -1  -5   2 2483.15  180.38
  -1   5   2 2332.97  180.28
   1   5  -2 2765.12  180.38
   0  -5   2 1477.45  108.89
   0  -5   2 1538.45  109.19
   0  -5  -2 1578.94  109.29
   0  -5  -2 1428.76  108.99
   0   5  -2 1543.65  109.19
   0   5   2 1555.04  109.19
   0   5   2 1618.34  109.09
   0   5  -2 1567.74  108.89
  -1  -5  -2 3922.11  256.17
   1  -5   2 3684.13  255.97
  -1   5  -2 3266.37  256.07
  -2  -5  -2  416.66   31.10
   2  -5   2  416.86   30.30
  -2  -5  -2  384.16   30.90
   2   5   2  419.36   31.00
   2   5   2  432.76   30.80
   2   5   2  416.06   30.90
  -2   5  -2  432.66   30.80
   3  -5   2 1086.59   80.49
  -3  -5  -2 1054.89   80.89
  -3  -5  -2 1122.39   80.79
   3   5   2 1160.58   81.09
  -3   5  -2 1202.48   80.99
   3   5   2 1128.49   80.69
  -4  -5  -2  426.16   36.60
   4  -5   2  517.15   35.80
   4   5   2  424.66   35.30
   4   5   2  492.55   36.10
  -4   5  -2  490.45   36.60
   5  -5   2  787.02   58.19
  -5  -5  -2  786.72   58.89
   5   5   2  812.52   59.09
  -5   5  -2  874.11   59.29
   5   5   2  791.52   58.29
   5   5   2  720.03   57.59
  -6  -5  -2   28.80    8.90
   6   5   2   17.60    8.90
   6   5   2   25.90    7.20
   7  -5   2   31.60    8.30
  -7  -5  -2   34.20   17.00
   7   5   2   21.70    8.40
   7   5   2   33.50   10.80
  -8  -5  -2   16.60   11.80
   8  -5   2   12.30    9.40
   8   5   2   -1.80    9.90
   8   5   2    5.00    9.90
   8   5   2    3.60    9.60
   9  -5   2   19.80   12.50
  -9  -5  -2   52.59   15.10
   9   5   2   27.10   11.20
   9   5   2    6.20    9.10
   9   5   2   23.10   11.10
 -10  -5  -2   27.80   13.70
  10  -5   2  -12.40    9.00
  10  -5   2    5.40    8.90
  10   5   2   -9.40    8.00
  10   5   2    0.50   10.40
  10   5   2   15.00   13.40
 -11  -5  -2   30.50   13.60
  11  -5   2    7.80   10.00
  11  -5   2   34.10   11.10
  11  -5   2   10.50    9.80
  11   5   2   34.20   10.70
  11   5   2   10.50   11.40
  11   5   2    4.20    9.00
  11  -6  -2   13.30    8.40
  11  -6  -2   -3.70    9.00
  11  -6  -2   -0.20    8.60
  11  -6  -2   26.00   15.50
  11   6  -2   14.50    9.50
  11   6  -2   -9.90   10.80
  10  -6  -2   -0.50    7.40
  10  -6  -2   33.30    9.40
  10  -6  -2    9.80   15.40
  10  -6  -2    9.00    8.90
  10   6  -2   13.60   15.70
  10   6  -2    1.00   10.70
   9  -6  -2    5.70    6.80
   9  -6  -2   13.00    9.70
   9  -6  -2    7.70    7.70
   9  -6  -2    2.10    8.70
   9   6  -2   -3.30   11.20
   9   6  -2   11.30    9.30
   8  -6  -2  227.68   22.20
   8  -6  -2  189.18   21.80
   8  -6  -2  253.97   21.40
   8  -6  -2  258.57   21.40
   8   6  -2  198.88   22.80
   8   6  -2  239.38   22.30
   7  -6  -2   69.99   11.50
   7  -6  -2   54.19    9.50
   7  -6  -2   78.19   11.00
   7  -6  -2   84.99   11.90
   7   6  -2   65.79   11.90
   7   6  -2   64.39   11.60
   6  -6  -2   97.89   11.80
   6  -6  -2  125.29   12.10
  -6  -6   2  107.79   14.50
   6   6  -2   95.29   13.00
   6   6  -2  107.79   13.30
  -5  -6   2  106.29   14.40
   5  -6  -2   95.89   11.70
   5  -6  -2   98.89   11.30
  -5  -6   2  108.69   14.30
   5   6  -2  107.19   12.90
   4  -6  -2  880.71   62.09
  -4  -6   2  903.11   63.19
  -4  -6   2  733.53   62.89
   4  -6  -2  886.31   61.99
   4   6  -2  876.61   62.69
  -3  -6   2 1035.30   84.39
  -3  -6   2 1170.48   85.19
  -3  -6   2 1122.09   85.09
   3  -6  -2 1249.77   84.59
  -3   6   2 1270.07   84.79
   3   6  -2 1205.18   85.49
   3   6  -2 1123.89   84.49
   3   6  -2 1272.97   84.89
   2  -6  -2 1185.78   87.39
  -2  -6   2 1245.58   87.49
  -2  -6   2 1312.47   87.89
  -2  -6   2 1209.88   87.79
   2   6  -2 1196.08   87.49
   2   6  -2 1284.87   87.59
   2   6  -2 1252.17   87.69
  -2   6   2 1136.59   87.49
  -1  -6   2 1584.64  114.99
  -1  -6   2 1749.12  115.09
   1  -6  -2 1529.15  114.79
   0  -6   2  273.67   19.40
   0  -6  -2  263.67   20.20
   0  -6  -2  264.87   19.70
   0  -6   2  258.77   20.10
   0   6   2  248.48   20.00
   0   6  -2  273.97   20.00
   0   6  -2  264.97   19.30
   0   6   2  262.27   19.60
  -1  -6  -2 2761.52  208.88
  -1  -6  -2 3121.39  209.18
   1  -6   2 2800.72  208.88
   1  -6   2 3180.38  208.68
   1   6   2 3005.40  209.08
  -1   6  -2 3071.89  208.68
  -1   6  -2 2738.43  208.88
   2  -6   2 1861.31  131.29
  -2  -6  -2 1772.02  131.69
  -2  -6  -2 1868.21  131.79
   2   6   2 1842.72  131.59
   2   6   2 1851.71  131.69
  -2   6  -2 1900.11  131.49
   2   6   2 1877.01  131.69
   3  -6   2  891.11   68.49
  -3  -6  -2  920.41   69.19
  -3  -6  -2  977.60   68.99
   3   6   2  987.30   68.99
  -3   6  -2 1003.90   69.09
  -4  -6  -2  518.75   37.70
  -4  -6  -2  462.35   38.30
   4  -6   2  491.25   37.30
  -4   6  -2  518.05   38.30
   5  -6   2   79.59   11.20
  -5  -6  -2   65.29   11.50
   5   6   2   56.49   10.00
   5   6   2  103.59   12.50
   5   6   2   76.59   11.30
  -5   6  -2   96.69   11.80
   6  -6   2  117.19   13.30
  -6  -6  -2  115.49   14.70
   6   6   2  124.09   13.60
   6   6   2   93.39   11.90
   6   6   2  147.79   15.50
   7  -6   2   37.00    9.30
  -7  -6  -2   46.00   12.20
   7   6   2   48.30    9.50
   7   6   2   42.20   10.80
   7   6   2   28.90   10.50
   8  -6   2   50.49   10.80
  -8  -6  -2   40.10   12.70
   8   6   2   66.39   10.90
   8   6   2   44.90   11.60
   8   6   2   52.69   12.90
   9  -6   2    2.90   12.50
  -9  -6  -2   -6.20   12.50
   9   6   2   -5.40    9.30
   9   6   2    4.80   10.40
   9   6   2   -6.80   11.10
  10  -6   2   -0.90    9.00
  10  -6   2   -2.70    9.10
 -10  -6  -2    4.50   12.10
  10   6   2    1.20    8.70
  10   6   2   -2.80   10.80
  11  -6   2   13.00    8.20
 -11  -6  -2   10.90   14.30
  11  -6   2    1.50    9.30
  11  -6   2   16.70   10.40
  11   6   2   45.30   14.00
  11   6   2   11.10   11.50
  11   6   2  -14.70    9.40
  11  -7  -2   13.40    8.00
  11  -7  -2    2.90    8.90
  11  -7  -2   -4.50    8.90
  11   7  -2   -1.10   11.80
  11   7  -2   33.60   13.90
  10  -7  -2    1.90    7.70
  10  -7  -2   -4.20    8.10
  10  -7  -2   11.20    7.60
  10   7  -2   -9.50   11.30
  10   7  -2    8.00   10.30
   9  -7  -2   30.00    8.90
   9  -7  -2   17.90    9.40
   9  -7  -2   21.30    8.20
   9  -7  -2   24.90   10.20
   9   7  -2   22.80   11.30
   9   7  -2   36.20   10.60
   8  -7  -2   35.40    9.30
   8  -7  -2   22.90    9.60
   8  -7  -2   32.00    9.70
   8  -7  -2   22.20    8.20
   8   7  -2   27.00   11.50
   8   7  -2   33.70   10.40
   7  -7  -2   22.00    7.60
   7  -7  -2   41.00    9.90
   7  -7  -2   31.30    9.00
   7  -7  -2   39.90    8.60
   7   7  -2   29.10   10.10
   7   7  -2   36.00   16.50
   6  -7  -2  134.39   13.10
   6  -7  -2  137.09   14.90
  -6  -7   2  143.79   16.30
   6  -7  -2  114.79   13.10
   6   7  -2  116.89   14.90
   6   7  -2  125.89   14.20
   5  -7  -2  300.27   23.90
  -5  -7   2  327.17   26.40
   5   7  -2  290.77   25.50
  -4  -7   2  791.02   54.19
   4  -7  -2  804.02   52.69
  -4  -7   2  645.94   52.49
   4  -7  -2  700.83   52.69
  -4  -7   2  723.43   53.79
   4   7  -2  729.43   52.69
  -4   7   2  707.63   53.09
   4   7  -2  672.43   53.49
   4   7  -2  742.73   53.39
  -3  -7   2  384.46   29.10
  -3  -7   2  352.96   27.70
   3   7  -2  402.96   29.00
  -3   7   2  323.87   27.80
   2  -7  -2 1027.00   73.09
  -2  -7   2 1008.90   73.49
  -2  -7   2  991.50   73.29
  -2  -7   2 1043.00   73.69
   2   7  -2 1041.50   73.39
   2   7  -2 1043.90   73.29
   2   7  -2 1037.90   73.49
  -2   7   2  991.10   73.19
  -1  -7   2 1278.77   93.29
  -1  -7   2 1234.68   93.29
  -1  -7   2 1378.66   93.29
   1  -7  -2 1329.27   92.99
   1   7  -2 1386.96   92.99
  -1   7   2 1270.47   93.09
   1   7  -2 1288.97   93.19
   1   7  -2 1304.47   93.29
   0  -7   2  588.74   42.90
   0  -7  -2  569.14   43.00
   0  -7  -2  596.44   42.70
   0  -7   2  631.84   42.50
   0   7   2  559.44   42.90
   0   7   2  592.94   42.60
   0   7  -2  620.94   42.40
   0   7  -2  570.14   42.80
   1  -7   2 1328.17   88.09
  -1  -7  -2 1231.58   88.79
   1  -7   2 1249.07   88.49
   1   7   2 1204.38   88.59
  -1   7  -2 1249.28   88.09
  -1   7  -2 1245.38   88.39
   1   7   2 1181.18   88.39
  -2  -7  -2 1321.07   93.29
  -2  -7  -2 1278.67   93.29
   2  -7   2 1262.07   92.79
   2  -7   2 1284.57   92.59
  -2   7  -2 1359.46   92.89
   2   7   2 1341.67   93.19
   2   7   2 1277.27   93.09
   3  -7   2  629.94   46.00
  -3  -7  -2  634.64   46.90
  -3  -7  -2  607.54   47.10
   3   7   2  603.34   46.50
   3   7   2  652.43   47.00
  -3   7  -2  652.93   46.80
   3   7   2  646.04   46.80
   4  -7   2  917.11   64.29
  -4  -7  -2  810.52   65.09
  -4  -7  -2  847.32   64.49
  -4   7  -2  945.91   65.09
   4   7   2  918.11   64.79
   4   7   2  885.61   64.39
  -5  -7  -2  541.75   43.50
   5  -7   2  564.54   42.50
   5   7   2  594.04   42.40
   5   7   2  573.74   43.60
   5   7   2  559.14   43.00
  -5   7  -2  591.94   43.60
  -6  -7  -2   13.60    9.50
   6  -7   2   26.30    6.90
   6   7   2   17.50    7.70
   6   7   2    1.00    8.60
   6   7   2   41.40    8.70
  -7  -7  -2  115.39   15.70
   7  -7   2   95.79   12.60
   7   7   2   86.29   13.20
   7   7   2  111.39   15.10
   7   7   2  116.49   15.50
   8  -7   2   81.59   13.20
  -8  -7  -2  105.29   16.60
   8   7   2   86.49   14.40
   8   7   2  114.79   15.80
   8   7   2   70.39   12.60
   9  -7   2    3.30   11.50
  -9  -7  -2    2.00   11.80
   9  -7   2   14.10    7.90
   9   7   2    8.30   10.40
   9   7   2    3.20    9.00
   9   7   2    5.50   10.60
 -10  -7  -2   26.10   13.80
  10  -7   2   12.80    9.40
  10  -7   2   19.60    8.60
  10   7   2   11.10   11.10
  10   7   2   26.20   13.70
  10   7   2   -0.30    9.30
  11  -7   2   17.40    8.30
 -11  -7  -2   -0.10   12.60
  11  -7   2   -9.60    8.20
  11  -7   2   11.60   10.20
  11   7   2  -16.20    9.70
  11   7   2  -13.40    9.70
  11  -8  -2    1.90    9.50
  11  -8  -2   15.40   10.10
  11  -8  -2   -3.10    9.40
  11  -8  -2   11.10    7.30
  11   8  -2  -20.50   11.50
  10  -8  -2   29.00   10.30
  10  -8  -2   18.70    7.90
  10   8  -2   21.40   12.80
  10   8  -2   41.10   10.80
   9  -8  -2   -0.80    8.50
   9  -8  -2   11.30    9.80
   9  -8  -2   10.60    7.90
   9  -8  -2   -1.60    6.70
   9   8  -2    2.70   11.30
   9   8  -2    5.90    9.00
   8  -8  -2   49.70   10.80
   8  -8  -2   68.59   12.10
   8  -8  -2   37.80    9.00
   8   8  -2   41.70   12.20
   7  -8  -2  137.99   13.80
   7  -8  -2  109.49   13.40
   7  -8  -2  107.59   14.20
  -7  -8   2  141.99   17.70
   7   8  -2   83.69   17.70
   7   8  -2  138.69   17.10
  -6  -8   2   16.70   11.30
   6  -8  -2   23.10    6.10
   6  -8  -2   39.90    8.10
   6  -8  -2   35.60    7.60
   6   8  -2   32.50    9.30
   6   8  -2   23.70    9.80
  -5  -8   2   32.10    9.10
   5  -8  -2   39.90    7.70
  -5  -8   2   29.00    9.70
   5  -8  -2   28.20    6.10
   5   8  -2   34.90    8.40
   5   8  -2   33.80    9.10
  -4  -8   2  295.47   23.80
  -4  -8   2  270.47   23.80
  -4  -8   2  268.57   22.20
   4   8  -2  257.07   23.20
   4   8  -2  291.67   22.90
   4   8  -2  270.97   22.20
  -3  -8   2   65.39   10.10
  -3  -8   2   87.89   12.40
  -3  -8   2   92.49   12.60
  -3  -8   2   91.89   11.00
   3  -8  -2   86.69   10.00
   3   8  -2   87.39   11.30
   3   8  -2  112.79   12.60
   3   8  -2  103.89   11.80
  -2  -8   2  121.19   12.60
   2  -8  -2  103.89   10.00
  -2  -8   2  106.79   11.30
  -2  -8   2   90.09   11.70
   2   8  -2  114.29   11.50
  -2   8   2  101.49   10.40
   2   8  -2   90.19   10.70
   2   8  -2  127.69   12.40
  -1  -8   2 2076.09  146.19
   1  -8  -2 2078.69  146.09
  -1  -8   2 2017.20  145.99
  -1  -8   2 1913.41  145.99
   1  -8  -2 2123.89  145.89
   1   8  -2 1952.20  145.89
   1   8  -2 2275.97  145.89
  -1   8   2 2120.59  145.99
   1   8  -2 1963.70  146.09
   0  -8   2  581.84   41.20
   0  -8  -2  596.04   41.50
   0  -8   2  567.34   41.80
   0  -8  -2  546.85   41.80
   0   8  -2  570.54   41.70
   0   8   2  563.14   41.70
   0   8  -2  592.34   41.10
   0   8   2  557.34   41.40
  -1  -8  -2 1827.82  131.09
   1  -8   2 1904.11  130.89
  -1  -8  -2 1794.52  130.89
   1  -8   2 1862.41  130.39
  -1   8  -2 1804.02  130.79
   1   8   2 1821.32  130.99
   1   8   2 1873.21  130.89
  -1   8  -2 1851.81  130.49
   2  -8   2  172.98   12.90
  -2  -8  -2  145.39   15.40
  -2  -8  -2  136.39   15.50
   2   8   2  150.78   14.60
   2   8   2  159.08   14.80
   2   8   2  143.39   14.30
  -2   8  -2  158.88   13.60
  -3  -8  -2   53.39    9.70
  -3  -8  -2   56.49   10.10
   3   8   2   54.89    8.90
   3   8   2   45.60   10.00
  -3   8  -2   62.49    8.80
   4  -8   2  161.98   15.30
  -4  -8  -2  186.68   16.80
  -4  -8  -2  168.38   18.00
  -4   8  -2  176.88   17.30
   4   8   2  180.18   16.20
   4   8   2  196.28   17.20
   5  -8   2   12.60    5.80
  -5  -8  -2    2.00    8.00
  -5  -8  -2    6.70    8.80
   5   8   2   19.50    7.80
  -5   8  -2   10.90    7.50
   5   8   2   11.40    7.70
   5   8   2   15.70    7.70
   6  -8   2   14.60    6.70
   6   8   2    0.00    7.50
   6   8   2    3.30    8.40
   6   8   2   16.80    8.10
   6   8   2    9.30    8.40
   7  -8   2  204.78   19.10
   7   8   2  210.18   21.40
   7   8   2  207.68   22.10
   7   8   2  191.18   20.20
   7   8   2  188.18   18.30
   8  -8   2   71.19   11.30
  -8  -8  -2   91.99   15.50
   8   8   2   71.09   13.60
   8   8   2   88.89   14.70
   8   8   2   59.19   12.40
   8   8   2   65.79   11.40
   9  -8   2   52.89    9.70
  -9  -8  -2   96.49   16.30
   9  -8   2   57.49   16.20
   9   8   2   53.89   12.90
   9   8   2   79.69   14.00
   9   8   2   26.30   10.60
 -10  -8  -2    9.90   17.60
  10  -8   2   -3.90    8.00
  10  -8   2   10.10    7.80
  10   8   2   -7.50    9.20
  10   8   2   16.00   10.70
  10   8   2   22.90   10.70
  11  -8   2   15.10    7.50
 -11  -8  -2    4.30   13.10
  11  -8   2    4.40    9.30
  11  -8   2   14.20   10.30
  11   8   2   -5.50    9.10
  11   8   2   -1.20   11.10
  11  -9  -2   38.50   10.90
  11  -9  -2   15.40    7.00
  11  -9  -2    6.60   10.20
  11  -9  -2   18.60   11.00
  11   9  -2  -14.00   11.90
  10  -9  -2   17.70    7.20
  10  -9  -2   40.30    9.40
  10  -9  -2   13.10    9.60
  10   9  -2   14.20   13.10
  10   9  -2   24.50   10.30
   9  -9  -2   21.00   10.00
   9  -9  -2   21.60   11.20
   9  -9  -2   31.80    9.30
   9  -9  -2    8.30    7.10
   9   9  -2   11.30   11.80
   9   9  -2   15.80    9.90
   8  -9  -2   -0.90    8.30
  -8  -9   2    1.60   10.00
   8  -9  -2    7.00    7.70
   8  -9  -2   -0.90    6.40
   8  -9  -2    1.80    8.70
   8   9  -2    9.70    9.00
   8   9  -2    2.60   19.20
   7  -9  -2   64.89    9.60
   7  -9  -2   74.49   11.40
   7  -9  -2   83.59   11.30
  -7  -9   2   73.89   13.80
   7   9  -2   69.69   12.10
   7   9  -2   57.19   12.60
  -6  -9   2   48.30   11.60
   6  -9  -2   44.70    8.70
   6  -9  -2   33.20    6.90
   6   9  -2   52.69   10.80
   6   9  -2   43.40   11.30
  -5  -9   2  117.59   15.40
   5   9  -2  132.39   15.10
  -4  -9   2   33.60    7.40
  -4  -9   2   50.39    8.80
  -4  -9   2   45.30    9.90
  -4  -9   2   32.90    9.10
   4  -9  -2   33.00    6.30
  -4   9   2   42.70    7.30
   4   9  -2   38.70    7.70
   4   9  -2   49.90    9.00
  -3  -9   2  454.75   35.50
   3  -9  -2  416.46   34.00
  -3  -9   2  473.45   34.70
   3   9  -2  475.75   34.70
  -3   9   2  439.26   34.50
   3   9  -2  518.75   35.50
  -2  -9   2  124.39   13.90
  -2  -9   2  112.29   13.90
  -2  -9   2  112.59   13.20
   2  -9  -2  116.39   11.40
   2   9  -2  128.29   13.70
   2   9  -2  126.39   11.90
  -2   9   2  112.99   11.40
   2   9  -2   95.79   12.20
  -1  -9   2   68.89   10.00
  -1  -9   2   78.59    8.80
   1  -9  -2   65.59    8.60
   1   9  -2   97.89   10.50
   1   9  -2   76.29    8.20
   1   9  -2   92.09   10.20
  -1   9   2   71.39    8.90
   0  -9  -2  190.68   16.00
   0  -9  -2  184.68   16.80
   0  -9   2  202.88   16.90
   0  -9   2  210.58   15.40
   0   9   2  164.88   15.60
   0   9  -2  219.28   16.50
   0   9   2  184.08   16.40
   0   9  -2  194.28   14.90
  -1  -9  -2   71.99    8.90
   1  -9   2   62.39    7.10
  -1  -9  -2   75.29   11.10
   1  -9   2   65.59   10.00
  -1   9  -2   81.29    9.90
   1   9   2   74.69   10.20
   1   9   2   62.99    8.00
  -1   9  -2   77.09    7.50
   2  -9   2  102.29   11.90
   2  -9   2  110.49   10.00
  -2  -9  -2  101.49   13.40
  -2  -9  -2  113.29   13.40
  -2   9  -2  120.29   11.60
   2   9   2  116.79   12.80
   2   9   2  100.09   12.40
  -3  -9  -2  766.22   58.49
  -3  -9  -2  720.63   58.69
   3  -9   2  846.12   57.49
   3   9   2  790.52   58.29
   3   9   2  830.92   58.49
   3   9   2  803.82   58.39
  -3   9  -2  821.92   58.19
  -4  -9  -2   79.49   12.00
  -4  -9  -2   69.29   11.20
   4  -9   2   62.09    9.20
   4   9   2   73.79   10.00
   4   9   2   75.59   11.30
   4   9   2   92.49   11.80
  -4   9  -2   93.49   11.00
   5  -9   2  242.78   20.30
  -5  -9  -2  247.28   21.40
  -5  -9  -2  216.28   22.50
  -5   9  -2  285.87   22.40
   5   9   2  251.97   21.60
   5   9   2  263.97   21.10
   5   9   2  265.37   22.00
   5   9   2  252.37   22.30
   6  -9   2   22.80    7.40
  -6  -9  -2   23.00   10.60
   6   9   2   24.30    8.90
   6   9   2   30.30    9.60
   6   9   2   27.60    9.60
   6   9   2   22.70    9.10
   7  -9   2   22.20    8.20
  -7  -9  -2   23.60   11.60
   7   9   2   26.00    9.70
   7   9   2   36.80    9.30
   7   9   2   32.80   11.00
  -8  -9  -2    8.10   11.80
   8  -9   2   11.30    8.10
   8   9   2    6.50   10.10
   8   9   2   12.20   10.10
   8   9   2    7.80    9.10
   8   9   2   11.60    9.70
   9  -9   2   11.90    6.60
  -9  -9  -2   20.90   13.50
   9  -9   2    2.90   12.00
   9   9   2   27.00   11.10
   9   9   2    9.20    9.20
   9   9   2   10.70    8.90
   9   9   2   29.50   11.10
 -10  -9  -2    2.00   14.60
  10  -9   2   -2.30    8.90
  10   9   2   14.60   10.10
  10   9   2   -8.90    9.80
  10   9   2   -2.10    9.60
  11  -9   2    6.30    7.00
  11  -9   2   17.80   10.40
  11  -9   2   -8.30    9.20
  11   9   2  -12.40    9.50
  11   9   2  -15.80   10.30
  11 -10  -2    3.30    9.30
  11 -10  -2   -5.00    9.30
  11 -10  -2   14.00    7.20
  11  10  -2  -21.30   11.90
  10 -10  -2    8.60    6.60
  10 -10  -2   -6.60    8.70
  10 -10  -2   16.80    6.80
  10  10  -2    7.60    8.70
  10  10  -2   -9.50   12.60
   9 -10  -2   -5.50    8.30
   9 -10  -2   13.30    8.20
   9 -10  -2    7.80    6.60
   9 -10  -2    4.20    8.90
   9  10  -2    3.10   12.00
   9  10  -2    7.60    9.20
   8 -10  -2    1.70    6.10
   8 -10  -2   19.20   13.60
   8 -10  -2    6.20    7.90
  -8 -10   2    1.70   10.70
   8 -10  -2   11.90    8.60
   8  10  -2    7.20   11.50
   8  10  -2    9.90    8.70
   7 -10  -2    7.60    5.70
  -7 -10   2   18.40   11.30
   7 -10  -2   10.50    8.00
   7  10  -2   31.00   10.90
   7  10  -2   14.80    8.70
   6 -10  -2   25.20    6.60
  -6 -10   2   25.60    9.00
   6 -10  -2   43.40    8.10
  -6 -10   2   42.60   10.90
   6  10  -2   35.10    9.10
   6  10  -2   36.60   10.40
  -5 -10   2   95.59   12.90
  -5 -10   2   46.80    9.20
   5 -10  -2   74.79    9.00
  -5 -10   2   70.49   11.80
  -5 -10   2   59.89    9.80
   5  10  -2   83.59   11.40
   5  10  -2   82.49   10.70
  -4 -10   2  107.59   14.20
  -4 -10   2  116.29   15.20
   4 -10  -2  153.58   12.40
  -4 -10   2  125.99   13.50
  -4 -10   2  126.69   13.60
  -4  10   2  155.38   13.20
   4  10  -2  139.29   13.60
   4  10  -2  123.19   15.00
  -3 -10   2   21.60    8.20
   3 -10  -2   27.30    5.30
  -3 -10   2   28.70    8.30
  -3 -10   2   11.70    7.50
  -3 -10   2   26.10    7.70
  -3  10   2   19.70    5.70
   3  10  -2   15.00    6.40
   3  10  -2   25.60    8.40
   3  10  -2   14.10    8.50
  -2 -10   2  164.98   16.10
  -2 -10   2  167.88   16.20
  -2 -10   2  188.18   16.60
   2 -10  -2  174.28   14.20
   2  10  -2  152.38   14.50
   2  10  -2  168.28   15.70
   2  10  -2  185.18   17.40
  -2  10   2  160.78   14.40
   1 -10  -2  309.77   25.10
  -1 -10   2  317.47   25.30
   1 -10  -2  316.77   24.60
  -1 -10   2  340.17   25.10
  -1 -10   2  324.17   25.70
   1  10  -2  321.87   25.20
   0 -10   2  375.16   27.50
   0 -10  -2  354.66   28.10
   0 -10   2  366.76   28.40
   0  10   2  394.76   28.00
   0  10   2  360.46   28.30
   0  10  -2  374.76   27.20
   0  10  -2  357.76   28.40
  -1 -10  -2  227.88   18.80
  -1 -10  -2  211.28   18.40
   1 -10   2  220.78   18.30
  -1  10  -2  202.08   16.40
   1  10   2  208.88   18.40
   1  10   2  209.38   17.50
  -1  10  -2  217.48   17.80
   2 -10   2  280.47   19.40
  -2 -10  -2  243.38   21.70
   2 -10   2  258.07   20.60
  -2 -10  -2  223.78   21.70
   2  10   2  265.57   21.20
  -2  10  -2  227.38   20.20
  -2  10  -2  275.47   20.40
   2  10   2  253.47   21.20
  -3 -10  -2   34.30    9.00
   3 -10   2   31.40    5.50
  -3 -10  -2   58.99    9.00
   3  10   2   31.50    7.40
   3  10   2   15.40    7.30
   3  10   2   28.30    7.60
   3  10   2   38.00    8.80
   4 -10   2   69.89    8.90
  -4 -10  -2   51.99   10.10
   4  10   2   97.19   11.80
   4  10   2   54.59    9.80
  -4  10  -2   79.09   11.20
  -5 -10  -2   27.10    9.90
  -5 -10  -2   39.00   10.10
   5 -10   2   45.70    6.90
  -5  10  -2   59.79    9.50
   5  10   2   41.80   12.60
   5  10   2   30.70    9.10
   5  10   2   49.90    8.80
   5  10   2   46.40    9.60
  -6 -10  -2   39.50   11.50
   6 -10   2   28.40    7.30
  -6 -10  -2   28.70    9.80
   6  10   2   24.40    9.30
   6  10   2   34.70    9.70
   6  10   2   34.00    9.10
   6  10   2   37.70   10.60
  -7 -10  -2  136.29   18.90
   7 -10   2  153.18   16.00
   7  10   2  158.98   18.60
   7  10   2  152.78   18.10
   7  10   2  141.29   21.40
   7  10   2  146.69   16.10
  -8 -10  -2   42.30   13.60
   8 -10   2   31.70    9.50
   8  10   2   21.50   10.70
   8  10   2   44.20   11.90
   8  10   2   30.00   15.00
   8  10   2    7.60    9.90
   9 -10   2   17.20   15.00
   9 -10   2   12.10    6.40
  -9 -10  -2   38.70   13.60
   9  10   2   23.30   11.20
   9  10   2   25.30   11.20
   9  10   2    0.40    9.60
 -10 -10  -2   12.90   14.00
  10 -10   2    8.00    6.10
  10 -10   2   -6.80    8.50
  10  10   2  -10.30    9.50
  10  10   2   -5.00   10.70
  10  10   2   23.50   10.90
  11 -10   2  -12.00    9.20
  11 -10   2   18.60   10.40
  11 -10   2   11.40    6.50
  11  10   2    1.60   10.90
  11  10   2  -23.90    9.30
  11 -11  -2   50.69    9.10
  11 -11  -2    4.00    9.50
  10 -11  -2   16.80    7.30
  10 -11  -2   -1.30    9.40
  10 -11  -2   11.90    6.50
  10  11  -2   28.90    9.50
  10  11  -2  -14.10   12.60
   9 -11  -2    9.40    6.90
   9 -11  -2    2.80    8.70
   9 -11  -2   -1.30    8.70
   9 -11  -2   11.20    7.90
   9  11  -2   15.40    9.50
   9  11  -2    0.70   12.30
   8 -11  -2    8.40   14.80
  -8 -11   2   15.40   12.00
   8 -11  -2   11.80    8.10
   8 -11  -2   12.70    6.60
   8  11  -2    6.90   12.00
   8  11  -2   13.60    9.20
   7 -11  -2   21.70    7.90
  -7 -11   2   24.10   12.50
   7  11  -2   10.00   11.60
   7  11  -2   29.70    9.50
   6 -11  -2   25.80    6.10
  -6 -11   2   29.90   19.40
   6  11  -2   35.00   10.80
   6  11  -2   14.90    8.20
  -5 -11   2  123.39   15.70
  -5 -11   2  105.59   13.80
  -5 -11   2  113.19   13.10
   5 -11  -2  113.09   10.90
  -5 -11   2   99.39   12.40
   5  11  -2   94.89   12.40
  -5  11   2  114.49   12.20
   5  11  -2   86.99   13.00
   4 -11  -2  116.89   10.60
  -4 -11   2   86.99   12.50
  -4 -11   2  118.29   12.80
  -4 -11   2  110.29   14.40
  -4 -11   2   92.49   12.20
   4  11  -2   99.89   13.40
  -4  11   2  112.59   11.30
   4  11  -2  102.79   11.80
  -3 -11   2   21.20    7.80
  -3 -11   2   21.20    8.30
   3 -11  -2   34.50    5.80
  -3 -11   2   46.10    8.70
  -3 -11   2   32.50    7.90
   3  11  -2   40.40    8.30
   3  11  -2   21.50    6.00
  -3  11   2   32.90    6.20
   2 -11  -2  102.79    9.90
  -2 -11   2   76.69   11.90
  -2 -11   2  100.09   12.80
  -2 -11   2  110.79   12.50
   2  11  -2  114.29   12.80
  -2  11   2   90.39   10.20
   2  11  -2  105.59   12.30
   2  11  -2   91.59   10.10
  -1 -11   2  579.64   38.50
   1 -11  -2  520.95   37.50
  -1 -11   2  508.55   37.70
   1 -11  -2  572.04   38.10
   1  11  -2  452.95   37.00
  -1  11   2  485.85   37.50
   1  11  -2  497.05   38.10
  -1  11   2  482.25   37.50
   0 -11   2  562.84   46.80
   0 -11   2  668.93   43.90
   0 -11  -2  625.04   44.50
   0 -11  -2  554.24   44.00
   0  11   2  627.54   43.90
   0  11  -2  592.54   44.30
   0  11   2  554.24   44.20
   0  11  -2  604.54   43.30
   1 -11   2  728.03   53.99
  -1 -11  -2  756.52   54.49
  -1  11  -2  780.62   53.09
   1  11   2  782.72   53.69
   1  11   2  707.33   54.09
  -1  11  -2  676.13   53.69
  -2 -11  -2   62.09   10.20
   2 -11   2   74.29    9.30
  -2 -11  -2   50.49    9.20
   2 -11   2   55.39    6.80
   2  11   2   49.10    9.60
  -2  11  -2   69.29    8.90
  -3 -11  -2   42.10   10.20
  -3 -11  -2   82.49   11.00
   3  11   2   57.09    9.30
   3  11   2   56.09    8.70
  -3  11  -2   73.59    8.90
   3  11   2   72.99   10.70
  -4 -11  -2   46.40   10.10
  -4 -11  -2   49.00   10.30
   4 -11   2   60.39    7.30
   4  11   2   45.30    8.90
   4  11   2   56.69    8.90
   4  11   2   42.40    9.30
   4  11   2   63.49    9.70
   5 -11   2   39.30    6.30
  -5 -11  -2   31.90   10.90
  -5 -11  -2   45.80    9.90
  -5  11  -2   31.80    8.50
   5  11   2   43.70    8.70
   5  11   2   18.50    8.80
   5  11   2   19.90    8.90
   5  11   2   33.90    8.90
  -6 -11  -2   90.59   16.50
   6 -11   2   82.99   10.80
  -6 -11  -2   81.39   12.50
   6  11   2  103.79   16.10
   6  11   2   87.89   12.30
   6  11   2  105.39   13.90
   7 -11   2   13.80    7.20
  -7 -11  -2   12.50   12.30
   7  11   2   10.30   10.20
   7  11   2    7.90   10.00
   7  11   2   16.20    9.70
   7  11   2   14.70   10.30
   8 -11   2   -5.20    7.40
  -8 -11  -2   -9.30   11.60
   8  11   2    4.40   10.30
   8  11   2   -3.10    9.80
   8  11   2  -14.70    9.10
   8  11   2    6.70   10.10
  -9 -11  -2   -6.40   11.80
   9 -11   2    5.10    5.20
   9  11   2   13.10   10.20
   9  11   2    7.00   10.70
   9  11   2   -6.30    9.70
  10 -11   2    1.00    9.30
  10 -11   2   18.50    6.10
 -10 -11  -2    9.00   13.10
  10  11   2   30.70   10.40
  10  11   2   -0.90   10.40
  10  11   2    8.30   11.40
  11 -11   2   26.50   10.80
  10 -12  -2   41.00   21.20
  10 -12  -2   17.80    6.90
  10 -12  -2   14.10   12.90
  10  12  -2   -7.30   12.10
   9 -12  -2    8.00    8.80
   9 -12  -2    6.80    6.90
   9 -12  -2   26.80    8.00
   9 -12  -2   10.70   10.80
  -9 -12   2    9.80   13.50
   9  12  -2   25.20    9.80
   9  12  -2    5.70   12.60
   8 -12  -2   29.20    7.50
  -8 -12   2   49.80   14.50
   8  12  -2   26.00   12.30
   7 -12  -2   31.40    8.50
   7 -12  -2   12.80    6.60
  -7 -12   2   26.20   12.20
   7  12  -2   22.90   11.80
   7  12  -2   30.30    9.80
  -6 -12   2  183.38   20.70
  -6 -12   2  207.58   20.20
   6 -12  -2  191.28   16.10
   6  12  -2  156.78   17.80
   6  12  -2  156.18   19.20
  -5 -12   2  124.99   14.10
   5 -12  -2  117.69   12.00
  -5 -12   2  126.49   14.10
  -5 -12   2  110.99   15.20
  -5 -12   2  153.08   19.10
  -5  12   2  118.79   13.40
   5  12  -2  115.39   15.50
   5  12  -2  115.99   13.50
  -4 -12   2   32.10    8.50
  -4 -12   2   49.50    8.80
  -4 -12   2   31.60    9.10
   4 -12  -2   27.40    5.30
  -4 -12   2   21.90    7.80
  -4  12   2   41.20    6.90
   4  12  -2   25.30    8.40
  -3 -12   2  139.69   13.90
  -3 -12   2  116.89   14.20
   3 -12  -2  141.29   12.40
  -3 -12   2  152.08   15.60
  -3 -12   2  159.58   14.40
   3  12  -2  158.88   15.10
  -3  12   2  132.09   12.80
  -2 -12   2   73.39   10.10
   2 -12  -2   65.69    8.20
  -2 -12   2   69.09   10.50
   2  12  -2   56.79    7.60
  -2  12   2   61.29    8.50
  -1 -12   2  323.77   24.80
  -1 -12   2  301.77   25.20
   1 -12  -2  310.27   24.30
   1 -12  -2  329.57   23.80
   1  12  -2  325.07   24.70
   1  12  -2  282.97   23.10
  -1  12   2  299.27   23.60
   0 -12  -2   12.40    8.00
   0 -12  -2   15.30    6.00
   0 -12   2    6.90    9.80
   0 -12   2    6.20    4.90
   0  12  -2   20.10    7.90
   0  12   2    8.70    7.10
   0  12   2   16.40    5.30
   0  12  -2   15.70    3.90
  -1 -12  -2  379.16   29.90
  -1 -12  -2  346.77   29.40
   1 -12   2  373.16   29.30
  -1  12  -2  404.76   28.10
   1  12   2  397.86   29.60
  -1  12  -2  395.76   29.20
   1  12   2  368.96   28.90
  -2 -12  -2   77.19   10.70
   2 -12   2   77.69   10.30
  -2 -12  -2   96.89   12.00
   2  12   2   88.49   11.20
   2  12   2   58.99    8.90
  -2  12  -2   84.39    9.40
  -3 -12  -2  207.78   20.30
   3 -12   2  262.87   18.80
  -3 -12  -2  225.08   21.00
   3  12   2  229.08   20.00
   3  12   2  227.48   20.20
  -3  12  -2  261.17   19.60
   3  12   2  210.28   22.60
  -4 -12  -2   98.79   13.70
  -4 -12  -2  123.19   14.20
   4 -12   2   88.29    9.70
  -4  12  -2   92.69   12.20
   4  12   2  117.99   12.70
   4  12   2   91.19   13.00
   4  12   2  121.39   13.40
   4  12   2  106.99   12.10
  -5 -12  -2   63.29   12.00
  -5 -12  -2   69.09   11.30
   5  12   2   72.59   11.40
   5  12   2   54.19   10.60
   5  12   2   64.89   10.10
   5  12   2   62.29   11.20
   6 -12   2  144.79   14.10
  -6 -12  -2  146.49   17.20
  -6 -12  -2  133.09   18.70
   6  12   2  135.99   18.30
   6  12   2  167.68   25.20
   6  12   2  139.49   16.60
   6  12   2  144.39   16.20
   7 -12   2   54.09    9.00
  -7 -12  -2   57.59   14.70
  -7 -12  -2   44.20   12.60
   7  12   2   88.99   13.50
   7  12   2   71.09   12.50
   7  12   2   91.49   13.90
   7  12   2   56.29   11.60
   8 -12   2    6.20    7.50
  -8 -12  -2    8.00   10.40
  -8 -12  -2    1.60   11.80
   8  12   2    6.50    9.80
   8  12   2    9.60   15.20
   8  12   2   14.40   10.40
   8  12   2   21.20   10.80
  -9 -12  -2   -5.70   13.30
   9 -12   2    4.80    5.10
   9  12   2   -0.90   10.10
   9  12   2   20.50   10.40
   9  12   2  -14.50    8.60
   9  12   2  -12.40    9.50
  10 -12   2  -12.20    9.10
  10 -12   2    8.30    5.40
 -10 -12  -2   -2.80   13.80
  10  12   2    7.40   11.00
  10  12   2   -4.60    9.20
  10  12   2  -22.90    9.50
  10 -13  -2   16.90    6.70
  10  13  -2    0.40   12.80
  -9 -13   2    4.50   12.20
   9 -13  -2   20.60   10.00
   9 -13  -2    7.80    6.40
   9 -13  -2    6.30    8.70
   9  13  -2   10.50   13.20
   8 -13  -2   27.40    9.10
  -8 -13   2   32.20   13.90
   8 -13  -2   22.80    7.30
   8  13  -2   43.10   10.60
   8  13  -2   28.00   11.90
  -7 -13   2   39.30   12.70
   7 -13  -2   30.10    7.40
   7  13  -2   50.59   10.50
   7  13  -2   35.30   16.00
   6 -13  -2   34.60    6.80
  -6 -13   2   40.40   13.60
  -6 -13   2   37.30   10.70
  -6 -13   2   34.50   10.50
   6  13  -2   53.99   11.40
   5 -13  -2   93.39   10.60
  -5 -13   2   56.19   16.90
  -5 -13   2  127.89   14.70
  -5  13   2  114.29   12.50
   5  13  -2   72.99   12.50
  -4 -13   2   54.59   11.00
   4 -13  -2   83.19    8.90
  -4 -13   2   80.39   11.10
  -4 -13   2   77.19   11.20
  -4 -13   2   53.59   10.00
   4  13  -2   55.09   10.40
   4  13  -2   55.49    9.10
  -4  13   2   81.19    9.80
  -3 -13   2   33.00    8.50
  -3 -13   2   20.50    8.60
  -3 -13   2   16.10    7.30
   3 -13  -2   25.80    5.40
  -3 -13   2   37.50    9.10
   3  13  -2   29.60    8.30
  -3  13   2   23.80    5.70
   3  13  -2   28.30    6.20
  -2 -13   2  159.28   16.10
  -2 -13   2  163.48   16.30
   2 -13  -2  166.38   14.60
  -2 -13   2  167.58   15.80
  -2 -13   2  160.98   15.50
  -2  13   2  177.88   14.70
   2  13  -2  188.18   14.40
   2  13  -2  158.28   15.90
  -1 -13   2  215.08   18.20
   1 -13  -2  215.98   17.70
  -1 -13   2  216.08   19.00
   1 -13  -2  197.28   18.30
  -1  13   2  221.18   17.70
   1  13  -2  234.18   17.00
   0 -13   2   23.90    8.60
   0 -13   2   19.40    5.10
   0 -13  -2   19.40    7.90
   0 -13  -2   23.10    6.40
   0  13   2   35.90    7.70
   0  13   2   16.00    5.40
   1 -13   2  193.28   17.00
  -1 -13  -2  219.18   18.00
  -1 -13  -2  193.78   17.40
   1  13   2  192.58   17.40
   1  13   2  186.38   16.50
  -2 -13  -2  119.09   13.60
   2 -13   2  102.79   11.80
  -2 -13  -2  112.99   13.80
   2  13   2  107.19   11.90
   2  13   2  117.99   13.00
  -3 -13  -2   21.60    8.40
  -3 -13  -2   16.60    8.70
   3  13   2   24.00    6.90
   3  13   2    6.70    8.20
  -4 -13  -2  104.89   18.60
  -4 -13  -2  123.79   14.20
   4 -13   2   95.59    9.40
   4  13   2   94.89   12.60
   4  13   2   89.49   13.20
   4  13   2  108.59   12.80
   4  13   2   79.99   12.00
   5 -13   2  129.79   11.90
  -5 -13  -2  136.99   15.60
   5  13   2  123.29   14.90
   5  13   2  128.09   15.20
   5  13   2  117.69   15.40
   5  13   2  114.19   16.00
  -6 -13  -2  119.89   16.50
  -6 -13  -2  135.89   16.00
   6 -13   2  107.69   12.60
   6  13   2  114.99   16.00
   6  13   2  110.89   15.60
   6  13   2  128.19   15.40
   6  13   2  124.89   17.00
  -7 -13  -2   18.30   10.70
  -7 -13  -2   49.30   13.90
   7 -13   2   39.70    8.40
  -7 -13  -2   47.50   11.90
   7  13   2   27.00   11.50
   7  13   2   35.10   11.50
   7  13   2   47.20   12.00
   7  13   2   40.10   11.30
  -8 -13  -2   11.10   10.90
   8 -13   2    3.00    6.70
  -8 -13  -2   18.20   12.50
   8  13   2    5.10    9.70
   8  13   2    0.90   10.50
   8  13   2   22.00   10.00
   8  13   2    3.90    9.60
   9 -13   2    4.30    9.20
  -9 -13  -2    5.40   12.30
   9  13   2   18.70   10.30
   9  13   2    5.50   10.30
   9  13   2    7.30   10.00
   9  13   2   -6.70   10.00
  10 -13   2   13.90    4.90
  10 -13   2    0.90    8.40
  10  13   2   40.20   10.70
  10  13   2  -12.30    9.50
  10  13   2   20.40   11.80
  10  13   2    3.10    8.80
  10 -14  -2    9.50    5.90
  10 -14  -2    7.50   13.10
  10  14  -2  -15.90   11.40
   9 -14  -2   23.40    9.50
  -9 -14   2   22.90   12.40
   9 -14  -2   -0.60    8.50
   9 -14  -2   15.10    7.00
   9  14  -2   -9.50   12.30
   9  14  -2   38.90   10.20
  -8 -14   2   -1.50   10.40
   8 -14  -2   15.10    6.80
  -8 -14   2    7.80   12.70
   8  14  -2    3.30   12.70
   8  14  -2   18.40    9.10
  -7 -14   2   39.80   13.70
  -7 -14   2   41.60   11.30
   7 -14  -2   86.39   14.60
   7  14  -2   39.80   13.30
   7  14  -2   58.49   10.80
  -6 -14   2   33.70   10.90
  -6 -14   2   51.19   10.10
  -6 -14   2   41.90   13.30
   6 -14  -2   33.30    6.70
   6  14  -2   30.70   11.30
   6  14  -2   24.70    9.10
  -5 -14   2   51.09   12.90
  -5 -14   2   46.10   12.70
  -5 -14   2   34.40   10.70
  -5 -14   2   35.10   10.90
   5 -14  -2   37.30    6.80
   5  14  -2   44.70   11.00
  -5  14   2   43.70    8.60
   5  14  -2   37.00   15.40
  -4 -14   2  174.18   17.30
   4 -14  -2  191.88   15.00
  -4 -14   2  171.88   18.80
  -4 -14   2  176.38   17.50
  -4 -14   2  138.69   16.90
   4  14  -2  166.88   15.90
   4  14  -2  158.58   17.50
  -4  14   2  196.48   16.00
  -3 -14   2   16.60    8.90
  -3 -14   2   19.30    8.50
  -3 -14   2   11.50    8.30
  -3 -14   2    2.20    6.70
   3 -14  -2   15.40    4.70
   3  14  -2   10.00    7.10
  -3  14   2   12.80    5.40
   3  14  -2    6.60    5.10
  -2 -14   2  504.15   38.00
   2 -14  -2  498.25   37.30
  -2 -14   2  495.05   38.50
   2 -14  -2  527.85   36.90
  -2 -14   2  511.25   38.00
   2  14  -2  493.45   37.70
  -2  14   2  490.65   37.00
   2  14  -2  477.05   36.70
   1 -14  -2   97.89   10.20
  -1 -14   2   79.79   10.90
  -1  14   2   68.99    8.50
   0 -14   2   73.19   10.40
   0 -14  -2   50.49    9.70
   0 -14  -2   62.29    8.60
   0  14   2   60.99    8.40
  -1 -14  -2  118.29   13.50
   1 -14   2  130.59   12.80
  -1 -14  -2  127.69   13.70
   1  14   2  121.09   13.20
   1  14   2  123.59   12.20
   2 -14   2  542.15   41.70
  -2 -14  -2  567.54   42.50
  -2 -14  -2  581.54   42.50
   2  14   2  571.44   42.20
   2  14   2  552.74   41.60
  -3 -14  -2   29.60    9.40
  -3 -14  -2   25.10   11.20
   3  14   2   38.80    9.20
   3  14   2   36.50    7.90
  -4 -14  -2  125.19   16.70
  -4 -14  -2  162.98   15.70
   4 -14   2  118.39   11.30
   4  14   2  125.69   14.90
   4  14   2  100.79   15.10
   4  14   2  132.09   14.90
  -4  14  -2  155.98   14.70
  -5 -14  -2   56.29   12.60
   5 -14   2   38.00    6.40
  -5 -14  -2   20.20   11.70
   5  14   2   50.69   10.80
  -5  14  -2   38.10   10.10
   5  14   2   36.70   11.20
   5  14   2   33.80    9.20
   5  14   2   47.60    9.90
   6 -14   2  188.08   16.70
  -6 -14  -2  188.08   22.10
  -6 -14  -2  188.38   20.20
   6  14   2  217.58   21.00
   6  14   2  210.38   20.10
   6  14   2  185.78   20.10
   6  14   2  187.38   19.30
   7 -14   2   33.20    7.70
  -7 -14  -2   34.90   11.40
  -7 -14  -2   15.80   10.80
   7  14   2   22.40   10.60
   7  14   2   28.80   10.70
   7  14   2   32.00   10.30
   7  14   2   38.60   10.60
   8 -14   2    0.50    6.60
  -8 -14  -2   -9.80   11.70
   8  14   2   -5.60    9.30
   8  14   2    1.40    9.70
   8  14   2    1.60   10.50
   8  14   2    6.40    9.30
   9 -14   2   -0.80    8.50
  -9 -14  -2    9.30   13.00
   9  14   2    3.70   10.80
   9  14   2    0.30    9.30
   9  14   2   21.70   10.70
  10  14   2   -5.40    9.60
  10  14   2   12.20   11.90
  10  14   2   37.40   10.30
  10 -15  -2    6.70    6.00
  10 -15  -2   -9.20    8.20
  10  15  -2  -31.30   11.00
  -9 -15   2    6.10   12.70
   9 -15  -2    3.30    5.90
   9  15  -2  -15.70   12.90
   9  15  -2   12.20    7.70
  -8 -15   2    3.50   17.20
   8  15  -2    3.40   12.20
  -7 -15   2   33.90   11.20
   7 -15  -2   30.90    7.10
  -7 -15   2   57.19   11.70
   7  15  -2   35.10   12.70
  -6 -15   2   41.30   12.30
  -6 -15   2   57.69   14.20
  -6 -15   2   27.80   11.20
   6  15  -2   29.50   12.20
   6  15  -2   56.29   10.40
  -5 -15   2   89.19   13.60
   5 -15  -2   68.19    9.60
  -5 -15   2   75.59   16.80
  -5 -15   2   66.09   12.70
  -5 -15   2   58.49   12.90
   5  15  -2   65.89   12.30
   5  15  -2   83.69   11.20
  -5  15   2   85.69   11.10
  -4 -15   2  115.69   13.90
  -4 -15   2   85.79   12.50
  -4 -15   2   75.89   19.00
  -4 -15   2  103.29   13.60
   4  15  -2  102.09   13.40
  -4  15   2  111.39   11.60
   4  15  -2   77.29   11.40
  -3 -15   2   65.79   11.20
  -3 -15   2   97.09   13.30
  -3 -15   2  118.99   13.80
   3 -15  -2  105.99   10.50
  -3 -15   2  112.49   13.70
   3  15  -2   90.29   11.70
  -3  15   2   96.89   10.50
   3  15  -2   74.59   10.20
   2 -15  -2  338.67   25.30
  -2 -15   2  287.97   26.60
   2 -15  -2  325.57   25.80
  -2 -15   2  340.17   26.90
  -2 -15   2  290.17   25.90
  -2 -15   2  332.97   26.60
  -2  15   2  361.46   25.60
   2  15  -2  322.47   26.30
   2  15  -2  356.46   25.10
  -1 -15   2  118.79   12.60
   1 -15  -2   92.69   11.80
   1 -15  -2   93.29   11.20
  -1 -15   2  104.89   12.10
   1  15  -2  109.69   11.70
  -1  15   2   81.69   10.10
   0 -15   2  604.34   43.80
   0 -15  -2  578.64   43.40
   0 -15  -2  577.14   43.60
   0  15   2  575.84   42.80
   1 -15   2  125.39   12.70
  -1 -15  -2  115.69   13.30
  -1 -15  -2  111.19   13.70
   1  15   2  118.69   11.90
   1  15   2  126.39   12.90
  -2 -15  -2  270.67   22.50
   2 -15   2  281.07   21.40
  -2 -15  -2  227.68   22.30
   2  15   2  256.97   21.20
   2  15   2  247.78   21.70
  -3 -15  -2  119.19   14.20
   3 -15   2   95.69   11.80
  -3 -15  -2   91.39   14.10
   3  15   2   91.19   12.80
   3  15   2  109.79   13.40
  -4 -15  -2  102.89   22.80
  -4 -15  -2  119.69   15.20
   4  15   2  128.19   14.40
   4  15   2   99.19   13.90
   5 -15   2   42.60    6.70
  -5 -15  -2   55.49   12.70
  -5 -15  -2   28.70   12.10
   5  15   2   53.79   10.40
   5  15   2   61.49   11.30
   5  15   2   44.20   10.00
   5  15   2   47.90   11.80
  -6 -15  -2    7.20   11.80
  -6 -15  -2    7.50   10.90
   6  15   2    6.00    8.40
   6  15   2   -2.00   13.40
   6  15   2    2.90    9.70
   6  15   2   -1.40    9.80
  -7 -15  -2    6.10   10.70
  -7 -15  -2    4.30   11.10
   7 -15   2    7.10    6.20
   7  15   2   21.10   11.00
   7  15   2    7.50    9.90
   7  15   2   32.10    9.80
   7  15   2   14.00   10.10
   8 -15   2    7.70    7.40
  -8 -15  -2    6.10   11.90
  -8 -15  -2   -7.10   14.10
  -8 -15  -2    0.20   10.00
   8  15   2    9.10    9.90
   8  15   2   16.40    9.50
   8  15   2    1.60   10.20
   8  15   2   11.80   10.10
  -9 -15  -2   -3.30   10.20
  -9 -15  -2   -1.10   12.20
   9 -15   2  -11.20    7.60
   9  15   2    0.20   10.10
   9  15   2   -7.10   10.60
   9  15   2   -7.30   10.20
  10  15   2   25.90   10.10
  10  15   2  -20.90    9.50
   9 -16  -2    6.10    5.70
   9  16  -2   -3.90   12.50
   9  16  -2   22.50    8.00
   8 -16  -2    4.60    6.00
  -8 -16   2    6.80   12.90
   8  16  -2    8.10   12.00
  -7 -16   2   22.30   13.30
  -7 -16   2    3.60   10.00
  -7 -16   2   -3.60   10.50
   7 -16  -2   12.90    5.60
   7  16  -2   16.60    8.10
   7  16  -2    2.80   11.10
  -6 -16   2   12.90   11.00
  -6 -16   2    0.20   10.40
  -6 -16   2   29.20   12.70
   6  16  -2   13.70   11.00
   6  16  -2   14.20    7.90
  -5 -16   2   10.20   11.20
  -5 -16   2   11.40   10.90
  -5 -16   2    7.10   11.80
  -5 -16   2    9.70   10.10
   5  16  -2   18.10    7.60
   5  16  -2    4.60    9.30
   4 -16  -2   84.39    9.50
  -4 -16   2   54.79   12.30
  -4 -16   2   92.49   13.00
  -4 -16   2   50.79   10.90
  -4 -16   2   69.29   12.60
  -4  16   2   76.19    9.80
   4  16  -2   57.69   11.20
  -3 -16   2  191.28   17.80
  -3 -16   2  158.18   18.00
  -3 -16   2  151.08   18.80
  -3 -16   2  187.58   18.10
   3 -16  -2  191.28   15.50
   3  16  -2  163.58   15.40
  -3  16   2  184.08   15.60
   3  16  -2  151.58   17.60
  -2 -16   2   49.00   10.70
   2 -16  -2   65.39    8.00
  -2 -16   2   54.69   10.70
   2 -16  -2   72.79   10.00
   2  16  -2   38.80    9.10
  -2  16   2   48.70    7.70
  -1 -16   2   30.30    9.00
   1 -16  -2   35.10    7.50
  -1 -16   2   53.49   10.30
  -1 -16   2   49.90   10.00
   1 -16  -2   44.20    9.60
  -1  16   2   33.60    6.30
   0 -16  -2  116.69   13.40
   0 -16   2  148.09   14.00
   0 -16  -2  113.99   13.30
   0  16   2   91.09   11.30
  -1 -16  -2   28.10    9.70
   1 -16   2   30.70    8.80
  -1 -16  -2   23.20    8.70
   1  16   2   19.90    5.80
  -2 -16  -2  104.39   14.80
   2 -16   2  119.39   13.80
  -2 -16  -2  105.59   14.80
   2  16   2   95.89   11.70
   2  16   2  132.59   14.40
  -3 -16  -2   64.69   12.50
  -3 -16  -2  112.79   14.10
   3  16   2   65.09    9.70
   3  16   2   90.89   12.40
  -4 -16  -2  149.59   18.60
  -4 -16  -2  145.49   16.90
   4  16   2  124.79   15.80
   4  16   2  144.99   16.10
  -5 -16  -2   12.10   11.90
  -5 -16  -2   16.20   11.00
   5  16   2   18.50   10.40
   5  16   2   15.40    9.50
   5  16   2    6.50    7.60
   5  16   2    6.20    8.80
  -6 -16  -2   24.20   11.70
  -6 -16  -2   20.00   12.20
  -6 -16  -2   35.80   12.00
   6  16   2   34.10   11.20
   6  16   2   32.40   10.10
   6  16   2   37.10   10.10
   6  16   2   38.00   11.00
   7 -16   2   17.50    6.50
  -7 -16  -2   39.20   12.20
  -7 -16  -2   13.20   11.20
   7  16   2   29.10   10.70
   7  16   2   44.10   10.30
   7  16   2   26.60   11.20
   7  16   2   26.50   10.50
  -8 -16  -2   13.60   11.90
  -8 -16  -2   20.20   13.20
  -8 -16  -2   31.10   11.90
   8  16   2   43.20   10.20
   8  16   2   -3.20   10.50
   8  16   2   20.70   11.20
   8  16   2   12.30   10.80
   9  16   2   38.80   11.90
   9  16   2   13.00   10.50
   9 -17  -2    3.20    5.50
   9  17  -2   -6.70   11.50
  -8 -17   2  -11.50   10.90
  -8 -17   2    1.90   11.40
  -8 -17   2    1.80   11.10
   8 -17  -2    6.70    5.70
   8  17  -2   26.90    8.80
   8  17  -2   -8.80   10.50
  -7 -17   2   -5.30   10.20
  -7 -17   2  -10.80   12.40
   7 -17  -2    9.10    5.50
  -7 -17   2   -9.00   10.30
   7  17  -2   10.10    8.10
   7  17  -2    0.50   10.80
  -6 -17   2   95.19   14.40
  -6 -17   2   50.09   13.00
  -6 -17   2   89.89   16.30
   6  17  -2   78.49   11.20
   6  17  -2   51.39   13.20
  -5 -17   2   15.10    9.80
  -5 -17   2   12.90   11.20
  -5 -17   2   11.70   11.00
   5  17  -2    6.60    6.90
   5  17  -2   17.10   10.50
  -4 -17   2  113.99   16.70
  -4 -17   2  161.68   17.30
  -4 -17   2  148.89   19.60
  -4 -17   2  135.79   16.90
   4  17  -2  159.68   14.70
  -4  17   2  145.09   14.70
   4  17  -2  138.29   17.20
   3 -17  -2   44.40    7.90
  -3 -17   2   45.90   12.00
  -3 -17   2   63.99   12.80
  -3 -17   2   47.60   12.10
  -3 -17   2   37.10    9.90
  -3  17   2   51.79    8.20
   3  17  -2   45.90    7.60
   3  17  -2   41.90    9.80
   2 -17  -2   47.50    7.90
  -2 -17   2   54.09   12.00
  -2 -17   2   52.49   11.50
  -2 -17   2   33.00    9.90
  -2 -17   2   30.10    7.80
   2  17  -2   33.90    8.80
  -2  17   2   46.20    7.20
   2  17  -2   31.30    5.90
   1 -17  -2  119.39   14.60
  -1 -17   2  125.09   15.10
  -1 -17   2  131.49   15.10
  -1 -17   2  135.39   15.10
   1 -17  -2  132.59   14.50
   1  17  -2  133.19   13.50
  -1  17   2  129.79   12.70
   0 -17  -2   94.59   13.00
   0 -17   2  121.69   14.20
   0 -17  -2   92.59   11.90
   0  17   2   87.69   10.30
  -1 -17  -2  117.29   15.00
  -1 -17  -2  115.29   14.10
   1 -17   2  128.99   13.70
   1  17   2  102.79   12.10
  -2 -17  -2   18.90   10.20
  -2 -17  -2   45.00   11.70
   2 -17   2   38.60   10.30
   2  17   2   32.30    7.60
  -3 -17  -2   49.80   11.80
   3 -17   2   35.10    9.90
   3  17   2   15.20    9.50
  -4 -17  -2   51.09   13.50
  -4 -17  -2  100.59   14.40
   4  17   2   75.49   12.30
   4  17   2   51.99   10.40
  -5 -17  -2   36.50   20.50
  -5 -17  -2   39.50   13.20
  -5 -17  -2   46.80   13.70
   5  17   2   58.19   11.60
   5  17   2   69.49   10.60
   5  17   2   57.99   12.40
   5  17   2   28.90   11.00
  -6 -17  -2   24.10   11.80
  -6 -17  -2   10.10   12.20
  -6 -17  -2   10.70   10.70
   6  17   2   22.60   10.20
   6  17   2   24.30    9.60
   6  17   2   25.20   10.90
   6  17   2   21.10    9.10
  -7 -17  -2   -4.60   11.20
   7 -17   2   -6.70    5.40
  -7 -17  -2    0.10   19.90
  -7 -17  -2   23.40   11.50
   7  17   2   -2.10   10.50
   7  17   2    0.60    9.00
   7  17   2   16.50    9.00
   7  17   2  -10.70    9.00
  -8 -17  -2    5.70   12.50
  -8 -17  -2   -9.20   11.20
   8  17   2  -10.00   10.40
   8  17   2   21.40    9.20
   8  17   2    6.20   10.30
   9 -17   2   -2.30    7.40
  -9 -17  -2   -0.90    6.40
   9  17   2   -1.60   10.80
   9  17   2   -7.60    9.30
   9 -18  -2   10.40    5.90
   9  18  -2  -14.30   12.60
   8 -18  -2    4.90    5.60
  -8 -18   2   -5.80    7.20
  -8 -18   2    1.00   11.80
  -8 -18   2   20.00   11.90
   8  18  -2   36.10   15.80
   8  18  -2   -9.60   12.40
  -7 -18   2   -7.50   18.00
  -7 -18   2  -10.10   10.50
  -7 -18   2   17.90   11.40
   7 -18  -2    7.10    5.80
   7  18  -2   15.20    7.50
   7  18  -2   -8.40   11.70
  -6 -18   2   37.50   13.90
  -6 -18   2   48.30   12.80
  -6 -18   2   21.90   11.70
   6  18  -2   14.10   11.70
   6  18  -2   42.00    8.60
  -5 -18   2   -0.10   10.90
  -5 -18   2    6.50    8.80
  -5 -18   2   -9.00   11.40
  -5 -18   2    3.90   11.20
   5  18  -2   10.00    9.90
   4 -18  -2   37.80    7.70
  -4 -18   2   42.00   11.70
  -4 -18   2   34.00   11.80
  -4 -18   2   40.20   12.20
   4  18  -2   43.30   10.90
  -4  18   2   38.30    7.90
   4  18  -2   43.90    8.40
  -3 -18   2   31.50    9.40
  -3 -18   2   49.10   12.50
   3 -18  -2   52.69    8.20
  -3 -18   2   51.29   12.50
  -3 -18   2   50.49   13.20
   3  18  -2   41.00    7.30
   3  18  -2   45.60   10.10
  -3  18   2   38.70    7.70
   2 -18  -2   70.69    9.60
  -2 -18   2   66.29   12.70
  -2 -18   2   62.39   12.80
   2 -18  -2   74.69   11.30
   2  18  -2   41.50    9.60
  -2  18   2   60.19    8.60
   1 -18  -2   18.00    8.00
   1 -18  -2   14.50    9.20
  -1 -18   2    9.60    9.80
  -1 -18   2   12.30    9.80
   1  18  -2   17.80    7.10
  -1  18   2   15.20    6.30
   0 -18   2  118.79   13.80
   0 -18  -2   88.09   13.40
   0 -18   2   96.59   14.30
   0 -18  -2   88.79   12.50
   0  18   2   90.09   10.80
  -1 -18  -2    2.80   10.00
  -1 -18  -2    8.30    9.80
  -1  18  -2   15.30    5.20
   1  18   2   12.20    6.70
   2 -18   2  101.79   13.70
  -2 -18  -2   98.49   15.10
  -2 -18  -2   88.89   14.00
   2  18   2   79.49   10.80
  -3 -18  -2   13.10   10.40
   3 -18   2   50.09   10.40
  -3 -18  -2   31.80   11.60
   3  18   2   10.30    7.70
  -4 -18  -2   31.20   11.80
  -4 -18  -2    4.60   12.30
   4  18   2   17.10    8.70
  -5 -18  -2   37.70   14.30
  -5 -18  -2   -9.20   11.50
  -5 -18  -2    9.10   12.40
   5  18   2   20.60    9.40
   5  18   2   15.60    8.80
  -6 -18  -2   36.30   12.00
  -6 -18  -2   15.70   12.80
  -6 -18  -2   10.00   11.20
   6  18   2   26.20    9.90
   6  18   2   25.90   10.00
  -7 -18  -2   15.10   11.00
  -7 -18  -2   10.20   12.40
   7  18   2   20.90    9.20
   7  18   2    4.50    9.60
   7  18   2   16.50    9.80
  -8 -18  -2   -6.80    9.20
   8 -18   2  -10.80    5.60
  -8 -18  -2   -4.30   10.80
  -8 -18  -2  -12.40   12.60
   8  18   2  -12.20    9.70
   8  18   2   20.10    8.90
   8  18   2  -10.30    9.20
   9  18   2  -14.00    9.20
   9  18   2   28.40    8.70
  -8 -19   2   -6.20   13.90
  -8 -19   2   -7.00    5.70
  -8 -19   2    8.90   11.50
   8 -19  -2    5.80    5.70
   8  19  -2  -13.00   11.60
   8  19  -2   22.20    7.40
  -7 -19   2   13.50   13.50
  -7 -19   2   22.30   11.70
  -7 -19   2    9.80   11.50
   7  19  -2   -3.50   10.70
   7  19  -2   21.20    7.80
  -6 -19   2   -2.10    9.80
  -6 -19   2   -0.30   11.30
  -6 -19   2    5.00   12.20
   6  19  -2    2.90   10.70
   6  19  -2   14.40    7.00
  -5 -19   2   16.30   11.70
  -5 -19   2   14.00   15.70
  -5 -19   2   11.50   12.40
   5  19  -2    6.20   11.30
   5  19  -2   17.50    7.30
  -4 -19   2   27.50   10.30
  -4 -19   2   14.50   12.10
  -4 -19   2   16.80   10.40
  -4 -19   2   16.60   11.60
   4  19  -2   13.70    9.80
  -4  19   2   20.10    6.90
   4  19  -2   13.00    6.60
  -3 -19   2    7.60   11.80
   3 -19  -2   14.60    7.50
  -3 -19   2   17.30   11.10
  -3 -19   2   11.30   11.80
  -3 -19   2   15.90    8.80
  -3  19   2   17.00    6.60
   3  19  -2    7.90    9.10
   2 -19  -2   43.80   11.50
   2 -19  -2   27.60    8.20
  -2 -19   2   49.60   12.40
   2 -19  -2   47.30   10.40
  -2 -19   2   13.70    8.10
  -2 -19   2   29.10   12.40
  -2  19   2   24.00    7.00
   2  19  -2   24.60    8.90
  -1 -19   2   82.79   13.50
   1 -19  -2  115.99   14.10
  -1 -19   2   94.39   14.20
   1 -19  -2   88.49   12.10
  -1  19   2   73.09   10.10
   0 -19   2  142.79   15.60
   0 -19   2  117.59   15.80
   0 -19  -2  111.99   14.80
   0 -19  -2  118.89   15.30
   0  19   2   86.89   12.50
   1 -19   2  121.09   14.80
  -1 -19  -2  142.39   16.60
  -1 -19  -2  110.29   14.70
   1 -19   2  116.89   14.60
   1  19   2  118.29   13.30
   2 -19   2   62.19   11.80
  -2 -19  -2   29.60   12.00
  -2 -19  -2   47.40   13.20
   2  19   2   32.30    8.60
  -3 -19  -2    6.10   11.00
  -3 -19  -2   -2.40   10.70
   3  19   2    2.50    8.10
  -4 -19  -2    0.30   11.50
  -4 -19  -2   16.20   11.90
  -4 -19  -2    1.00   11.70
   4  19   2    4.70    8.70
  -5 -19  -2   -3.30   18.00
  -5 -19  -2   -1.30   12.20
  -5 -19  -2   12.50   11.80
   5  19   2   20.20    7.70
   5  19   2    0.80    8.70
  -6 -19  -2   -9.00   13.10
  -6 -19  -2    0.70   11.40
  -6 -19  -2    7.10   11.70
   6  19   2  -13.30    8.90
   6  19   2  -10.20    8.50
   6  19   2   14.00    9.40
  -7 -19  -2   14.20   13.20
  -7 -19  -2    6.40   11.20
   7  19   2    0.10   11.20
   7  19   2    1.60    9.80
   7  19   2   27.00    8.90
  -8 -19  -2   14.50   11.00
   8 -19   2    2.70    6.30
  -8 -19  -2   -3.10    5.80
   8  19   2   14.30   10.40
   8  19   2   -5.00    9.20
   8 -20  -2    0.50    5.90
  -8 -20   2   13.10   13.40
  -8 -20   2   -6.10    6.30
   8  20  -2  -13.60   12.80
  -7 -20   2  -11.10   11.10
  -7 -20   2   11.60   13.80
   7  20  -2  -17.30   11.70
   7  20  -2   19.30    6.90
  -6 -20   2   33.10   12.30
  -6 -20   2   20.60   12.10
  -6 -20   2   63.79   15.60
   6  20  -2   20.00   11.10
   6  20  -2   42.10    8.20
  -5 -20   2   11.60   12.20
  -5 -20   2   32.60   13.40
  -5 -20   2   23.20   12.10
   5  20  -2    3.50   10.70
   5  20  -2   24.20    6.80
  -4 -20   2   55.59   14.70
  -4 -20   2  100.19   14.30
  -4 -20   2  116.29   16.60
  -4 -20   2   95.99   15.30
   4  20  -2  105.49   11.10
   4  20  -2   70.09   13.10
  -3 -20   2   94.99   15.90
  -3 -20   2   88.09   12.40
  -3 -20   2   85.99   14.90
  -3  20   2   88.69   11.20
   3  20  -2   90.39   10.20
   3  20  -2   82.69   12.40
   2 -20  -2   41.50   14.70
  -2 -20   2   48.00   13.10
  -2 -20   2   58.79   13.30
   2 -20  -2   57.59   12.40
   2 -20  -2   49.00   11.00
  -2  20   2   51.39    8.10
   2  20  -2   27.60    9.20
  -1 -20   2   33.50   12.20
  -1 -20   2   29.70   11.90
   1 -20  -2   26.80   10.60
   1 -20  -2   16.10    9.40
   1 -20  -2   26.10   11.90
  -1  20   2   29.00    7.40
   0 -20  -2    8.30    9.80
   0 -20   2   -1.50   10.90
   0 -20  -2    6.00   10.20
   0 -20   2   -0.50   10.00
   0 -20  -2    5.50   11.20
   0  20   2    3.10    6.70
   1 -20   2    9.20    9.90
  -1 -20  -2    1.00   10.30
   1 -20   2   27.70   10.70
  -1 -20  -2   15.60   12.20
  -1 -20  -2   10.80   11.00
   1  20   2    6.60    6.60
   2 -20   2   57.29   11.50
  -2 -20  -2   58.49   13.80
  -2 -20  -2   24.50   11.40
   2 -20   2   57.89   11.90
  -2 -20  -2   40.20   13.00
   2  20   2   31.10    8.10
  -3 -20  -2   44.90   12.60
  -3 -20  -2   14.10   12.50
  -3 -20  -2   -8.60   10.90
   3  20   2   10.70    8.10
  -4 -20  -2   17.10   12.40
  -4 -20  -2   32.10   12.60
   4  20   2    4.00    8.20
  -5 -20  -2   -2.80   11.50
  -5 -20  -2    3.90   12.70
  -5 -20  -2   14.00   11.80
   5  20   2    7.70    9.40
  -6 -20  -2   -5.70   12.70
  -6 -20  -2  -16.00   11.20
  -6 -20  -2    2.80   10.70
   6  20   2   -4.00    8.30
   6  20   2    7.60    7.10
   6  20   2  -10.10    9.00
  -7 -20  -2   13.70   11.40
  -7 -20  -2  -11.30   12.20
   7  20   2   30.40    8.30
   7  20   2   -5.60    9.90
   7  20   2   17.00   12.90
  -8 -20  -2   -5.00    6.20
  -8 -20  -2    5.10   10.70
   8  20   2    9.10   10.10
   8  20   2  -12.00    8.80
   8  20   2   32.40    8.70
  -7 -21   2    9.40   13.70
  -7 -21   2    1.40   12.60
  -7 -21   2    2.00    8.20
   7  21  -2  -25.10   11.80
   7  21  -2   18.40    6.60
  -6 -21   2    0.80   12.00
  -6 -21   2   11.10   24.00
  -6 -21   2    5.50   11.30
   6  21  -2   -4.90   10.30
   6  21  -2   19.60    6.60
  -5 -21   2   -1.70   11.90
  -5 -21   2   -1.10   12.30
  -5 -21   2   11.80   12.20
   5  21  -2   11.20    5.80
   5  21  -2  -10.40    9.80
  -4 -21   2    1.00   10.10
  -4 -21   2   14.60   12.00
  -4 -21   2   12.30    8.70
   4  21  -2    1.30   10.00
   4  21  -2    9.30    5.70
  -3 -21   2    6.10   11.80
  -3 -21   2   32.60    9.00
  -3 -21   2   -6.50   11.10
  -3 -21   2   15.30   11.90
   3  21  -2   12.40    9.20
  -3  21   2    8.70    6.40
   3  21  -2   12.60    5.10
   2 -21  -2   18.10   10.10
   2 -21  -2   15.30   16.00
  -2 -21   2    6.00   11.20
  -2 -21   2   -1.50   11.30
   2 -21  -2    9.10    9.20
  -2  21   2   11.10    6.50
   2  21  -2    7.30    8.00
   1 -21  -2   23.40   10.70
  -1 -21   2   52.79   13.10
   1 -21  -2   37.50   12.10
   1 -21  -2   26.00   10.00
  -1 -21   2   20.50   11.90
  -1  21   2   39.10    7.60
   0 -21  -2   13.30   11.70
   0 -21  -2   32.10   12.80
   0 -21  -2   34.30   11.30
   0 -21   2   42.20   12.50
   0 -21   2   23.00   11.50
   0  21   2   25.70    7.50
   1 -21   2   21.10   10.60
  -1 -21  -2    0.70   10.00
  -1 -21  -2   33.50   12.20
  -1 -21  -2    7.00   10.60
   1 -21   2   30.70   10.90
   1  21   2   13.90    7.00
  -2 -21  -2    8.60   12.10
   2 -21   2   31.20   10.70
  -2 -21  -2   17.00   12.20
  -2 -21  -2   -1.80   10.90
   2 -21   2   27.90   11.10
   2  21   2    9.60    7.30
  -3 -21  -2   17.50   12.70
  -3 -21  -2   -5.50   11.40
   3 -21   2    8.50    9.30
   3 -21   2   22.60   10.80
  -3 -21  -2    2.20   11.50
   3  21   2    8.00   11.00
  -4 -21  -2  -13.80   12.70
  -4 -21  -2   11.40   11.50
  -4 -21  -2   24.80   12.50
   4  21   2   11.80    8.30
  -5 -21  -2  -12.40   15.10
  -5 -21  -2   -3.90   11.10
  -5 -21  -2  -14.40   11.30
   5  21   2   -1.90    8.50
  -6 -21  -2  -18.60   12.30
  -6 -21  -2    3.70   10.40
  -6 -21  -2    9.90   12.60
   6  21   2   23.90    8.00
   6  21   2    5.80    8.90
   6  21   2   -7.30    9.20
  -7 -21  -2  -11.20   12.00
   7  21   2  -15.70    9.40
   7  21   2    2.00    9.60
  -7 -22   2   -8.70    6.20
  -7 -22   2   -3.50   11.80
   7  22  -2  -26.30   12.10
   7  22  -2   12.90    7.10
  -6 -22   2   19.50   11.90
  -6 -22   2   16.50   12.80
  -6 -22   2   17.10   13.50
   6  22  -2   23.10    6.70
   6  22  -2    4.80   11.30
  -5 -22   2   27.30   13.60
  -5 -22   2   21.20   12.60
  -5 -22   2   32.90   13.60
   5  22  -2    8.60   11.80
   5  22  -2   24.10    6.60
  -4 -22   2   17.80   13.10
  -4 -22   2    6.80   11.50
  -4 -22   2   -4.10   12.20
   4  22  -2    9.00   13.80
  -3 -22   2   32.40   12.90
  -3 -22   2   25.70   18.40
  -3 -22   2   46.00   13.50
   3 -22  -2   80.39   11.90
  -3  22   2   51.59    8.30
   3  22  -2   27.00    9.90
   2 -22  -2   30.80   10.40
  -2 -22   2   14.90   12.10
   2 -22  -2   21.40   10.00
  -2 -22   2   23.30   12.60
  -2 -22   2   18.00   13.30
   2  22  -2   13.50    8.10
  -2  22   2   16.80    6.60
  -1 -22   2   23.90   12.80
   1 -22  -2   20.60   10.30
   1 -22  -2   32.10   11.90
  -1 -22   2   26.20   12.30
  -1  22   2   26.30    7.10
   0 -22  -2   -3.00   10.60
   0 -22   2   23.80   10.30
   0 -22  -2   15.00   11.80
   0 -22   2   35.10   12.50
   0 -22  -2   15.10   11.40
   0  22   2    9.20    7.00
   1 -22   2   32.10   11.10
  -1 -22  -2   10.70   11.80
  -1 -22  -2   30.90   12.20
   1 -22   2   33.50   11.40
  -1 -22  -2   12.10   10.70
  -2 -22  -2  -12.60   10.50
   2 -22   2   15.20   10.40
  -2 -22  -2   -4.00   11.30
  -2 -22  -2    9.30   11.90
   2 -22   2    3.10    9.80
   2  22   2    2.20    7.20
  -3 -22  -2   61.69   13.50
   3 -22   2   95.79   13.70
   3 -22   2   55.69   12.30
  -3 -22  -2   41.20   14.10
   3  22   2   47.50    9.90
  -4 -22  -2    7.70   12.80
   4 -22   2   20.10    9.50
  -4 -22  -2   19.20   12.90
  -4 -22  -2    5.60   12.00
   4  22   2   14.80    9.10
  -5 -22  -2   13.40   12.50
  -5 -22  -2   29.50   12.20
  -5 -22  -2    1.90   13.30
   5  22   2   -4.70    8.80
  -6 -22  -2   17.60   12.00
  -6 -22  -2    8.30   13.10
  -6 -22  -2   13.90   14.30
   6  22   2   23.50   10.10
  -7 -22  -2   11.40   12.10
   7  22   2  -10.90    9.30
   7  22   2    1.20    9.40
  -6 -23   2   -1.40   13.80
  -6 -23   2   -1.00   12.70
  -6 -23   2  -12.40   11.90
   6  23  -2  -14.10   11.80
   6  23  -2   11.90    6.00
  -5 -23   2   -0.40   12.80
  -5 -23   2    5.40   12.90
  -5 -23   2   18.10   11.90
   5  23  -2   -2.70   10.30
  -4 -23   2    6.10   11.20
  -4 -23   2    8.00   13.40
  -4 -23   2   24.20   13.10
   4  23  -2   -1.20    9.40
   4  23  -2    1.80    5.10
  -3 -23   2   -2.80   12.00
  -3 -23   2   -2.90   12.60
  -3 -23   2   -2.40   11.30
   3  23  -2   -3.90    8.70
   2 -23  -2   50.39   12.30
  -2 -23   2   59.89   14.70
  -2 -23   2   50.59   12.90
   2 -23  -2   65.99   11.80
  -2 -23   2   51.49   14.20
  -2  23   2   65.89    9.60
   1 -23  -2    6.20   10.80
  -1 -23   2   29.80   12.50
  -1 -23   2   16.70   13.20
   1 -23  -2   25.00   11.00
  -1  23   2   13.80    6.60
   0 -23  -2    6.10   10.60
   0 -23  -2   17.00   17.80
   0 -23  -2  -15.20    9.90
   0 -23   2   -1.80   10.20
   0 -23   2   -4.80   11.70
   0  23   2    5.70    7.00
   1 -23   2   20.60   13.80
  -1 -23  -2    4.60   11.90
  -1 -23  -2   20.80   12.30
   1 -23   2    7.70   11.60
  -1 -23  -2   30.00   12.60
   1  23   2   24.80    7.80
   2 -23   2   57.79   13.50
  -2 -23  -2   24.70   12.90
   2 -23   2   51.29   12.40
  -2 -23  -2   35.90   13.00
  -2 -23  -2    0.70   11.70
   2  23   2   19.30    7.80
  -3 -23  -2   19.00   12.90
  -3 -23  -2    4.70   12.70
   3 -23   2   33.20   11.00
   3 -23   2   14.40    9.60
  -3 -23  -2   17.50   13.60
   3  23   2   12.40    7.60
  -4 -23  -2   20.70   13.00
   4  23   2   13.40    8.70
  -5 -23  -2   26.10   13.10
  -5 -23  -2   -0.40   12.80
  -5 -23  -2    9.50   13.20
   5  23   2    9.50    8.50
  -6 -23  -2    8.40   12.70
  -6 -23  -2    1.90   11.40
   6  23   2   -6.40    8.70
  -5 -24   2   -1.50   12.60
  -5 -24   2  -17.20   12.20
  -5 -24   2    3.30   11.80
   5  24  -2   10.70    5.80
   5  24  -2  -16.30   10.00
  -4 -24   2   17.80   11.90
  -4 -24   2   21.10   11.50
  -4 -24   2    3.70   12.60
   4  24  -2    4.70   10.20
  -3 -24   2   19.20   11.70
   3 -24  -2   22.30   10.70
  -3 -24   2   -4.40   12.50
  -3 -24   2   -7.20   13.50
   3  24  -2    3.80   13.90
   2 -24  -2   20.00   10.70
  -2 -24   2   15.00   12.70
  -2 -24   2   11.70   13.40
  -2 -24   2    3.10   10.90
   2 -24  -2   10.80   10.20
   2 -24  -2   19.80   11.00
   2  24  -2    8.30    7.50
  -2  24   2   16.10    6.30
  -1 -24   2    7.20   11.40
   1 -24  -2   -7.60   11.10
   1 -24  -2    3.80   11.00
  -1 -24   2    7.20   12.70
   1 -24  -2   15.50   10.20
  -1  24   2   10.30    6.50
   0 -24  -2   -3.50   11.30
   0 -24  -2   -1.80   11.10
   0 -24  -2    9.20   11.80
   0 -24   2   18.30   11.40
   0  24   2   18.90    7.40
   1 -24   2    5.20   11.60
   1 -24   2    5.50   11.70
  -1 -24  -2  -16.40   11.60
  -1 -24  -2   -1.20   18.10
  -1 -24  -2    3.80   11.50
   1  24   2   10.30    7.00
  -2 -24  -2   35.30   13.00
   2 -24   2   20.30   11.70
  -2 -24  -2   26.60   11.70
  -2 -24  -2   -8.30   11.60
   2  24   2    8.70    7.20
  -3 -24  -2    8.00   12.80
   3 -24   2   23.20   10.10
  -3 -24  -2   -3.20   13.50
   3 -24   2    1.00   11.70
   3  24   2    4.40    7.10
   4 -24   2   33.70   10.80
  -4 -24  -2    9.00   11.30
  -4 -24  -2  -24.60   12.20
  -4 -24  -2   13.60   13.00
   4  24   2   -5.20    7.90
  -5 -24  -2    4.90   11.90
  -5 -24  -2    8.30   12.90
  -5 -24  -2   -6.90   13.70
   5  24   2   10.20    9.60
  -5 -25   2   24.60   14.00
  -5 -25   2    6.60   11.70
  -4 -25   2    2.90   11.50
  -4 -25   2    6.70   13.50
  -4 -25   2    7.80   11.90
   4  25  -2    1.00    9.50
  -3 -25   2   -4.00   12.60
  -3 -25   2   -9.40   19.40
  -3 -25   2   -3.60   10.90
   3 -25  -2    9.80    9.90
   3  25  -2   -9.60    8.00
  -2 -25   2   20.50   13.80
   2 -25  -2    9.90   11.20
   2 -25  -2  -10.90   10.70
   2 -25  -2   26.00   10.10
  -2 -25   2   18.90   12.00
   2  25  -2    3.60    7.50
  -2  25   2   19.10    6.90
   1 -25  -2    2.10   11.20
  -1 -25   2   11.70   10.90
   1 -25  -2   12.80   11.10
   1 -25  -2   -0.10   10.80
  -1  25   2   15.80    6.90
   0 -25   2   26.00   13.90
   0 -25  -2   17.90   11.40
   0 -25  -2   16.40   12.10
   0 -25   2   19.40   11.90
   0  25   2   16.80    7.40
  -1 -25  -2   17.50   11.90
  -1 -25  -2   18.70   12.80
   1 -25   2    4.80   12.80
  -1 -25  -2   -4.80   12.60
   1 -25   2   17.70   12.60
   1  25   2   17.80    8.00
   2 -25   2   24.00   12.50
  -2 -25  -2  -19.90   12.70
  -2 -25  -2   14.60   11.60
   2 -25   2   21.50   11.70
   2  25   2    5.70    7.50
   3 -25   2   11.90    9.30
  -3 -25  -2    5.30   11.80
   3 -25   2   -0.30   11.90
  -3 -25  -2  -16.40   14.00
  -3 -25  -2  -12.20   12.40
   3  25   2   12.30    7.60
  -4 -25  -2   -9.10   13.40
  -4 -25  -2   19.80   12.40
  -4 -25  -2    7.40   12.90
   4 -25   2   35.00   13.10
   4  25   2    9.20    8.10
  -5 -25  -2   15.00   12.90
  -4 -26   2    4.80   12.70
  -3 -26   2   14.90   12.20
  -3 -26   2   19.10   12.30
  -3 -26   2    5.00   13.30
   3 -26  -2   17.00   11.60
   3 -26  -2   13.00    9.90
   3  26  -2    3.60    8.00
   2 -26  -2    6.50   11.30
   2 -26  -2  -14.00   11.90
  -2 -26   2   17.90   15.60
   2 -26  -2   21.10   11.00
   1 -26  -2   20.20   12.30
  -1 -26   2    6.60   11.10
   1 -26  -2    0.20   10.60
   1 -26  -2   -4.20   10.50
  -1 -26   2  -20.00   12.40
  -1  26   2    8.80    6.20
   0 -26  -2   27.40   12.30
   0 -26  -2    4.00   12.10
   0 -26   2   10.20   12.80
   0 -26  -2   -1.80   12.50
   0 -26   2   16.20   13.30
   0  26   2   20.70    7.20
   1 -26   2    9.60   13.50
  -1 -26  -2   -2.70   10.90
  -1 -26  -2  -22.50   11.70
  -1 -26  -2    5.40   12.40
   1 -26   2    1.60   10.90
   1  26   2    0.00    6.70
  -2 -26  -2    2.40   11.30
  -2 -26  -2    0.60   12.10
   2 -26   2   13.50   13.60
  -2 -26  -2  -19.70   17.00
   2 -26   2   23.70   11.50
   2  26   2    6.30    7.70
  -3 -26  -2   -6.10   13.90
   3 -26   2   13.80    9.70
  -3 -26  -2  -12.90   12.90
   3 -26   2   14.40   12.40
   3  26   2   -3.50    7.20
   2 -27  -2   11.40    9.50
  -2 -27   2   -4.40   12.10
   1 -27  -2   -3.90    9.50
  -1 -27   2    4.60   11.90
   1 -27  -2    5.90   11.40
  -1 -27   2    1.10   14.20
  -1  27   2    1.70    5.70
   0 -27  -2   -2.20   11.30
   0 -27   2  -11.70   12.40
   0 -27   2    5.40   11.90
   0 -27  -2   -6.70   10.00
   0 -27  -2  -36.70   13.10
   0  27   2    5.30    6.30
   1 -27   2   -1.60   13.20
   1 -27   2    6.50   10.80
  -1 -27  -2    1.20   11.00
  -1 -27  -2   -9.70   11.80
   1  27   2    4.60    7.10
   2 -27   2    6.00   10.70
  -2 -27  -2  -28.70   14.00
  -2 -27  -2   -7.60   11.40
  11   0  -3   27.90    9.40
  11   0  -3   17.60    9.30
  11   0  -3   -6.70   11.50
  10   0  -3   53.69   13.20
  10   0  -3   54.49   11.30
   9   0  -3  135.59   18.00
   9   0  -3  120.69   15.40
   8   0  -3   13.00   11.60
   8   0  -3    8.30    8.60
   7   0  -3  281.77   29.10
   7   0  -3  340.07   28.00
   6   0  -3   23.80    8.50
   5   0  -3  435.86   33.60
   5   0  -3  384.46   32.20
  -5   0   3  447.86   33.40
   4   0  -3  127.19   38.00
   4   0  -3  141.49   32.30
  -4   0   3  187.88   41.00
  -3   0   3  385.76   29.40
   3   0  -3  386.56   29.00
   3   0  -3  386.56   29.40
  -2   0   3  568.24   38.80
   2   0  -3  510.65   38.60
   2   0  -3  520.75   38.90
   1   0  -3 2453.05  171.18
  -1   0   3 2397.36  171.28
   1   0  -3 2504.45  171.18
  -1   0   3 2318.97  171.08
   0   0  -3  205.98   15.30
   0   0   3  197.28   15.10
   0   0  -3  210.58   15.20
   1   0   3 2037.20  144.19
  -1   0  -3 1930.01  144.39
  -1   0  -3 2148.98  144.69
  -1   0  -3 2033.80  144.19
   1   0   3 1994.90  144.29
   1   0   3 2101.39  144.69
  -2   0  -3  706.73   51.69
  -2   0  -3  700.03   51.29
   2   0   3  748.63   51.19
  -2   0  -3  689.03   51.69
   2   0   3  707.43   51.69
   2   0   3  750.62   51.59
   3   0   3  351.26   28.00
  -3   0  -3  355.16   28.60
  -3   0  -3  408.86   27.90
   3   0   3  364.56   27.40
  -4   0  -3  566.94   43.20
  -4   0  -3  574.64   42.20
   4   0   3  543.95   41.60
   4   0   3  585.24   42.50
   5   0   3  273.57   23.80
   5   0   3  316.27   22.80
  -5   0  -3  251.67   24.70
   6   0   3  182.48   17.50
   6   0   3  160.28   15.60
  -6   0  -3  176.68   17.00
   8   0   3    6.60    7.40
  -8   0  -3   12.60   11.00
   8   0   3   12.20   10.00
   9   0   3   -2.60    9.60
   9   0   3   24.60    8.40
  -9   0  -3   19.70   13.20
  10   0   3   -6.80    8.50
  10   0   3   -6.80    9.90
  11   0   3   -1.20   10.30
  11   0   3  -20.40    8.40
  11   0   3   -5.40    9.30
  11  -1  -3   -5.00   10.20
  11  -1  -3   31.80    9.50
  11  -1  -3   21.70    9.50
  11  -1  -3   16.60    9.60
  11   1  -3   -4.20   10.40
  11   1  -3   29.90    9.70
  10  -1  -3   29.00   10.20
  10  -1  -3   14.60   10.80
  10   1  -3   12.20   10.60
   9  -1  -3   78.09   12.40
   9  -1  -3   44.30   11.10
   9  -1  -3   50.39   12.80
   9   1  -3   74.99   12.30
   8  -1  -3  168.78   18.30
   8  -1  -3  187.58   18.50
   8  -1  -3  166.68   20.40
   8   1  -3  158.38   20.10
   8   1  -3  155.88   18.40
   7  -1  -3  127.49   16.40
   7  -1  -3  124.89   17.30
   7  -1  -3  169.78   18.40
   7   1  -3  138.79   15.70
   7   1  -3  143.29   17.60
   6  -1  -3  188.88   18.40
  -6  -1   3  204.08   19.80
   6  -1  -3  217.28   19.90
   6  -1  -3  195.58   18.10
   6   1  -3  203.98   18.50
   6   1  -3  203.48   19.90
  -5  -1   3   50.59   10.00
   5  -1  -3   38.50    8.30
   5  -1  -3   46.50    8.20
  -5   1   3   58.99    9.90
   5   1  -3   47.60    8.40
   5   1  -3   50.19   10.10
   4  -1  -3  314.27   26.10
   4  -1  -3  296.97   25.40
  -4  -1   3  350.36   26.90
  -4   1   3  369.06   26.80
   4   1  -3  302.27   25.70
   3  -1  -3  133.59   13.20
  -3  -1   3  150.68   13.90
   3  -1  -3  142.09   12.70
  -3   1   3  154.28   13.60
   3   1  -3  139.89   12.90
   3   1  -3  140.59   13.50
   2  -1  -3 1295.37   93.29
   2  -1  -3 1362.36   93.09
  -2  -1   3 1353.76   93.29
   2   1  -3 1232.78   93.39
  -2   1   3 1328.87   93.19
   2   1  -3 1296.27   93.09
  -2   1   3 1287.97   93.39
  -1  -1   3 2847.52  216.08
  -1  -1   3 3183.68  216.18
   1  -1  -3 3009.00  216.08
   1  -1  -3 3162.98  216.18
  -1   1   3 2902.41  215.98
   1   1  -3 3108.29  216.18
  -1   1   3 3320.07  216.28
   1   1  -3 2916.61  216.08
   0  -1  -3   72.79    6.70
   0  -1   3   72.49    7.70
   0  -1  -3   70.89    7.50
   0  -1  -3   71.79    6.40
   0  -1   3   73.09    6.70
   0  -1   3   73.89    6.20
   0   1  -3   85.89    7.30
   0   1   3   73.49    6.80
   0   1  -3   64.49    6.20
   0   1   3   74.19    6.20
   0   1   3   64.49    7.60
   0   1  -3   67.89    7.50
  -1  -1  -3 1510.05  103.79
   1  -1   3 1347.07  103.89
  -1  -1  -3 1416.06  103.99
   1  -1   3 1581.94  104.29
  -1  -1  -3 1492.05  104.29
  -1   1  -3 1365.96  103.99
   1   1   3 1569.04  104.29
   1   1   3 1331.77  103.79
  -1   1  -3 1527.65  103.69
   1   1   3 1405.16  103.89
  -1   1  -3 1595.44  104.29
  -2  -1  -3 1244.18   97.69
   2  -1   3 1343.57   97.69
   2  -1   3 1425.76   97.59
  -2  -1  -3 1407.66   97.39
  -2  -1  -3 1347.37   97.69
  -2   1  -3 1356.46   97.69
   2   1   3 1381.66   97.29
   2   1   3 1434.06   97.69
  -2   1  -3 1428.66   97.79
   2   1   3 1349.07   97.79
  -3  -1  -3  174.48   16.60
  -3  -1  -3  199.38   15.90
   3  -1   3  201.88   14.80
   3  -1   3  179.68   15.60
  -3   1  -3  183.78   16.60
   3   1   3  186.28   15.20
  -3   1  -3  154.88   15.80
   3   1   3  199.08   16.00
  -4  -1  -3  294.47   26.60
   4  -1   3  333.37   25.70
  -4  -1  -3  325.07   25.90
  -4   1  -3  320.97   25.20
   4   1   3  305.07   25.60
  -4   1  -3  311.07   26.60
   4   1   3  322.67   25.30
   5  -1   3  154.68   15.50
   5  -1   3  154.98   16.20
  -5  -1  -3  160.68   16.60
  -5  -1  -3  171.78   17.50
  -5   1  -3  157.18   17.40
   5   1   3  166.48   16.60
   5   1   3  162.58   15.30
   6  -1   3  151.88   15.00
   6  -1   3  124.49   12.50
  -6  -1  -3   93.39   14.20
   6   1   3  153.18   15.60
  -6   1  -3  120.79   14.10
   6   1   3  130.89   13.30
  -7  -1  -3  116.69   17.20
   7  -1   3  155.48   17.40
   7  -1   3  165.38   14.70
   7   1   3  145.99   14.80
  -7   1  -3  123.29   16.70
   7   1   3  152.68   17.50
  -8  -1  -3  252.67   31.60
   8  -1   3  240.48   21.90
   8  -1   3  265.77   24.10
   8   1   3  246.48   24.50
  -8   1  -3  241.58   24.30
   8   1   3  246.08   21.70
   9  -1   3   79.29   14.40
  -9  -1  -3   75.79   15.70
   9  -1   3   52.59   10.20
   9   1   3   78.99   13.60
  -9   1  -3   88.19   14.40
   9   1   3   50.29   10.10
 -10  -1  -3    9.70   10.90
  10  -1   3    5.40   10.80
  10  -1   3    8.40    8.20
  10   1   3    8.50   10.20
  10   1   3    1.90    8.60
  11  -1   3  -24.50    8.10
  11  -1   3   -0.30    9.60
  11   1   3   -9.80    9.80
  11   1   3   11.00   10.70
  11   1   3  -16.00    9.40
  11  -2  -3   37.60    9.60
  11  -2  -3    4.80    9.60
  11  -2  -3   13.10   10.70
  11  -2  -3   17.00    9.00
  11   2  -3   16.30    9.00
  11   2  -3    0.20   10.80
  10  -2  -3   18.60    9.20
  10  -2  -3   29.10    9.70
  10  -2  -3   15.20   11.60
  10   2  -3   35.60   10.30
  10   2  -3   10.50   10.30
   9  -2  -3    4.40    8.20
   9  -2  -3   14.20    8.40
   9  -2  -3    0.70    9.20
   9   2  -3    8.30   12.40
   9   2  -3    6.80    8.90
   8  -2  -3   47.00   19.10
   8  -2  -3   43.60   13.10
   8  -2  -3   36.80   10.40
   8   2  -3   33.40   10.40
   8   2  -3   43.50   12.20
   7  -2  -3   53.89    9.70
   7  -2  -3   21.10   10.30
   7  -2  -3   51.39   10.80
   7   2  -3   47.20   11.10
   7   2  -3   54.39   10.40
   6  -2  -3   36.50    7.70
  -6  -2   3   39.80    9.90
   6  -2  -3   38.50    8.90
   6  -2  -3   25.60    7.50
   6   2  -3   22.50    7.90
   6   2  -3   41.50    9.70
   5  -2  -3  286.57   22.40
   5  -2  -3  251.97   21.80
  -5  -2   3  255.47   23.00
  -5   2   3  260.37   22.90
   5   2  -3  269.87   22.30
   5   2  -3  274.37   23.40
  -4  -2   3  210.68   19.30
   4  -2  -3  198.48   17.60
   4  -2  -3  189.78   18.00
   4   2  -3  216.68   20.00
  -4   2   3  231.78   19.00
   4   2  -3  183.98   17.90
   3  -2  -3  392.76   30.40
   3  -2  -3  401.16   30.90
  -3   2   3  457.75   31.00
   3   2  -3  390.56   30.70
  -2  -2   3  627.14   43.00
   2  -2  -3  548.45   42.80
   2  -2  -3  618.24   42.60
   2   2  -3  576.14   42.70
  -2   2   3  622.24   42.80
  -2   2   3  600.64   43.10
   2   2  -3  540.55   43.00
   1  -2  -3  884.51   66.89
   1  -2  -3  987.10   66.99
  -1  -2   3  962.50   66.89
  -1  -2   3  844.82   66.89
   1  -2  -3  967.70   66.59
  -1   2   3 1023.00   66.69
   1   2  -3  844.42   66.89
  -1   2   3  936.81   67.09
   1   2  -3  978.90   66.79
   1   2  -3  938.41   66.99
   0  -2   3  145.99   12.50
   0  -2  -3  157.18   11.50
   0  -2   3  142.99   11.80
   0  -2   3  148.79   11.50
   0  -2  -3  155.68   11.80
   0  -2  -3  158.08   12.40
   0   2   3  164.78   12.50
   0   2   3  162.98   11.90
   0   2  -3  137.39   11.60
   0   2  -3  137.29   11.50
   0   2  -3  153.88   12.50
   0   2   3  151.18   11.30
  -1  -2  -3  529.45   38.30
   1  -2   3  540.15   38.60
   1  -2   3  492.05   38.10
  -1  -2  -3  558.24   38.20
  -1  -2  -3  562.24   38.70
   1   2   3  529.15   38.10
  -1   2  -3  544.05   38.50
   1   2   3  516.15   38.10
   1   2   3  569.94   38.70
  -1   2  -3  480.25   38.20
  -2  -2  -3  353.16   25.30
  -2  -2  -3  332.27   25.60
   2  -2   3  361.56   25.40
  -2  -2  -3  301.17   25.60
   2  -2   3  360.56   25.50
   2   2   3  334.47   25.70
  -2   2  -3  363.06   25.70
   2   2   3  347.97   25.00
   2   2   3  315.37   25.40
   3  -2   3  156.78   17.60
  -3  -2  -3  171.58   16.00
  -3  -2  -3  175.88   17.30
   3  -2   3  185.78   15.80
   3   2   3  218.68   15.80
   3   2   3  209.98   16.50
  -3   2  -3  202.78   17.10
  -4  -2  -3  312.07   29.10
  -4  -2  -3  399.86   28.80
   4  -2   3  368.46   28.50
   4   2   3  335.17   28.50
   4   2   3  413.96   29.50
  -4   2  -3  371.86   29.40
   4   2   3  322.07   27.90
  -5  -2  -3  132.29   15.40
   5   2   3  141.49   13.70
   6  -2   3  176.18   16.80
  -6  -2  -3  167.18   17.20
   6   2   3  203.08   17.90
   6   2   3  144.09   15.30
  -7  -2  -3   76.79   12.40
   7  -2   3   66.29    9.70
   7   2   3   67.99   12.00
  -7   2  -3   73.69   11.60
   7   2   3   67.49   10.10
   8  -2   3   70.29   12.90
   8  -2   3   54.19   10.40
  -8  -2  -3   69.69   14.60
   8   2   3   63.89   11.00
   8   2   3   93.49   14.20
  -8   2  -3   74.69   13.30
  -9  -2  -3   25.60   12.10
   9  -2   3    1.00    8.70
   9  -2   3    9.40    9.70
   9   2   3   13.50   10.40
   9   2   3    2.40    8.60
  10  -2   3    1.40    8.40
 -10  -2  -3   27.30   13.70
  10  -2   3   22.10   10.90
  10   2   3   19.40   11.00
  11  -2   3   14.90   10.20
  11  -2   3   27.40   12.00
  11   2   3   16.10   10.50
  11   2   3   29.80   11.80
  11   2   3   32.70   11.40
  11  -3  -3   15.00   10.60
  11  -3  -3   11.80    8.70
  11  -3  -3   34.50    9.70
  11  -3  -3    2.70    9.60
  11   3  -3   -0.90   10.60
  11   3  -3   26.80    9.20
  10  -3  -3    5.40    8.20
  10  -3  -3    9.40    8.80
  10  -3  -3    0.70    9.00
  10   3  -3    1.00   10.20
  10   3  -3   13.40    9.50
   9  -3  -3   40.10   10.00
   9  -3  -3   37.20    9.50
   9  -3  -3   29.70   11.30
   9   3  -3    1.10   11.00
   9   3  -3   28.50   10.50
   8  -3  -3   46.70   11.40
   8  -3  -3   86.59   14.20
   8   3  -3   74.19   12.40
   8   3  -3   67.69   13.40
   7  -3  -3  146.79   16.70
   7  -3  -3  117.99   14.60
   7   3  -3  125.49   16.80
   7   3  -3  136.09   15.60
   6  -3  -3  152.98   14.90
  -6  -3   3  140.29   16.60
   6  -3  -3  142.49   14.30
   6   3  -3  139.69   16.60
   6   3  -3  137.19   15.10
  -5  -3   3   46.70    9.90
   5  -3  -3   29.10    7.40
   5  -3  -3   41.60    7.60
   5   3  -3   60.59   10.50
   5   3  -3   32.90    8.00
   4  -3  -3  232.38   20.10
   4  -3  -3  252.07   20.70
  -4  -3   3  267.17   22.00
   4   3  -3  225.88   20.50
   4   3  -3  251.27   21.90
  -3  -3   3   70.69    9.70
   3  -3  -3   62.89    8.40
   3  -3  -3   65.49    8.90
   3   3  -3   61.39    9.00
  -3   3   3   70.39    9.60
  -3   3   3   73.79   10.20
  -2  -3   3  575.34   40.70
   2  -3  -3  575.24   40.00
   2  -3  -3  518.45   40.40
  -2   3   3  609.14   40.40
  -2   3   3  565.74   40.70
   2   3  -3  475.55   40.30
   2   3  -3  570.54   40.40
   1  -3  -3  368.66   28.30
  -1  -3   3  415.26   29.20
   1  -3  -3  400.86   29.10
  -1  -3   3  396.76   28.80
   1  -3  -3  392.46   28.90
   1   3  -3  374.96   28.60
   1   3  -3  389.96   29.00
  -1   3   3  389.96   29.00
  -1   3   3  397.66   28.50
   1   3  -3  433.26   29.10
   0  -3  -3  812.42   61.89
   0  -3   3  914.01   61.99
   0  -3  -3  867.51   61.69
   0  -3   3  870.01   61.49
   0  -3  -3  866.11   61.49
   0   3  -3  954.10   61.99
   0   3   3  794.92   61.29
   0   3  -3  869.11   61.49
   0   3   3  808.82   61.69
   0   3   3  899.71   61.89
   1  -3   3  520.45   39.50
  -1  -3  -3  547.15   39.70
   1  -3   3  563.04   39.00
  -1  -3  -3  553.34   39.30
  -1  -3  -3  542.15   39.10
  -1   3  -3  526.85   39.10
   1   3   3  485.05   41.20
   1   3   3  541.15   39.10
   1   3   3  568.44   39.00
  -1   3  -3  569.34   39.50
  -2  -3  -3  317.57   26.70
  -2  -3  -3  363.86   26.40
   2  -3   3  350.16   26.40
  -2  -3  -3  372.76   26.80
   2  -3   3  357.86   26.10
   2   3   3  369.46   26.70
   2   3   3  359.96   26.10
  -2   3  -3  366.86   26.60
   2   3   3  331.77   26.30
  -3  -3  -3  131.59   12.80
  -3  -3  -3  125.49   12.40
   3  -3   3  118.39   12.00
  -3  -3  -3  103.69   13.50
   3   3   3  111.59   11.70
  -3   3  -3  116.69   13.10
   3   3   3  130.69   12.80
   3   3   3  124.99   13.70
   4  -3   3  123.59   13.50
  -4  -3  -3   97.59   14.00
   4   3   3  126.39   12.80
   4   3   3  103.89   14.20
   5  -3   3  101.69   13.10
  -5  -3  -3  108.39   12.80
   5   3   3   96.09   12.30
   5   3   3  108.99   12.70
  -5   3  -3   94.39   13.20
  -6  -3  -3   27.70    9.60
   6  -3   3   36.30    8.30
   6   3   3   24.70    9.00
  -6   3  -3   16.20    8.60
   6   3   3   43.40    7.60
   7  -3   3   18.40    8.70
   7   3   3    7.30    9.10
   8  -3   3   85.99   12.10
  -8  -3  -3  113.89   15.90
   8  -3   3   85.49   14.10
   8   3   3  108.99   15.00
   8   3   3   76.49   12.10
   9  -3   3   13.40    8.70
  -9  -3  -3   19.00   13.20
   9  -3   3   26.80   10.90
   9   3   3    6.60   10.70
   9   3   3    8.90    9.10
 -10  -3  -3   29.00   12.80
  10  -3   3   -1.00    8.80
  10  -3   3   16.90    9.80
  10   3   3    5.00    9.40
  10   3   3   21.60   11.60
  11  -3   3   -0.50    9.60
 -11  -3  -3    5.50   11.00
  11   3   3  -12.60    8.70
  11   3   3    7.10   10.80
  11   3   3   19.40   12.10
  11  -4  -3    7.20    8.80
  11  -4  -3   -3.20    9.80
  11  -4  -3    4.60    8.90
  11  -4  -3   20.30    8.70
  11   4  -3   26.50    9.20
  11   4  -3    0.40   11.20
  10  -4  -3   65.49   11.20
  10  -4  -3   42.60   11.20
  10  -4  -3   32.20   11.20
  10  -4  -3   37.10    9.60
  10   4  -3   50.19   13.40
  10   4  -3   13.50   11.80
   9  -4  -3    5.90    7.60
   9  -4  -3    3.60    9.40
   9  -4  -3   12.00    7.90
   9   4  -3   -0.40   10.50
   9   4  -3    6.50    8.90
   8  -4  -3   25.50   10.30
   8  -4  -3   31.00   10.00
   8  -4  -3   11.20    9.10
   8   4  -3    4.80   11.10
   8   4  -3   19.60    9.80
   7  -4  -3   68.99   10.80
   7  -4  -3   28.90   14.40
   7  -4  -3   64.99   11.90
   7   4  -3   65.99   12.00
   7   4  -3   67.09   11.50
  -6  -4   3   67.89   12.30
   6  -4  -3   74.29    9.80
   6   4  -3   67.49   10.40
   6   4  -3   68.19   11.40
  -5  -4   3  116.19   14.70
   5  -4  -3  102.09   12.10
   5   4  -3  112.49   14.60
   5   4  -3  101.99   12.70
  -4  -4   3   42.20    9.70
   4  -4  -3   38.20    7.40
   4  -4  -3   57.19    8.30
   4   4  -3   75.49   11.10
   4   4  -3   44.40    8.60
   3  -4  -3  212.38   19.40
  -3  -4   3  240.38   20.90
  -3   4   3  254.87   20.10
  -3   4   3  257.87   20.00
   2  -4  -3  298.37   24.40
  -2  -4   3  305.27   24.60
   2  -4  -3  353.96   23.90
  -2  -4   3  347.27   24.90
  -2   4   3  368.36   24.40
  -2   4   3  335.97   24.70
   2   4  -3  283.47   25.10
   2   4  -3  342.47   24.40
   2   4  -3  283.77   24.40
   1  -4  -3  222.18   17.20
   1  -4  -3  239.58   17.50
  -1  -4   3  235.08   17.20
  -1  -4   3  254.97   17.60
   1   4  -3  218.28   16.90
  -1   4   3  216.08   17.30
  -1   4   3  203.18   16.60
   0  -4   3  208.58   15.60
   0  -4  -3  184.78   14.90
   0  -4   3  217.48   14.70
   0  -4  -3  164.68   15.50
   0   4   3  178.88   15.00
   0   4  -3  202.68   14.70
   0   4   3  196.18   15.70
   0   4  -3  200.18   15.50
   1  -4   3  371.06   27.00
  -1  -4  -3  382.06   27.90
   1  -4   3  365.16   27.60
  -1  -4  -3  394.06   27.40
  -1  -4  -3  380.66   27.30
   1   4   3  404.76   27.90
   1   4   3  383.36   27.10
  -1   4  -3  359.96   27.20
  -1   4  -3  348.57   27.50
   1   4   3  337.47   27.20
  -2  -4  -3  222.08   19.00
  -2  -4  -3  231.68   18.70
   2  -4   3  250.07   18.20
   2  -4   3  235.98   18.60
  -2  -4  -3  248.18   19.10
   2   4   3  227.98   18.20
   2   4   3  229.88   18.60
   2   4   3  256.27   18.90
  -2   4  -3  236.28   18.60
  -3  -4  -3  464.95   37.70
  -3  -4  -3  463.65   37.20
   3  -4   3  527.05   36.90
  -3  -4  -3  483.45   37.40
   3   4   3  561.14   40.30
   3   4   3  493.15   37.30
  -3   4  -3  500.05   37.50
   4  -4   3  112.69   12.60
  -4  -4  -3   95.89   12.70
  -4  -4  -3   96.99   13.60
  -4  -4  -3   71.49   13.40
   4   4   3  105.49   13.60
   4   4   3  127.39   12.80
  -4   4  -3  103.79   12.90
   4   4   3  101.69   12.70
   5  -4   3  160.38   15.90
  -5  -4  -3  161.08   16.80
   5   4   3  145.79   16.40
   5   4   3  163.38   15.40
   5   4   3  145.89   15.00
  -5   4  -3  179.18   17.20
   6  -4   3   95.19   12.30
  -6  -4  -3   88.99   12.60
   6   4   3   69.79   10.30
  -6   4  -3  103.89   14.20
   6   4   3   86.19   12.70
   7  -4   3   72.69   11.50
  -7  -4  -3   67.69   13.00
   7   4   3   72.19   12.20
   7   4   3   48.00    9.50
   8  -4   3   47.20   11.50
   8   4   3   41.80   10.00
   8   4   3   56.19   12.80
   9  -4   3   51.99   11.30
   9  -4   3   25.70    9.60
   9   4   3   52.59   12.70
   9   4   3   24.50    9.70
  10  -4   3   19.50   10.80
 -10  -4  -3   12.90   13.50
  10  -4   3    0.70    9.10
  10   4   3   13.50   11.20
  10   4   3   13.30   15.10
  10   4   3   14.20    9.20
 -11  -4  -3    4.80   22.20
  11  -4   3    1.10    8.80
  11   4   3   48.40   15.70
  11   4   3   -5.90    9.20
  11   4   3    5.40   10.60
  11  -5  -3   15.60    8.50
  11  -5  -3    2.20    8.80
  11  -5  -3   13.10    8.70
  11  -5  -3    1.90   10.50
  11   5  -3  -11.70   10.70
  11   5  -3   23.70    9.80
  10  -5  -3   20.30   10.10
  10  -5  -3   12.90   10.10
  10  -5  -3   18.40    8.90
  10  -5  -3   41.60   10.20
  10   5  -3   24.20   15.30
  10   5  -3   11.00   11.70
   9  -5  -3   41.60   11.90
   9  -5  -3   36.50    9.20
   9   5  -3   34.20   10.60
   9   5  -3   11.50   11.60
   8  -5  -3   27.40   11.20
   8  -5  -3   13.70    8.70
   8  -5  -3   37.70    9.50
   8   5  -3   18.20   11.40
   8   5  -3   21.30    9.50
   7  -5  -3   47.60    9.30
   7  -5  -3   16.20   13.30
   7   5  -3   56.59   14.00
   7   5  -3   25.30   10.40
   6  -5  -3   14.50    6.60
   6  -5  -3   27.20    6.90
  -6  -5   3   48.80   10.40
   6   5  -3   19.10    7.50
   6   5  -3   35.20    9.00
  -5  -5   3   62.89   10.50
   5  -5  -3   57.49    8.40
   5   5  -3   50.09    9.00
   5   5  -3   53.69   10.50
  -4  -5   3   44.70   10.20
   4  -5  -3   52.49    7.60
   4  -5  -3   57.99    8.20
  -4   5   3   57.99    9.60
   4   5  -3   55.89   10.40
   4   5  -3   52.59    8.70
   3  -5  -3  748.83   56.29
  -3  -5   3  800.62   57.19
   3  -5  -3  855.41   56.09
   3   5  -3  681.73   56.09
  -3   5   3  781.92   56.39
  -3   5   3  809.82   56.69
   3   5  -3  826.02   56.59
   3   5  -3  704.23   56.99
  -2  -5   3  893.21   70.29
   2  -5  -3  988.00   70.39
  -2  -5   3 1032.90   70.69
   2   5  -3  992.30   70.39
   2   5  -3  970.20   70.39
  -2   5   3 1015.30   70.59
   2   5  -3  981.20   70.79
  -1  -5   3  358.06   25.10
   1  -5  -3  326.47   24.80
  -1  -5   3  316.37   25.20
   1  -5  -3  326.77   25.30
   1   5  -3  332.47   24.70
   1   5  -3  340.67   25.30
  -1   5   3  347.77   25.10
   1   5  -3  338.27   25.30
   0  -5   3  881.31   64.99
   0  -5  -3  910.91   65.09
   0  -5   3  926.31   64.59
   0  -5  -3  940.41   64.69
   0   5  -3  853.61   64.49
   0   5   3  944.01   64.79
   0   5   3  889.71   64.99
   0   5  -3  903.51   64.89
   1  -5   3  307.67   22.00
   1  -5   3  316.57   22.80
  -1  -5  -3  298.67   23.10
  -1  -5  -3  288.97   22.30
  -1   5  -3  295.87   22.10
   1   5   3  278.77   22.00
  -1   5  -3  319.87   22.70
   1   5   3  301.17   23.00
   1   5   3  290.17   22.20
  -2  -5  -3  949.40   71.49
   2  -5   3 1051.89   71.39
  -2  -5  -3 1033.30   71.69
   2  -5   3  975.10   70.99
  -2  -5  -3  937.11   71.29
   2   5   3  958.90   71.19
   2   5   3 1032.40   71.19
  -2   5  -3 1023.60   71.39
  -3  -5  -3  641.14   45.80
  -3  -5  -3  641.74   45.90
   3  -5   3  623.64   45.20
  -3  -5  -3  558.04   46.00
  -3   5  -3  604.04   45.60
   3   5   3  637.84   45.70
   3   5   3  656.33   45.40
   3   5   3  570.54   46.10
  -4  -5  -3   24.20    8.70
   4  -5   3   34.50    7.00
  -4  -5  -3   33.10    8.80
   4   5   3   38.10    8.90
   4   5   3   23.90    8.20
  -4   5  -3   24.20    8.00
   4   5   3   32.90    7.60
  -5  -5  -3   40.10    9.60
   5  -5   3   35.60    7.70
  -5   5  -3   45.40    9.30
   5   5   3   44.70    9.20
   5   5   3   45.20    8.90
   5   5   3   37.20    7.70
   6  -5   3   39.40    8.00
  -6  -5  -3   47.80   10.50
  -6   5  -3   56.69   10.70
   6   5   3   55.39   10.20
   6   5   3   20.00    8.10
   6   5   3   31.40    7.70
   7  -5   3    7.20    8.50
  -7  -5  -3    3.60   10.60
   7   5   3    5.40    9.10
   7   5   3    8.00    8.80
   7   5   3   24.20    9.00
   8  -5   3   31.40    9.40
   8  -5   3   54.59   11.00
  -8  -5  -3   74.99   13.90
   8   5   3   44.00   10.60
   8   5   3   56.79   12.80
  -9  -5  -3   19.40   12.20
   9  -5   3   -6.00    8.00
   9   5   3   -5.90    9.90
   9   5   3    9.50    8.60
 -10  -5  -3   25.70   14.30
  10  -5   3   -0.50    8.20
  10  -5   3   -5.70    9.10
  10   5   3    7.40   11.00
  10   5   3    1.00    8.70
  10   5   3   23.30   13.30
 -11  -5  -3   25.80   14.10
  11  -5   3    3.40    9.10
  11   5   3    3.80   10.00
  11   5   3  -10.90    9.60
  11  -6  -3    8.90    8.70
  11  -6  -3    7.00    9.50
  11  -6  -3    0.20    9.10
  11  -6  -3   30.30   11.60
  11   6  -3    2.00   11.40
  10  -6  -3   34.90   11.70
  10  -6  -3   39.00   11.30
  10  -6  -3   49.50   10.10
  10   6  -3   12.50   11.80
  10   6  -3   38.90   10.50
   9  -6  -3   18.80   11.60
   9  -6  -3    7.70    7.50
   9  -6  -3   16.80    8.80
   9  -6  -3   17.90    7.70
   9   6  -3   22.10    9.40
   9   6  -3    0.90   11.30
   8  -6  -3  100.79   14.40
   8  -6  -3   89.69   12.50
   8   6  -3   73.49   14.00
   8   6  -3   79.69   13.10
   7  -6  -3   26.30    8.00
   7  -6  -3   -1.00    9.70
   7   6  -3    5.00   11.50
   7   6  -3   15.80   10.30
   6  -6  -3  164.98   15.60
  -6  -6   3  162.08   18.50
   6  -6  -3  192.18   16.40
   6   6  -3  131.49   17.20
   6   6  -3  195.68   18.90
   5  -6  -3  319.07   26.90
  -5  -6   3  381.56   28.90
   5   6  -3  344.67   28.20
   4  -6  -3   67.09    9.50
  -4  -6   3   68.89   10.80
   4   6  -3   67.79    9.20
   4   6  -3   73.49    9.60
  -4   6   3   83.49   11.10
   4   6  -3   81.39   11.10
  -3  -6   3  318.17   26.40
  -3  -6   3  290.77   25.00
   3  -6  -3  315.47   24.90
   3   6  -3  317.57   25.20
  -3   6   3  354.46   25.70
   3   6  -3  321.57   25.20
   3   6  -3  346.47   26.70
   2  -6  -3  619.24   42.20
   2   6  -3  529.25   42.70
   2   6  -3  610.54   42.10
   2   6  -3  539.85   42.20
  -1  -6   3  737.53   55.49
   1  -6  -3  736.63   55.29
  -1  -6   3  830.62   55.59
   1  -6  -3  837.52   55.59
  -1   6   3  716.43   55.39
   0  -6  -3  356.06   27.70
   0  -6   3  383.86   27.60
   0  -6   3  384.06   28.80
   0  -6  -3  363.86   28.40
   0   6  -3  378.06   27.50
   0   6   3  385.16   27.90
   0   6   3  385.26   28.20
   0   6  -3  389.26   28.20
  -1  -6  -3 1202.98   91.29
  -1  -6  -3 1264.77   91.69
   1  -6   3 1352.16   90.99
   1  -6   3 1253.27   91.49
   1   6   3 1243.78   91.59
  -1   6  -3 1231.88   91.39
  -1   6  -3 1379.26   91.19
   1   6   3 1319.67   91.29
  -2  -6  -3  328.97   26.30
  -2  -6  -3  337.97   25.90
   2  -6   3  361.56   25.60
   2  -6   3  317.17   24.80
   2   6   3  296.77   25.40
   2   6   3  356.66   26.00
  -2   6  -3  369.66   25.40
   2   6   3  306.07   25.20
  -3  -6  -3  352.56   27.10
   3  -6   3  361.66   25.60
  -3  -6  -3  318.77   26.90
   3   6   3  311.77   26.40
   3   6   3  355.56   26.40
   3   6   3  287.87   28.30
  -3   6  -3  337.97   26.60
  -4  -6  -3   81.89   11.60
   4  -6   3   80.59   10.70
  -4  -6  -3   73.99   11.20
  -4   6  -3   94.29   11.90
   4   6   3   92.49   11.60
   4   6   3   96.29   11.90
   4   6   3  105.79   11.70
  -5  -6  -3  563.94   44.00
   5   6   3  545.35   43.00
   5   6   3  572.14   43.90
  -5   6  -3  613.84   44.10
   5   6   3  589.14   43.10
  -6  -6  -3   41.60   10.00
   6  -6   3   38.60    7.70
   6   6   3   45.50    7.90
   6   6   3   18.10    8.30
  -6   6  -3   28.90    8.90
   7  -6   3   24.00    8.70
  -7  -6  -3   21.50   11.10
   7   6   3   16.50    8.60
   7   6   3   16.80    8.80
   7   6   3   20.50   10.00
  -8  -6  -3   59.39   14.30
   8  -6   3   44.30   10.80
   8   6   3   52.79   12.70
   8   6   3   45.30   10.50
  -9  -6  -3  -12.80   11.30
   9  -6   3   -0.10    8.30
   9   6   3    2.50   10.50
   9   6   3    1.30   10.10
   9   6   3    9.20   15.80
  10  -6   3  -11.20    9.10
 -10  -6  -3   -5.50   13.50
  10  -6   3    2.20    8.90
  10   6   3  -16.80    8.80
  10   6   3    2.80   10.80
  10   6   3    8.20   10.90
 -11  -6  -3    6.90   13.20
  11  -6   3   -6.60    9.30
  11   6   3   -9.80    9.40
  11   6   3    2.00   10.40
  11  -7  -3   10.30    7.70
  11  -7  -3    3.40    9.60
  11  -7  -3   -4.40    9.20
  11  -7  -3   36.50   13.10
  11   7  -3   -8.00   11.20
  10  -7  -3    4.30    9.50
  10  -7  -3   16.50   10.90
  10  -7  -3    9.50    7.50
  10   7  -3   -2.70   12.20
  10   7  -3   32.20    9.70
   9  -7  -3   19.70    7.90
   9  -7  -3    7.20    9.50
   9  -7  -3   10.10    8.50
   9  -7  -3    2.30    6.80
   9   7  -3   11.20   11.00
   9   7  -3   20.30    9.70
   8  -7  -3   15.10    9.10
   8  -7  -3   25.70    8.60
   8  -7  -3    8.40    7.70
   8   7  -3    9.30   11.30
   8   7  -3   19.90    9.60
   7  -7  -3  129.99   14.30
   7   7  -3  122.89   16.10
   7   7  -3  117.99   15.10
  -6  -7   3   91.79   13.50
   6  -7  -3   87.79   11.30
   6   7  -3   78.79   12.00
   5  -7  -3  169.98   15.30
   5  -7  -3  180.18   15.30
  -5  -7   3  176.38   17.70
   5   7  -3  155.38   16.90
   5   7  -3  168.58   15.90
   4  -7  -3   68.99    8.60
  -4  -7   3   36.90    9.30
   4   7  -3   57.89    8.90
   4   7  -3   53.39    8.70
   4   7  -3   66.39    9.80
  -4   7   3   61.49    8.70
  -3  -7   3  281.07   23.90
  -3  -7   3  283.87   22.80
   3   7  -3  299.77   24.00
   3   7  -3  292.47   22.60
  -3   7   3  269.87   22.90
  -2  -7   3  165.58   16.20
   2  -7  -3  192.88   15.20
  -2  -7   3  176.98   16.30
   2   7  -3  174.28   15.90
  -2   7   3  181.88   15.50
   2   7  -3  184.08   15.40
   2   7  -3  177.88   16.60
  -1  -7   3  752.02   56.99
   1  -7  -3  790.32   57.49
  -1  -7   3  768.32   56.79
   1  -7  -3  833.02   56.69
   1   7  -3  801.52   56.39
  -1   7   3  767.32   58.69
   1   7  -3  814.22   56.99
   1   7  -3  798.42   56.79
  -1   7   3  749.82   56.59
   0  -7  -3  208.28   17.70
   0  -7   3  201.08   15.90
   0  -7  -3  202.18   16.40
   0   7  -3  217.48   15.90
   0   7   3  199.18   17.20
   0   7  -3  211.88   17.10
   1  -7   3  808.92   55.79
  -1  -7  -3  731.33   55.59
   1  -7   3  745.63   55.09
  -1  -7  -3  765.52   56.19
   1   7   3  784.52   55.49
   1   7   3  742.93   55.89
  -1   7  -3  801.12   55.69
  -1   7  -3  780.62   55.19
  -2  -7  -3  192.78   17.70
  -2  -7  -3  172.38   18.40
   2  -7   3  193.58   15.80
   2  -7   3  199.38   16.90
  -2  -7  -3  191.98   17.50
   2   7   3  211.48   16.70
   2   7   3  189.38   16.50
  -2   7  -3  215.08   16.60
   2   7   3  190.98   17.50
  -3  -7  -3  429.06   34.70
   3  -7   3  480.85   33.30
  -3  -7  -3  393.66   34.50
   3   7   3  446.46   34.00
  -3   7  -3  481.45   34.10
   3   7   3  439.26   34.30
   4  -7   3  112.19   11.40
  -4  -7  -3  120.09   13.10
  -4  -7  -3   77.89   12.30
   4   7   3   96.69   12.30
   4   7   3  101.79   13.30
  -4   7  -3  108.29   13.30
   4   7   3   98.39   12.60
  -5  -7  -3  151.08   17.30
  -5  -7  -3  163.58   15.90
   5  -7   3  144.19   14.40
  -5   7  -3  175.48   17.00
   5   7   3  169.58   15.30
   5   7   3  162.98   15.70
   5   7   3  155.78   16.70
  -6  -7  -3   61.79   13.00
   6  -7   3   59.09    9.40
   6   7   3   56.89    9.80
  -6   7  -3   89.89   12.40
   6   7   3   37.80    9.60
   6   7   3   54.39   11.40
   7  -7   3   54.29   10.70
   7   7   3   58.09   11.70
   7   7   3   40.90   10.20
   7   7   3   51.49   10.60
   8  -7   3   62.59   11.30
  -8  -7  -3   67.19   14.60
   8   7   3   44.20   10.90
   8   7   3   59.99   11.70
   8   7   3   89.89   14.60
  -9  -7  -3   27.80   12.90
   9  -7   3   18.40    9.00
   9   7   3   19.30   11.40
   9   7   3   36.40   11.50
   9   7   3   12.00    9.30
  10  -7   3    8.60    9.20
 -10  -7  -3    1.20   13.20
  10   7   3    3.10   10.80
  10   7   3   21.90   11.10
  10   7   3  -12.90    9.00
 -11  -7  -3    4.40   12.70
  11  -7   3  -12.40    8.90
  11  -7   3   17.30    8.30
  11   7   3  -12.70   10.50
  11   7   3  -15.90    9.20
  11  -8  -3   46.40   14.70
  11  -8  -3   18.70   10.60
  11  -8  -3   18.30   10.70
  11  -8  -3   21.10    8.20
  11   8  -3    6.00   12.00
  10  -8  -3    0.00    7.20
  10  -8  -3   22.20    8.50
  10  -8  -3   -2.50   10.30
  10  -8  -3    4.50    9.40
  10   8  -3   15.10    8.80
  10   8  -3  -19.60   11.80
   9  -8  -3    0.40    8.80
   9  -8  -3    4.30    6.50
   9  -8  -3   11.20    7.90
   9  -8  -3    2.20    9.20
   9   8  -3   -7.00   11.40
   9   8  -3   14.50    9.00
   8  -8  -3    5.90    6.60
   8  -8  -3   22.70    8.40
   8  -8  -3   21.00   10.40
   8  -8  -3   39.10   10.60
   8   8  -3   24.70    9.40
  -7  -8   3   36.70   12.70
   7  -8  -3   34.70    8.40
   7   8  -3   28.80   10.90
   7   8  -3   29.30    9.40
  -6  -8   3   50.59   12.60
   6  -8  -3   39.40    7.40
   6  -8  -3   54.39    8.50
   6   8  -3   44.90    9.40
   6   8  -3   44.20   10.90
  -5  -8   3   63.79   11.80
  -5  -8   3   60.99    9.10
   5  -8  -3   66.09    9.00
  -5  -8   3   57.79    9.60
   5   8  -3   72.89    9.80
   5   8  -3   75.29   11.50
   5   8  -3   79.79   10.10
  -4  -8   3  205.68   18.50
   4  -8  -3  172.28   16.10
  -4  -8   3  193.18   16.60
   4   8  -3  204.38   18.20
  -4   8   3  199.48   17.20
   4   8  -3  190.28   16.60
   4   8  -3  184.88   16.90
   3  -8  -3  228.48   20.40
  -3  -8   3  313.67   21.30
  -3   8   3  247.08   21.00
  -2  -8   3  120.39   13.30
   2  -8  -3  127.99   12.00
  -2  -8   3  122.79   13.60
   2   8  -3  124.29   12.90
  -2   8   3  123.79   12.30
   2   8  -3  150.28   14.20
   2   8  -3  121.79   12.10
  -1  -8   3  108.39   12.00
   1  -8  -3  100.89   10.40
  -1  -8   3   90.79   12.00
  -1   8   3   87.49   10.50
   1   8  -3  117.29   11.90
   1   8  -3  110.39    9.90
   0  -8   3  158.28   19.40
   0  -8  -3  190.88   16.30
   0  -8   3  209.18   15.70
   0  -8  -3  168.18   17.80
   0   8   3  188.38   16.90
   0   8  -3  224.48   17.00
   0   8   3  180.08   16.20
   0   8  -3  224.28   15.60
   1  -8   3  114.89   10.30
  -1  -8  -3  125.39   12.20
  -1  -8  -3  133.29   13.60
   1  -8   3  124.19   12.60
   1   8   3  110.39   12.80
  -1   8  -3  100.29   12.70
   1   8   3  104.89   11.30
  -1   8  -3  128.69   10.70
  -2  -8  -3  131.19   16.00
   2  -8   3  162.08   14.90
  -2  -8  -3  153.78   15.90
  -2   8  -3  178.08   14.40
   2   8   3  159.68   14.70
   2   8   3  155.98   15.60
   3  -8   3  709.73   46.10
  -3  -8  -3  544.75   47.00
  -3  -8  -3  618.44   47.20
   3   8   3  632.04   46.60
  -3   8  -3  656.63   46.60
   3   8   3  607.34   46.80
  -4  -8  -3  235.68   22.30
  -4  -8  -3  248.28   22.00
   4  -8   3  266.67   20.70
  -4   8  -3  276.37   22.20
   4   8   3  259.97   21.50
   4   8   3  262.97   22.20
   4   8   3  242.58   22.00
   5  -8   3   49.70    7.30
  -5  -8  -3   62.49   11.30
  -5  -8  -3   31.30    9.70
   5   8   3   43.70    9.50
   5   8   3   48.60    9.60
   5   8   3   59.79    8.90
  -5   8  -3   61.89   10.00
  -6  -8  -3   14.50   10.00
   6  -8   3   20.10    6.70
   6   8   3   15.90    9.00
   6   8   3   20.30    8.60
  -6   8  -3   13.00    9.10
   6   8   3   15.00    8.90
  -7  -8  -3   10.40   12.20
   7  -8   3   24.00    8.70
   7   8   3   16.30    9.50
   7   8   3   29.90    9.70
   7   8   3   38.60   10.80
  -8  -8  -3   42.20   13.50
   8  -8   3   27.30    9.70
   8   8   3   27.00    9.60
   8   8   3   59.29   12.50
  -9  -8  -3    4.10   11.50
   9  -8   3   -3.50    8.60
   9   8   3   10.60   10.30
   9   8   3   13.80   11.20
   9   8   3    1.50    9.10
  10  -8   3   12.10    7.60
  10  -8   3  -15.60    8.70
  10   8   3   15.40   11.30
  10   8   3    2.40   10.60
  10   8   3   -7.70    9.30
 -11  -8  -3   33.60   15.70
  11  -8   3    5.40   11.10
  11   8   3   33.90   12.70
  11   8   3    9.90   10.30
  11  -9  -3    6.90   10.50
  11  -9  -3   25.40    8.20
  11  -9  -3   24.50   11.10
  11  -9  -3    4.40   10.50
  11   9  -3   -8.10   12.00
  10  -9  -3   27.20    7.80
  10  -9  -3   17.80    7.50
  10  -9  -3    8.40    9.30
  10  -9  -3   21.10   11.40
  10   9  -3   26.80    9.10
  10   9  -3    4.50   12.60
   9  -9  -3   54.09   12.80
   9  -9  -3   34.20    8.20
   9  -9  -3   62.29   10.40
   9  -9  -3   36.30   10.90
   9   9  -3   63.79   11.70
   9   9  -3   11.10   12.10
   8  -9  -3   18.90    8.20
   8  -9  -3    8.40    6.90
   8  -9  -3    6.90    8.60
   8   9  -3   12.80   11.80
   8   9  -3   14.60    9.10
   7  -9  -3   24.80    9.10
   7  -9  -3   35.00    7.80
   7  -9  -3   14.40    7.00
  -7  -9   3   21.70   12.00
   7   9  -3   25.50   11.10
   7   9  -3   14.90    8.80
   6  -9  -3  292.67   22.60
  -6  -9   3  291.37   25.80
   6   9  -3  251.27   24.50
   6   9  -3  263.77   23.60
  -5  -9   3  135.39   12.70
  -5  -9   3  132.89   15.20
   5  -9  -3  120.99   11.70
  -5  -9   3  111.69   14.90
   5   9  -3  102.59   14.10
   5   9  -3   88.99   12.60
   5   9  -3   91.69   12.60
  -4  -9   3  198.68   17.00
   4  -9  -3  210.98   16.50
  -4  -9   3  192.58   18.40
  -4  -9   3  175.08   18.10
  -4  -9   3  189.88   16.60
   4   9  -3  175.88   16.70
  -4   9   3  199.88   16.90
   4   9  -3  183.28   18.00
   4   9  -3  184.28   16.70
   3  -9  -3   71.49    8.70
  -3  -9   3   47.90    9.10
  -3  -9   3   56.39    9.50
  -3  -9   3   96.09   12.00
  -3   9   3   71.09    9.30
  -2  -9   3  133.39   14.20
  -2  -9   3  133.99   14.70
   2  -9  -3  139.09   12.50
  -2  -9   3  120.59   14.00
   2   9  -3  140.49   17.90
   2   9  -3  128.69   13.50
   2   9  -3  130.99   12.40
  -2   9   3  138.99   12.80
   1  -9  -3  334.97   23.10
   1  -9  -3  278.37   22.10
  -1  -9   3  279.47   22.40
  -1   9   3  261.97   22.20
   0  -9  -3   90.89   13.60
   0  -9   3   61.59    8.50
   0  -9   3   85.89   10.70
   0  -9  -3   72.29    9.70
   0   9   3   89.19   10.20
   0   9  -3   75.29    8.20
   0   9   3   69.79    9.60
   0   9  -3   85.79   10.50
  -1  -9  -3  471.65   36.70
   1  -9   3  479.25   36.30
  -1  -9  -3  433.86   35.90
  -1   9  -3  535.35   35.30
   1   9   3  507.45   35.70
   1   9   3  470.85   36.20
  -1   9  -3  461.45   36.00
   2  -9   3  117.79   10.70
  -2  -9  -3  129.79   14.00
   2  -9   3  115.99   12.30
  -2  -9  -3  124.69   14.40
   2   9   3  107.79   11.90
  -2   9  -3  123.79   11.90
   2   9   3  103.79   12.40
   2   9   3  123.29   13.20
  -3  -9  -3  134.19   14.80
   3  -9   3  116.29   11.50
   3   9   3  123.39   13.50
   3   9   3  156.18   16.10
   3   9   3  110.29   13.40
  -3   9  -3  135.99   13.10
  -4  -9  -3  181.18   19.30
  -4  -9  -3  215.18   19.20
   4  -9   3  199.78   16.90
   4   9   3  193.78   19.10
   4   9   3  201.88   18.40
  -4   9  -3  247.08   19.00
   4   9   3  218.18   18.20
  -5  -9  -3  160.68   18.20
  -5  -9  -3  171.18   17.50
   5  -9   3  181.18   15.60
   5   9   3  160.08   17.10
   5   9   3  173.58   17.70
  -5   9  -3  200.18   18.00
  -6  -9  -3  145.09   16.10
   6  -9   3  138.89   14.20
   6   9   3  121.19   16.40
   6   9   3  168.58   16.60
  -6   9  -3  156.48   17.80
   6   9   3  149.99   15.40
   7  -9   3  157.28   16.10
  -7  -9  -3  154.78   18.90
   7   9   3  118.39   16.10
   7   9   3  162.08   18.90
   7   9   3  154.58   19.10
   7   9   3  133.39   17.20
  -8  -9  -3   21.30   12.60
   8  -9   3   25.50    9.20
   8   9   3   40.40   11.60
   8   9   3   11.00   10.10
   8   9   3    7.10   13.50
   8   9   3   44.60   12.40
  -9  -9  -3    7.80   12.10
   9  -9   3    7.00    8.70
   9   9   3    9.90    9.10
   9   9   3   13.30   11.20
   9   9   3   16.70   10.90
  10  -9   3   -9.80    9.10
 -10  -9  -3   -4.10   12.60
  10  -9   3    5.50    6.20
  10   9   3    8.70   10.30
  10   9   3    5.30   11.00
  10   9   3  -14.90    8.60
  11  -9   3  -15.90    9.80
  11  -9   3   11.20    6.60
  11   9   3   -5.20   10.90
  11   9   3  -20.40    9.20
  11 -10  -3  -10.50    8.90
  11 -10  -3   -5.90   10.00
  10 -10  -3   98.49   12.50
  10 -10  -3   71.09   13.70
  10 -10  -3   78.79   15.20
  10  10  -3   71.99   12.70
   9 -10  -3   47.50   11.00
   9 -10  -3   27.80    8.00
   9 -10  -3   40.20   11.40
   9  10  -3   25.20   13.10
   8 -10  -3   -1.80    7.80
   8 -10  -3    4.00    6.40
   8 -10  -3   11.80   14.10
   8  10  -3   12.50    9.10
   8  10  -3   -6.60   10.60
  -7 -10   3   19.80   12.00
   7 -10  -3   10.90    6.80
   7 -10  -3   22.40    8.80
   7 -10  -3   40.60    8.00
   7  10  -3   31.90   11.80
   7  10  -3   29.90    9.00
   6 -10  -3  130.19   13.10
   6 -10  -3  122.89   13.20
  -6 -10   3  138.09   17.90
  -6 -10   3  158.68   20.80
   6  10  -3  102.89   15.00
   6  10  -3  113.09   14.30
  -5 -10   3   15.70    9.30
  -5 -10   3   13.70    7.80
  -5 -10   3   23.70    8.90
  -5 -10   3   28.30    9.30
   5 -10  -3   16.40    5.80
   5  10  -3   34.20    9.40
   5  10  -3   14.40    7.00
   5  10  -3   29.30    8.80
  -5  10   3   28.20    7.10
  -4 -10   3  155.68   14.60
   4 -10  -3  151.78   13.70
  -4 -10   3  168.68   14.70
  -4 -10   3  149.79   16.20
  -4 -10   3  182.98   16.90
   4  10  -3  149.09   14.50
   4  10  -3  122.59   14.30
  -4  10   3  149.39   14.30
   4  10  -3  159.48   15.80
  -3 -10   3   93.79   11.00
  -3 -10   3   86.09   10.50
   3 -10  -3   76.09    8.60
  -3 -10   3   49.60    9.80
  -3  10   3   67.89    8.60
   3  10  -3   89.79   11.80
   3  10  -3   65.09    9.60
   3  10  -3   59.19    8.70
   2 -10  -3  390.26   31.40
  -2 -10   3  426.16   32.30
  -2 -10   3  412.86   32.70
  -2 -10   3  423.86   32.30
  -2  10   3  419.46   31.80
   2  10  -3  440.16   31.50
   2  10  -3  443.76   32.40
   2  10  -3  421.16   32.30
  -1 -10   3  543.85   44.60
   1 -10  -3  557.84   43.80
   1 -10  -3  592.74   44.50
  -1 -10   3  658.33   44.30
   1  10  -3  580.34   44.50
  -1  10   3  670.53   44.30
   0 -10  -3  103.39   12.90
   0 -10  -3  105.49   11.30
   0 -10   3  100.79   13.00
   0 -10   3  121.49   11.60
   0  10   3  105.09   11.50
   0  10  -3  116.99   10.10
   0  10  -3  100.89   12.10
   0  10   3  110.69   12.00
   1 -10   3  419.46   29.30
  -1 -10  -3  364.06   28.90
  -1 -10  -3  393.26   29.80
   1  10   3  336.57   28.30
  -1  10  -3  401.36   28.80
  -1  10  -3  358.36   27.80
   1  10   3  380.26   29.10
   2 -10   3  460.05   32.60
   2 -10   3  457.75   33.60
  -2 -10  -3  425.16   34.20
  -2 -10  -3  435.96   34.10
   2  10   3  450.25   34.00
   2  10   3  422.56   33.40
  -2  10  -3  456.65   33.20
   3 -10   3  124.99   12.50
  -3 -10  -3  125.49   15.20
  -3 -10  -3  165.78   15.80
  -3  10  -3  167.28   14.30
   3  10   3  165.18   16.40
   3  10   3  141.59   14.50
   3  10   3  155.18   14.70
  -4 -10  -3  155.98   16.90
   4 -10   3  152.78   13.90
  -4 -10  -3  161.08   16.60
   4  10   3  158.08   16.40
   4  10   3  152.28   15.90
  -4  10  -3  201.18   16.40
   4  10   3  176.98   16.10
  -5 -10  -3   60.09   13.60
   5 -10   3   39.80    7.00
   5  10   3   45.40    9.10
  -5  10  -3   60.99    9.90
   5  10   3   47.20   10.20
   5  10   3   39.20    9.40
  -6 -10  -3   74.89   12.90
   6 -10   3   93.09   11.70
   6  10   3  114.29   14.50
   6  10   3  100.59   12.40
   6  10   3   75.89   13.40
  -7 -10  -3  147.99   20.40
   7 -10   3  140.49   15.10
   7  10   3  135.49   16.50
   7  10   3  165.88   19.40
   7  10   3  147.49   17.40
   7  10   3  162.78   18.30
  -8 -10  -3    1.80   11.40
   8 -10   3  -13.20    7.20
   8  10   3    5.20    9.70
   8  10   3  -10.30    8.40
   8  10   3    5.50   10.30
   8  10   3    4.00   17.70
   9 -10   3    7.00    8.30
  -9 -10  -3   -2.80   12.60
   9  10   3    1.80    9.00
   9  10   3    4.30   10.70
   9  10   3    0.00    9.00
   9  10   3   22.00   10.90
  10 -10   3   12.50    6.20
 -10 -10  -3    8.00   13.40
  10 -10   3   -6.30    9.00
  10  10   3   -1.90   10.90
  10  10   3   -7.30    9.30
  10  10   3   33.50   10.90
  10 -11  -3   11.70   11.00
  10 -11  -3   26.30   11.10
  10 -11  -3   18.40    7.50
  10  11  -3   -3.80   14.60
  10  11  -3   34.60    9.30
   9 -11  -3    2.70    8.60
   9 -11  -3   14.00    7.50
   9 -11  -3    7.80    6.80
   9 -11  -3   13.50   10.50
   9  11  -3   -8.30   12.40
   9  11  -3   18.20   10.40
   8 -11  -3   17.80    8.50
   8 -11  -3   16.10    7.80
   8 -11  -3   27.40    9.40
   8  11  -3    1.80   11.50
   8  11  -3   19.80    9.00
  -7 -11   3   55.79   13.70
   7 -11  -3   45.10    8.40
   7  11  -3   40.90   12.60
   7  11  -3   58.49   10.80
   6 -11  -3  164.88   14.70
  -6 -11   3  159.38   21.00
  -6 -11   3  136.59   18.70
   6  11  -3  113.99   16.10
  -5 -11   3  101.89   13.30
  -5 -11   3  142.19   24.80
   5 -11  -3  121.49   12.10
  -5 -11   3  108.79   14.10
  -5 -11   3  113.39   15.10
   5  11  -3  130.29   14.70
   5  11  -3  105.09   14.00
  -5  11   3  121.69   13.40
   4 -11  -3   75.29    9.30
  -4 -11   3  103.89   11.10
  -4 -11   3   83.79   10.70
  -4 -11   3   52.29    9.80
  -4 -11   3   93.09   12.20
  -4  11   3   83.29   10.40
   4  11  -3   65.29    9.00
   4  11  -3   75.99   11.00
   4  11  -3   76.99   10.90
   3 -11  -3  119.79   11.10
  -3 -11   3  109.99   13.30
  -3 -11   3   93.59   12.40
  -3 -11   3  104.19   12.30
   3  11  -3  114.39   13.10
   3  11  -3   92.39   11.00
  -3  11   3  119.09   11.40
   3  11  -3  104.89   12.00
  -2 -11   3  354.36   27.10
  -2 -11   3  318.87   26.90
  -2 -11   3  329.37   27.20
   2 -11  -3  342.67   26.00
   2  11  -3  309.07   26.60
  -2  11   3  352.46   26.30
   2  11  -3  378.06   26.00
   2  11  -3  332.87   27.00
   1 -11  -3   96.39   11.30
   1 -11  -3   69.09    9.70
  -1 -11   3   81.79    9.50
  -1 -11   3  106.49   11.80
   1  11  -3   79.49    8.60
  -1  11   3   71.89    9.60
   1  11  -3   97.39   11.10
   0 -11  -3   77.69   10.00
   0 -11  -3   92.99   11.80
   0 -11   3   91.89   11.80
   0 -11   3   86.79    9.50
   0  11   3   94.99   10.80
   0  11  -3   90.99    8.80
   0  11   3   80.99   10.30
   0  11  -3  112.59   11.50
  -1 -11  -3   98.19   11.70
   1 -11   3   76.39   10.30
  -1 -11  -3   73.69    9.30
   1 -11   3   60.79    7.50
  -1  11  -3   65.49    9.50
   1  11   3   51.39    7.90
   1  11   3   76.39   10.00
  -1  11  -3   69.99    7.80
   2 -11   3  278.77   21.60
   2 -11   3  247.78   20.10
  -2 -11  -3  266.47   22.60
  -2 -11  -3  280.87   22.30
   2  11   3  298.67   22.10
   2  11   3  233.08   21.20
  -2  11  -3  272.87   21.00
  -3 -11  -3  123.09   13.80
  -3 -11  -3  113.99   13.50
   3 -11   3  104.89   10.10
   3  11   3   96.29   12.60
  -3  11  -3  124.99   12.20
   3  11   3  111.19   12.00
  -4 -11  -3  107.09   13.80
   4 -11   3   97.89   10.30
  -4 -11  -3   96.29   13.20
   4  11   3  117.89   12.80
   4  11   3   95.49   13.20
  -4  11  -3  128.49   13.40
   4  11   3  119.29   13.00
  -5 -11  -3   32.00   10.40
   5 -11   3   36.00    6.30
  -5 -11  -3   63.69   11.40
   5  11   3   33.20    9.60
  -5  11  -3   45.60    9.70
   5  11   3   16.60    9.10
   5  11   3   49.20    8.90
   5  11   3   37.90    9.70
  -6 -11  -3  200.18   19.50
  -6 -11  -3  148.89   20.70
   6 -11   3  173.88   16.70
   6  11   3  196.88   22.10
   6  11   3  185.78   19.10
   6  11   3  150.68   19.90
  -6  11  -3  224.28   20.60
   6  11   3  184.48   18.10
  -7 -11  -3   33.20   13.30
   7 -11   3   22.80    7.40
  -7 -11  -3   15.30   10.80
   7  11   3   40.90   11.70
   7  11   3   25.00   10.60
   7  11   3   31.00   11.10
   7  11   3   42.60   10.50
  -8 -11  -3   15.80   12.50
   8 -11   3   13.00    7.20
   8  11   3   20.20    9.90
   8  11   3    5.90   10.90
   8  11   3   12.10    9.60
   8  11   3   20.60   14.80
  -9 -11  -3   43.70   18.50
   9 -11   3   16.10    8.40
   9  11   3   12.60   10.00
   9  11   3   29.90   11.30
   9  11   3   29.00   12.20
   9  11   3    6.90    9.30
 -10 -11  -3   10.80   12.90
  10 -11   3   -7.00    8.20
  10 -11   3   12.20    5.50
  10  11   3   29.20   10.70
  10  11   3    3.90   10.80
  10  11   3  -11.10    9.90
  10 -12  -3   28.30    7.90
  10 -12  -3   11.70   10.20
  10 -12  -3    9.70    7.40
  10  12  -3   25.80    9.90
  10  12  -3  -16.50   12.70
   9 -12  -3   22.60    7.70
   9 -12  -3   47.80   11.40
   9 -12  -3   35.40   10.20
   9  12  -3   13.40   14.80
   9  12  -3   33.30   11.90
   8 -12  -3    9.20    6.60
   8  12  -3    3.30   12.40
   8  12  -3   22.30    9.00
  -7 -12   3    7.30   10.70
  -7 -12   3    2.70    9.90
   7 -12  -3    6.40    6.40
   7  12  -3   -2.80   12.10
   7  12  -3    3.30    7.70
   6 -12  -3   26.50    6.90
  -6 -12   3   14.80   11.50
  -6 -12   3   26.30   12.20
  -6 -12   3   18.70    9.40
   6  12  -3   27.20   11.20
   6  12  -3   38.10    9.50
  -5 -12   3  155.68   22.10
  -5 -12   3  140.19   17.90
  -5 -12   3  174.98   17.10
   5 -12  -3  190.08   15.50
   5  12  -3  167.18   18.50
   5  12  -3  154.78   18.40
  -5  12   3  177.28   16.70
  -4 -12   3   21.20    8.10
  -4 -12   3   26.20    9.20
   4 -12  -3   28.90    5.80
  -4 -12   3   35.80    8.60
  -4 -12   3   42.80    9.70
   4  12  -3   26.20    9.20
   4  12  -3   24.80    6.80
   4  12  -3   25.80    9.20
  -4  12   3   32.50    7.10
  -3 -12   3   30.80    7.90
  -3 -12   3   66.09    9.80
  -3 -12   3   48.50    9.30
   3 -12  -3   48.00    6.80
  -3  12   3   37.30    6.70
   3  12  -3   35.60    6.50
   3  12  -3   55.19    9.20
   3  12  -3   48.70    9.10
  -2 -12   3  133.19   12.60
  -2  12   3  137.09   11.90
   2  12  -3  105.89   12.90
   2  12  -3  107.59   11.20
   1 -12  -3  104.09   11.50
  -1 -12   3   87.09   10.60
  -1 -12   3  103.89   12.20
   1 -12  -3   99.79   10.80
  -1  12   3  115.69   11.30
  -1  12   3   90.39   10.40
   1  12  -3   92.59   11.50
   1  12  -3  108.79    9.60
   0 -12   3   78.79    9.20
   0 -12  -3   86.59   10.40
   0 -12  -3   72.39   11.00
   0 -12   3   75.89   10.80
   0  12  -3   87.79    8.60
   0  12   3  104.89   10.80
   0  12  -3  107.79   11.10
  -1 -12  -3  104.99   12.90
  -1 -12  -3  116.29   13.50
   1 -12   3  114.79   10.40
   1 -12   3  116.19   12.90
   1  12   3  112.49   12.50
   1  12   3  115.89   11.40
  -1  12  -3  121.99   12.20
  -1  12  -3  115.89   10.40
   2 -12   3  308.87   27.90
  -2 -12  -3  422.26   29.00
  -2 -12  -3  342.27   30.00
   2 -12   3  316.37   26.60
   2  12   3  381.76   28.30
  -2  12  -3  384.36   27.40
   2  12   3  381.26   27.90
   3 -12   3   60.09    8.50
  -3 -12  -3   33.20    8.90
  -3 -12  -3   48.20   10.30
   3 -12   3   48.70    6.30
   3  12   3   35.80    7.50
   3  12   3   40.00    7.80
   3  12   3   48.70    9.60
  -3  12  -3   59.89    8.20
  -4 -12  -3   42.60   10.50
  -4 -12  -3   36.30   11.20
   4 -12   3   32.00    5.60
   4  12   3   33.50    8.80
   4  12   3   27.30    8.40
   4  12   3   36.20    8.20
   4  12   3   35.00    9.40
  -4  12  -3   39.80    8.40
  -5 -12  -3  183.28   17.50
   5 -12   3  149.59   14.20
   5  12   3  145.89   17.40
   5  12   3  148.29   16.70
  -5  12  -3  197.88   17.90
   5  12   3  136.39   16.80
   5  12   3  166.28   16.50
  -6 -12  -3   19.70   11.70
   6 -12   3   18.80    6.60
   6  12   3   23.30    8.80
   6  12   3   12.60   10.10
   6  12   3    9.50   10.50
  -6  12  -3   31.90   10.60
   6  12   3   25.90   10.40
  -7 -12  -3   22.00   11.50
   7 -12   3   20.60    7.30
  -7 -12  -3   35.60   13.30
   7  12   3   33.00   11.40
   7  12   3   11.80   10.40
  -7  12  -3   41.50   11.80
   7  12   3   28.30   11.10
   8 -12   3    2.90    6.80
  -8 -12  -3    0.30   12.50
   8  12   3    0.80   10.30
   8  12   3    6.20    9.70
   8  12   3    7.70   10.50
   8  12   3  -11.90    9.60
   9 -12   3   11.40    7.80
  -9 -12  -3   14.50   14.00
   9  12   3    2.40   10.00
   9  12   3   21.90   11.20
   9  12   3   -0.90   10.70
   9  12   3   25.80   11.10
  10 -12   3   -3.40    7.80
  10 -12   3   14.30    4.70
 -10 -12  -3   25.10   19.90
  10  12   3  -20.00    9.00
  10  12   3    6.50   10.90
  10  12   3   26.50   10.10
  10  12   3  -13.10    9.20
  10 -13  -3    8.80    6.80
  10 -13  -3  -17.40   13.10
  10 -13  -3   -2.60    9.20
  10  13  -3  -32.90   14.20
   9 -13  -3   10.00    6.30
   9 -13  -3   18.10    8.60
   9  13  -3   24.90    8.30
   9  13  -3  -17.20   13.80
   8 -13  -3    8.40    6.90
   8  13  -3   12.90   13.00
   8  13  -3   20.70    8.80
  -7 -13   3   34.00   12.60
  -7 -13   3   28.60   13.90
   7 -13  -3   42.60    8.20
   7  13  -3   50.39   16.30
   7  13  -3   66.99   10.80
  -6 -13   3   57.69   12.40
  -6 -13   3   93.89   15.10
  -6 -13   3   75.99   14.50
  -6 -13   3   86.39   12.70
   6  13  -3   73.79   13.60
   6  13  -3   80.29   11.30
  -5 -13   3   58.49   12.10
  -5 -13   3   50.79   11.30
   5 -13  -3   50.49    7.70
  -5 -13   3   44.40   11.10
  -5 -13   3   61.79   13.10
   5  13  -3   41.70   11.40
   5  13  -3   58.19    9.60
  -4 -13   3   23.10    8.80
  -4 -13   3   44.70   10.40
  -4 -13   3   18.60    8.90
  -4 -13   3   21.90    9.70
   4 -13  -3   22.50    6.20
   4  13  -3   35.50    7.50
  -4  13   3   29.80    7.40
   4  13  -3   31.90    9.40
   3 -13  -3  213.58   16.90
  -3 -13   3  215.88   18.60
  -3 -13   3  203.48   18.90
  -3 -13   3  195.98   19.30
   3  13  -3  203.68   17.20
  -3  13   3  202.78   17.30
   3  13  -3  184.48   18.30
   3  13  -3  208.58   18.20
  -2 -13   3  333.77   29.30
  -2 -13   3  330.57   29.10
  -2 -13   3  344.27   28.70
   2 -13  -3  407.96   28.20
  -2  13   3  397.16   28.50
   2  13  -3  394.66   27.90
  -1 -13   3  189.68   15.30
  -1 -13   3  137.59   13.50
   1 -13  -3  171.78   14.70
  -1  13   3  142.59   13.40
   1  13  -3  163.98   14.30
   1  13  -3  126.99   12.40
   0 -13   3  434.76   32.50
   0 -13  -3  448.96   33.00
   0 -13   3  454.05   33.50
   0 -13  -3  430.96   33.40
   0  13  -3  406.96   33.00
   0  13  -3  449.26   32.00
   0  13   3  423.66   33.10
   0  13   3  438.46   32.80
  -1 -13  -3  270.17   22.10
   1 -13   3  265.67   22.10
  -1 -13  -3  250.87   22.40
   1 -13   3  255.07   20.20
   1  13   3  258.87   21.10
   1  13   3  262.37   22.00
  -1  13  -3  299.37   20.40
  -1  13  -3  251.27   21.50
  -2 -13  -3  194.98   17.40
  -2 -13  -3  176.68   17.10
   2  13   3  195.88   16.50
  -2  13  -3  186.88   15.30
   2  13   3  150.08   15.60
  -3 -13  -3  161.68   17.50
   3 -13   3  180.48   15.80
   3 -13   3  159.78   14.00
  -3 -13  -3  186.28   17.50
   3  13   3  197.98   16.60
   3  13   3  161.28   16.00
  -3  13  -3  184.48   15.90
  -4 -13  -3   34.30   10.70
  -4 -13  -3    7.20    9.50
   4 -13   3   19.10    4.90
   4  13   3    5.50    7.90
   4  13   3    3.70    7.70
   4  13   3    8.40    8.60
   4  13   3   20.40    7.50
  -4  13  -3   28.50    8.10
   5 -13   3   39.60    6.30
  -5 -13  -3   32.90   11.10
  -5 -13  -3   33.90   12.10
   5  13   3   31.60   10.40
   5  13   3   33.40   10.10
  -5  13  -3   63.69   10.80
   5  13   3   34.30    9.20
   5  13   3   36.30   10.20
  -6 -13  -3  158.58   18.30
  -6 -13  -3  140.79   18.10
   6 -13   3  132.79   13.80
  -6  13  -3  186.88   18.60
   6  13   3  150.98   18.30
   6  13   3  129.59   17.60
   6  13   3  132.39   16.70
   6  13   3  134.29   16.60
  -7 -13  -3   33.20   12.30
  -7 -13  -3   57.39   14.20
   7 -13   3   50.89    8.80
   7  13   3   74.09   13.50
   7  13   3   49.10   12.20
   7  13   3   43.00   11.00
   7  13   3   67.29   12.70
   8 -13   3   16.70    7.80
  -8 -13  -3   21.50   13.50
   8  13   3   23.70   11.30
   8  13   3   32.00   11.00
   8  13   3   14.60   10.40
   8  13   3   14.80   12.00
  -9 -13  -3   15.50   13.70
   9  13   3   43.70   11.80
   9  13   3   25.20   11.20
   9  13   3   18.50   11.10
   9  13   3   -3.80    9.70
  10 -13   3    1.70    8.20
  10  13   3   15.20   11.80
  10  13   3  -17.60    8.90
  10  13   3   -1.10    9.30
  10 -14  -3   11.70   11.30
  10 -14  -3    4.60    9.50
  10 -14  -3   26.40    7.20
  10  14  -3  -18.80   11.60
   9 -14  -3   12.70    7.10
   9  14  -3  -19.60   13.40
   9  14  -3   18.30    8.20
   8 -14  -3    5.80    6.50
   8  14  -3   -9.70   13.10
   8  14  -3   15.20    8.60
  -7 -14   3   -3.40    8.50
  -7 -14   3   14.40   10.10
   7  14  -3   12.70    8.60
   7  14  -3   21.80   12.70
  -6 -14   3    7.90   11.30
  -6 -14   3   27.00   10.60
  -6 -14   3    6.00   10.00
  -6 -14   3   24.20   11.20
   6 -14  -3    7.10    6.10
   6  14  -3   21.50   11.80
   6  14  -3    9.20    7.70
  -5 -14   3  175.48   19.00
  -5 -14   3  170.18   18.50
   5 -14  -3  204.18   16.60
  -5 -14   3  155.48   19.10
  -5 -14   3  240.18   27.00
   5  14  -3  173.38   19.60
  -5  14   3  191.08   17.70
   5  14  -3  178.18   17.40
  -4 -14   3    5.90    9.80
  -4 -14   3    0.70    7.90
  -4 -14   3   12.60    9.80
   4 -14  -3   11.20    5.50
  -4 -14   3   -0.20    8.40
   4  14  -3   17.80    8.80
   4  14  -3    4.30    6.10
  -4  14   3    6.30    6.00
  -3 -14   3  169.68   16.10
  -3 -14   3  151.58   17.20
  -3 -14   3  148.79   16.20
  -3 -14   3  143.99   15.90
   3 -14  -3  168.58   14.20
   3  14  -3  158.28   14.50
  -3  14   3  149.49   14.50
   3  14  -3  165.28   16.10
   2 -14  -3   18.90    5.90
  -2 -14   3   18.30    7.70
  -2 -14   3   12.00    6.30
  -2 -14   3   30.70    9.20
  -2  14   3   19.00    5.60
   2  14  -3    8.90    8.20
   2  14  -3    9.60    4.70
  -1 -14   3   82.69   10.00
  -1 -14   3  118.39   12.30
   1 -14  -3   94.19   11.50
   1  14  -3  106.89   11.40
  -1  14   3  111.69   10.60
   1  14  -3   68.89    8.60
  -1  14   3   71.79    9.70
   0 -14  -3  204.08   17.70
   0 -14  -3  208.18   18.30
   0 -14   3  202.58   18.20
   0 -14   3  186.78   16.40
   0  14   3  224.48   17.90
   0  14  -3  200.38   17.80
   0  14  -3  201.78   15.80
   0  14   3  199.78   17.00
   1 -14   3  196.68   15.90
  -1 -14  -3  207.88   18.20
  -1 -14  -3  204.88   18.30
   1 -14   3  163.18   17.50
  -1  14  -3  206.98   16.00
   1  14   3  204.28   18.00
  -1  14  -3  206.88   17.50
   1  14   3  199.18   16.80
  -2 -14  -3   34.80    9.00
   2 -14   3   22.00    4.50
   2 -14   3   29.70    8.60
  -2 -14  -3   25.60    9.80
   2  14   3   25.80    9.20
  -2  14  -3   34.60    6.00
   2  14   3   24.20    6.50
  -3 -14  -3   73.39   11.90
  -3 -14  -3   33.90   10.20
   3 -14   3   56.29    7.00
   3  14   3   63.79   10.50
   4 -14   3   16.80    4.80
  -4 -14  -3   14.20   10.90
   4  14   3   13.40    8.00
   4  14   3   18.60    8.20
  -4  14  -3   25.20    8.30
   4  14   3   22.70    9.90
   4  14   3   18.60    8.10
   5 -14   3   95.19    9.80
  -5 -14  -3   70.19   14.10
   5  14   3   59.59   11.60
   5  14   3   66.69   11.10
   5  14   3   75.59   12.60
   5  14   3   69.89   12.20
  -6 -14  -3   21.60   11.90
   6 -14   3    1.70    6.00
  -6 -14  -3   -0.30   11.60
   6  14   3   -3.20    9.00
   6  14   3   13.00    9.80
  -6  14  -3   13.00   11.30
   6  14   3    0.90   10.70
   6  14   3   -1.30    9.10
  -7 -14  -3   -8.60   12.00
   7 -14   3   -3.70    6.20
  -7 -14  -3   -1.80   11.40
   7  14   3  -14.20    9.60
   7  14   3  -18.20   10.50
   7  14   3   -3.00    8.70
   7  14   3    8.90    9.90
   8 -14   3    3.40    7.80
  -8 -14  -3    4.20   10.80
   8  14   3   17.00   10.40
   8  14   3    0.00   10.70
   8  14   3    5.60    9.60
   8  14   3   29.30   11.40
  -9 -14  -3   18.50   13.50
  -9 -14  -3   -1.40   10.50
   9 -14   3   -3.70    7.50
  -9 -14  -3   20.50   11.30
   9  14   3    2.60   10.10
   9  14   3  -13.70   12.60
   9  14   3   24.40   15.60
   9  14   3   -8.40    9.10
  10  14   3  -18.00    9.00
  10  14   3   -8.20    9.10
   9 -15  -3    4.90    5.90
   9  15  -3   -4.70   14.10
   8 -15  -3    5.00    6.00
  -8 -15   3   -8.70   16.10
   8  15  -3   -2.60   13.40
   8  15  -3   14.20    8.00
  -7 -15   3   19.80   12.70
  -7 -15   3   -2.70   10.20
   7 -15  -3    4.70    6.60
  -7 -15   3   14.80   10.40
   7  15  -3   32.60    8.90
   7  15  -3    1.80   11.30
  -6 -15   3   38.30   12.00
  -6 -15   3   54.19   13.70
  -6 -15   3   69.69   12.70
   6 -15  -3   37.60    7.50
  -6 -15   3   41.00   11.70
   6  15  -3   65.29   10.30
   6  15  -3   58.89   12.90
  -5 -15   3   64.29   12.40
  -5 -15   3   88.79   14.50
   5 -15  -3   46.90    8.30
  -5 -15   3   54.39   12.60
  -5 -15   3   83.49   14.50
   5  15  -3   66.19   10.80
   5  15  -3   69.99   12.60
  -5  15   3   64.19   10.20
   4 -15  -3   32.90    6.80
  -4 -15   3   13.20    9.20
  -4 -15   3   39.60   11.40
  -4 -15   3   30.80   11.00
  -4 -15   3   37.00   13.20
   4  15  -3   19.90    7.10
   4  15  -3   24.00   10.00
  -4  15   3   35.40    7.60
   3 -15  -3  293.07   21.50
  -3 -15   3  270.87   23.30
  -3 -15   3  223.68   23.10
  -3 -15   3  255.47   24.20
  -3 -15   3  244.48   23.30
   3  15  -3  288.47   21.70
   3  15  -3  250.47   23.10
  -3  15   3  296.37   22.10
   2 -15  -3   80.89   10.90
  -2 -15   3  119.59   13.50
   2 -15  -3   78.69   10.40
  -2 -15   3   63.99   10.10
   2  15  -3   79.59    9.20
  -2  15   3   79.69   10.00
   2  15  -3   79.09   10.70
  -1 -15   3  247.28   22.50
   1 -15  -3  268.27   21.80
   1 -15  -3  267.07   22.30
  -1 -15   3  237.28   21.20
   1  15  -3  285.37   20.40
   1  15  -3  272.87   22.60
  -1  15   3  270.77   21.30
   0 -15  -3   17.10    8.60
   0 -15   3   23.30    9.40
   0 -15  -3   11.10    6.80
   0 -15   3   13.20    4.80
   0  15  -3   14.20    4.30
   0  15   3   11.90    5.70
   0  15   3   26.60    8.20
   0  15  -3   31.50    8.60
  -1 -15  -3  217.78   18.70
  -1 -15  -3  209.28   18.60
   1 -15   3  166.68   15.60
  -1  15  -3  216.78   17.80
   1  15   3  214.48   18.20
   1  15   3  181.38   16.70
  -1  15  -3  193.28   15.70
   2 -15   3   49.80    7.40
  -2 -15  -3   64.69   16.70
   2 -15   3   79.09   11.30
  -2 -15  -3   83.99   12.60
  -2  15  -3   68.29    9.30
   2  15   3   73.99   11.20
  -3 -15  -3  140.29   16.80
   3 -15   3  111.79   11.60
   3  15   3  170.98   15.70
  -3  15  -3  163.48   14.10
   3  15   3  118.29   14.10
  -4 -15  -3   60.59   12.90
  -4 -15  -3   90.49   16.60
  -4  15  -3   83.09   11.40
   4  15   3   77.69   12.90
   4  15   3   66.09   10.70
   5 -15   3   24.60    5.80
  -5 -15  -3   19.40   11.50
  -5 -15  -3   12.30   12.30
   5  15   3   24.90   10.20
  -5  15  -3   41.00   10.20
   5  15   3   27.70   11.20
   5  15   3   32.60    9.40
   5  15   3   33.40   10.00
  -6 -15  -3   21.70   11.30
  -6 -15  -3   16.20   12.20
   6 -15   3   16.30    5.50
   6  15   3   17.20    9.50
   6  15   3   11.90   10.60
   6  15   3   21.70    9.80
   6  15   3   24.20   10.20
  -7 -15  -3   16.70   13.30
   7 -15   3   15.90    6.50
  -7 -15  -3    6.70   11.80
   7  15   3   13.60   11.10
   7  15   3   33.90   10.90
   7  15   3   13.40    9.30
   7  15   3   33.90   10.50
  -8 -15  -3    8.60   11.50
   8 -15   3    0.90    6.30
  -8 -15  -3   13.30   13.60
  -8 -15  -3   14.00   12.00
   8  15   3   -0.40    9.10
   8  15   3   30.10   10.30
   8  15   3    6.40   12.10
   8  15   3   19.10   11.10
   9 -15   3   -6.00    7.10
  -9 -15  -3    3.00   10.80
  -9 -15  -3  -20.60   17.30
   9  15   3   13.20   11.20
   9  15   3   -7.50    9.10
   9  15   3   35.90   16.00
   9  15   3   -5.00   10.30
   9 -16  -3   12.20    6.40
   9  16  -3   -8.30   13.60
  -8 -16   3    3.80   11.50
   8 -16  -3    1.60    6.10
   8  16  -3   27.70    9.20
   8  16  -3   -1.20   13.90
   7 -16  -3    3.30    5.80
  -7 -16   3   -1.60   10.40
  -7 -16   3   12.60   12.40
  -7 -16   3  -10.00   10.10
   7  16  -3    1.30   12.60
   7  16  -3    2.10    7.60
  -6 -16   3   33.70   13.80
  -6 -16   3   27.90   11.10
  -6 -16   3   29.10   11.80
   6 -16  -3   33.20    7.50
  -6 -16   3   38.20   11.90
   6  16  -3   32.80   17.60
  -6  16   3   39.60    9.50
   6  16  -3   43.30    8.70
  -5 -16   3    9.40    9.60
  -5 -16   3    6.70   11.00
  -5 -16   3  -13.70   10.00
   5 -16  -3    6.30    6.60
   5  16  -3    2.80    8.60
   5  16  -3   10.10   11.10
  -5  16   3    7.10    7.30
   4 -16  -3   54.09    8.20
  -4 -16   3   99.69   14.80
  -4 -16   3   72.99   12.80
  -4 -16   3   73.09   14.00
  -4 -16   3   52.99   11.60
   4  16  -3   63.79   11.90
   4  16  -3   49.70    9.70
  -4  16   3   64.39    9.50
  -3 -16   3   17.70    9.90
   3 -16  -3   29.00    6.60
  -3 -16   3   19.50   10.70
  -3 -16   3   -2.50    7.40
  -3 -16   3   12.60   10.10
   3  16  -3   16.60    8.30
   3  16  -3    6.80    5.80
  -3  16   3   18.60    6.30
  -2 -16   3   -1.80    8.80
   2 -16  -3   25.20    6.80
  -2 -16   3   31.60   10.60
   2 -16  -3   10.10    8.70
  -2 -16   3   11.20    7.80
   2  16  -3   10.60    4.90
   2  16  -3   15.30    8.10
  -2  16   3   11.30    5.90
  -1 -16   3   72.89   11.70
  -1 -16   3   45.70    8.00
  -1  16   3   55.49    7.80
   1  16  -3   39.00    6.20
   0 -16  -3   67.69   11.30
   0 -16   3   60.59   11.70
   0 -16  -3   61.19    9.50
   0 -16   3   43.60    7.50
   0  16  -3   50.49    7.40
   0  16   3   53.89    7.90
   0  16   3   80.39   10.90
   1 -16   3  120.69   14.60
   1 -16   3   81.59    9.40
  -1 -16  -3  111.79   13.80
   1  16   3   89.39   10.60
  -2 -16  -3   11.90    9.30
  -2 -16  -3   22.40   10.40
   2 -16   3   14.80    4.50
   2 -16   3   25.40    9.60
   2  16   3   17.40    6.90
   2  16   3   16.10    9.90
   3 -16   3   30.30    9.50
  -3 -16  -3   20.10   11.80
  -3 -16  -3   10.60   13.40
   3 -16   3   21.50    4.90
   3  16   3   22.00    7.90
   3  16   3   29.80   11.20
  -3  16  -3   26.90    7.70
  -4 -16  -3   41.30   11.80
   4 -16   3   24.80    5.40
  -4 -16  -3   16.20   10.70
   4  16   3   24.40    8.40
  -4  16  -3   33.40    9.30
   4  16   3   22.00   11.10
   5 -16   3    3.60    4.70
  -5 -16  -3  -13.50   12.00
  -5 -16  -3    1.90   11.90
   5  16   3    0.80    8.10
   5  16   3    1.00   10.30
   5  16   3    5.80    8.40
  -5  16  -3    4.60    9.20
   5  16   3   -4.30    8.40
  -6 -16  -3   -1.90   10.70
  -6 -16  -3   -4.50   11.90
   6 -16   3   11.40    5.60
   6  16   3   -2.40   11.00
  -6  16  -3   20.20   15.30
   6  16   3    7.40    8.80
   6  16   3    7.10    8.80
   6  16   3   -0.50    8.80
  -7 -16  -3   10.10   12.80
  -7 -16  -3   12.90   12.40
   7 -16   3    6.70    5.70
   7  16   3   10.00    9.40
   7  16   3   21.60   12.20
   7  16   3   12.70   10.00
   7  16   3   21.40    9.80
  -8 -16  -3    6.40   12.20
   8 -16   3   -2.50    6.30
  -8 -16  -3   -3.80   19.40
  -8 -16  -3   -1.00   13.50
   8  16   3   14.30   10.50
   8  16   3   21.20    9.90
   8  16   3    7.70   11.60
   8  16   3    4.10    9.60
  -9 -16  -3    0.60    5.80
   9 -16   3  -12.10    6.90
   9  16   3  -18.90    9.70
   9  16   3   -6.60    9.00
   9  16   3   -1.00   10.90
   9 -17  -3   16.90    6.20
   9  17  -3  -21.10   15.90
   9  17  -3   29.20    9.80
  -8 -17   3    7.30   12.30
   8 -17  -3   17.10    6.70
  -8 -17   3   27.40   11.90
   8  17  -3  -14.10   13.20
   8  17  -3   24.60   10.50
  -7 -17   3   -1.30   10.80
  -7 -17   3    4.90   12.40
   7 -17  -3    7.30    6.10
  -7 -17   3  -12.40   10.50
   7  17  -3   19.90    7.90
   7  17  -3   -0.40   12.80
  -6 -17   3   19.00   10.30
  -6 -17   3  -10.80   10.20
  -6 -17   3   36.20   11.60
  -6 -17   3   11.50   12.10
   6  17  -3    4.20   12.10
   6  17  -3   23.80    7.50
  -6  17   3   12.00    8.50
  -5 -17   3   15.60   11.40
  -5 -17   3    9.50   10.70
   5 -17  -3   18.90    6.60
  -5 -17   3   31.60   11.70
  -5 -17   3   21.30   10.40
   5  17  -3   31.90    7.60
  -5  17   3   26.20    7.90
  -4 -17   3   59.79   13.40
  -4 -17   3   87.69   15.70
   4 -17  -3   39.80   12.40
  -4 -17   3   29.90   19.40
  -4 -17   3   56.29   11.90
  -4  17   3   66.69   10.00
   4  17  -3   57.49   11.10
   4  17  -3   68.99    9.30
  -3 -17   3   43.80   10.00
  -3 -17   3   73.29   12.50
  -3 -17   3   76.59   13.00
  -3 -17   3   70.79   13.10
   3 -17  -3   79.29    9.40
   3  17  -3   63.39   11.10
   3  17  -3   54.59    8.30
  -3  17   3   72.59    9.50
  -2 -17   3   81.59   12.50
  -2 -17   3   58.99   13.30
  -2 -17   3   77.89   12.70
   2 -17  -3   87.89   10.40
  -2 -17   3   50.39    9.70
  -2  17   3   73.89    9.80
   2  17  -3   70.19    8.90
   1 -17  -3   26.60    8.10
   1 -17  -3   31.50   10.20
  -1 -17   3   23.60   10.70
  -1 -17   3   13.80    6.50
  -1  17   3   15.80    6.00
   1  17  -3   16.10    5.00
   0 -17   3   40.30   11.20
   0 -17   3   33.40    7.00
   0 -17  -3   34.60   12.60
   0 -17  -3   51.99   11.00
   0  17   3   32.20    7.30
   1 -17   3   38.60   10.70
  -1 -17  -3   44.30    9.90
  -1 -17  -3   32.90   11.50
   1  17   3   42.40   10.30
   1  17   3   34.60    7.70
   2 -17   3   36.00   10.60
  -2 -17  -3   42.50   17.00
  -2 -17  -3   38.90   11.60
   2  17   3   13.80    7.00
   2  17   3   25.50   10.20
   3 -17   3   66.99   10.80
  -3 -17  -3   43.70   12.30
  -3 -17  -3   61.19   13.30
   3  17   3   31.30   10.70
   3  17   3   34.40    8.70
  -4 -17  -3   19.60   11.70
  -4 -17  -3  -13.80   10.60
   4  17   3   13.90    8.40
   4  17   3   17.30   10.40
  -4  17  -3   31.00    9.10
   5 -17   3    3.30    4.70
  -5 -17  -3    4.70   12.10
  -5 -17  -3    3.40   11.30
   5  17   3    7.00   10.60
   5  17   3    5.50    8.30
  -6 -17  -3    3.50   11.20
  -6 -17  -3   -8.30   12.40
   6  17   3   10.10    8.60
   6  17   3    3.90    8.90
   6  17   3   -5.60    8.70
   6  17   3   -4.10   10.70
   7 -17   3    7.30    5.90
  -7 -17  -3   -2.90   11.80
  -7 -17  -3   15.20   14.80
   7  17   3   16.00    9.20
   7  17   3   -1.80    9.30
   7  17   3   -3.00   11.00
   7  17   3   16.30   10.10
  -8 -17  -3    5.10   11.40
  -8 -17  -3    8.80   14.00
  -8 -17  -3    5.50   14.00
   8 -17   3   -5.20    6.10
   8  17   3    2.30   11.20
   8  17   3   26.40    9.90
   8  17   3    6.10   10.30
   8  17   3    0.20    9.70
  -9 -17  -3   -5.50    5.90
   9 -17   3  -10.10    6.60
   9  17   3   -4.20    8.80
   9  17   3  -18.20    9.80
   9  17   3    9.50   11.00
  -8 -18   3   24.10   12.40
  -8 -18   3    4.00   10.70
   8 -18  -3   14.50    6.50
   8  18  -3   22.20    7.40
  -7 -18   3   -0.90   10.90
  -7 -18   3    0.10   17.20
  -7 -18   3    6.40   11.20
   7 -18  -3    9.50    6.30
   7  18  -3   16.90    7.10
   7  18  -3   -2.80   12.40
   6 -18  -3   14.10    6.50
  -6 -18   3    6.90   11.20
  -6 -18   3   17.40   12.30
  -6 -18   3   35.50   12.00
   6  18  -3   23.80    7.80
   6  18  -3    2.00    9.70
  -6  18   3   28.20    8.60
  -5 -18   3   -1.50   10.30
   5 -18  -3   20.00    6.40
  -5 -18   3   18.00   11.70
  -5 -18   3   12.60    9.90
  -5 -18   3   23.40   11.50
  -5  18   3   14.60    7.30
   5  18  -3    7.30   10.00
   5  18  -3   18.10    6.80
  -4 -18   3   27.20   11.60
  -4 -18   3   12.80   12.00
  -4 -18   3   24.50    9.80
   4 -18  -3   26.40    7.30
  -4 -18   3   38.50   13.50
   4  18  -3   20.30    7.00
   4  18  -3   18.30   10.50
  -4  18   3   26.10    7.60
   3 -18  -3   90.39   13.00
  -3 -18   3  104.19   22.10
  -3 -18   3  102.59   15.20
  -3 -18   3  127.29   16.60
  -3 -18   3  158.48   17.60
   3  18  -3  123.39   12.20
  -3  18   3  127.69   13.10
   3  18  -3  116.79   16.10
   2 -18  -3  101.99   13.70
   2 -18  -3  103.49   13.70
  -2 -18   3   91.09   13.50
  -2 -18   3  114.59   15.20
  -2 -18   3  149.69   16.80
   2  18  -3  117.79   14.30
   2  18  -3  107.09   11.00
  -2  18   3  117.39   13.00
   1 -18  -3  182.18   20.00
  -1 -18   3  205.88   20.70
   1 -18  -3  207.08   19.60
  -1  18   3  212.68   18.50
   1  18  -3  228.18   17.30
   0 -18  -3  175.48   18.70
   0 -18   3  191.98   18.80
   0 -18  -3  191.08   18.60
   0  18   3  161.58   16.70
  -1 -18  -3  178.08   20.20
  -1 -18  -3  144.69   16.70
   1 -18   3  135.69   15.80
   1  18   3  103.59   14.20
   2 -18   3  122.59   15.20
  -2 -18  -3   92.19   14.30
  -2 -18  -3  129.19   16.20
   2  18   3  113.49   13.10
   2  18   3  103.79   15.40
  -3 -18  -3   40.50   12.30
  -3 -18  -3   52.79   13.10
   3 -18   3   74.59   11.50
   3  18   3   36.80    8.50
   3  18   3   33.50   11.40
  -4 -18  -3   42.20   13.00
  -4 -18  -3   11.10   11.40
   4  18   3   23.60   10.50
   4  18   3   31.50   11.60
  -5 -18  -3   16.80   11.90
  -5 -18  -3   -3.00   12.50
  -5  18  -3   17.30    9.20
   5  18   3   32.40    8.30
   5  18   3   -5.50   10.60
   5  18   3    9.40    8.20
   6 -18   3   27.90    6.00
  -6 -18  -3   14.10   13.60
  -6  18  -3   56.59   11.80
   6  18   3   38.30   10.50
   6  18   3   17.90    9.60
   6  18   3   19.30   12.10
  -7 -18  -3  -18.70   11.90
  -7 -18  -3    1.60   13.20
   7 -18   3   -7.50    5.80
  -7 -18  -3    0.80   11.60
   7  18   3    1.40    9.70
   7  18   3    5.40    8.30
   7  18   3   -2.50    9.40
   7  18   3   -4.10   11.40
  -8 -18  -3  -14.30   10.60
  -8 -18  -3   -1.60    7.30
   8 -18   3  -12.00    5.50
   8  18   3   -9.50   11.20
   8  18   3   -4.90   10.00
   8  18   3   21.80    8.90
   8  18   3   -9.00    9.40
   8 -19  -3   10.80    6.30
  -8 -19   3   -3.90    5.90
  -8 -19   3   25.60   18.30
  -8 -19   3   13.00   11.80
   8  19  -3   32.50    7.90
   8  19  -3   -7.00   12.30
  -7 -19   3    8.50   11.80
  -7 -19   3   22.80   19.50
   7 -19  -3    4.40    6.30
  -7 -19   3   -1.90   12.20
   7  19  -3  -21.30   10.70
   7  19  -3   18.00    7.20
  -6 -19   3   16.30   10.60
   6 -19  -3   11.30    6.30
  -6 -19   3   15.60   12.40
  -6 -19   3   26.00   12.90
  -6 -19   3    0.50   11.10
   6  19  -3   27.50    7.60
   6  19  -3    0.00   11.30
  -5 -19   3   16.40   10.10
  -5 -19   3    4.20   12.10
  -5 -19   3   16.60   11.60
   5  19  -3   19.30    7.00
   5  19  -3   11.80   13.30
  -5  19   3   28.70    8.10
  -4 -19   3    7.70   12.00
  -4 -19   3   15.60   12.40
  -4 -19   3    9.10    9.80
   4 -19  -3   17.90    7.30
  -4 -19   3   20.70   11.70
   4  19  -3    2.80   10.00
  -4  19   3    9.00    6.60
   3 -19  -3  158.38   15.70
  -3 -19   3  149.09   18.40
  -3 -19   3  171.88   19.50
  -3 -19   3  172.98   19.20
  -3 -19   3  126.89   16.70
  -3  19   3  157.98   15.20
   3  19  -3  134.49   17.20
   2 -19  -3   32.00   10.00
   2 -19  -3   31.40    8.80
  -2 -19   3   16.40    8.00
  -2 -19   3   14.90   10.20
  -2 -19   3   14.80   11.80
  -2 -19   3   17.60   10.90
  -2  19   3   35.50    7.70
   2  19  -3    6.90    5.30
   2  19  -3   10.00    8.70
  -1 -19   3  128.19   16.70
   1 -19  -3  130.59   16.70
  -1 -19   3  173.68   18.50
   1 -19  -3  155.58   16.60
  -1  19   3  137.39   14.60
   0 -19  -3  103.79   15.10
   0 -19   3  114.29   15.30
   0  19   3   98.69   13.00
   0  19  -3   96.89   10.70
  -1 -19  -3   93.09   13.80
  -1 -19  -3  118.89   15.50
  -1  19  -3   80.69   10.50
   1  19   3  100.39   12.40
  -2 -19  -3   35.90   12.60
  -2 -19  -3   41.80   11.40
   2 -19   3   54.19   12.10
   2  19   3   34.90    8.40
  -3 -19  -3   88.39   15.80
   3 -19   3  107.59   13.90
  -4 -19  -3   12.90   12.10
  -4 -19  -3   -2.20   11.40
   4  19   3   16.80    8.50
   4  19   3    8.90   10.70
  -5 -19  -3   12.50   12.60
  -5 -19  -3    2.40   13.00
   5  19   3   16.00    7.70
   5  19   3    5.00   11.30
   5  19   3    8.20    8.30
  -6 -19  -3   -8.70   14.10
  -6 -19  -3   17.20   13.10
   6  19   3    4.40    8.80
   6  19   3   27.00    9.90
   6  19   3    4.70    9.00
   6  19   3   -6.70   11.30
  -7 -19  -3   29.50   13.30
   7 -19   3    6.90    5.20
  -7 -19  -3   20.30   13.20
  -7 -19  -3   13.30   13.70
   7  19   3    8.90   14.50
   7  19   3   11.30   11.60
   7  19   3   -0.20    9.10
   8 -19   3    2.10    6.90
  -8 -19  -3   33.20   12.40
   8  19   3   42.20    9.70
   8  19   3    1.80   11.20
   8  19   3   18.70   10.70
   8  20  -3  -20.00   13.60
  -7 -20   3   -7.90    9.50
  -7 -20   3    4.10   12.70
   7 -20  -3   -7.20    5.50
  -7 -20   3    0.30   12.60
   7  20  -3  -21.40   12.20
   7  20  -3   18.70    7.40
   6 -20  -3    5.30    6.30
  -6 -20   3    3.00   11.20
  -6 -20   3  -20.80   11.20
  -6 -20   3   12.20   12.40
   6  20  -3    8.80    6.30
   6  20  -3   -5.20   10.30
  -5 -20   3   10.40   12.30
  -5 -20   3    9.00   11.80
  -5 -20   3   14.50   10.50
   5 -20  -3    4.10    6.80
  -5 -20   3   -4.10   11.70
   5  20  -3   15.50    6.40
   5  20  -3  -11.80   10.50
  -4 -20   3   66.99   14.60
  -4 -20   3   60.79   11.40
   4 -20  -3   32.00   10.20
  -4 -20   3   37.40   13.40
   4  20  -3   47.20   11.90
   4  20  -3   51.69    8.20
  -4  20   3   68.09    9.70
  -3 -20   3  120.99   15.60
  -3 -20   3  100.39   16.70
  -3 -20   3  132.49   18.00
  -3 -20   3  165.28   19.30
   3  20  -3  106.69   14.40
  -3  20   3  132.39   13.80
   3  20  -3  120.49   12.10
  -2 -20   3   58.89   14.00
  -2 -20   3   63.79   12.70
   2 -20  -3   34.80   12.00
  -2 -20   3   37.30    9.60
  -2 -20   3   45.50   12.10
   2  20  -3   49.80    6.80
  -2  20   3   55.39    8.90
   1 -20  -3   36.80   11.80
  -1 -20   3   72.19   13.70
  -1 -20   3   60.79   12.60
   1 -20  -3   37.20   11.60
  -1  20   3   48.50    8.40
   0 -20  -3   -0.30    8.80
   0 -20  -3   15.30   10.70
   0 -20   3    8.70   10.70
   0  20   3    0.90    6.70
   1 -20   3   45.80   11.30
  -1 -20  -3   29.60   10.70
   1  20   3   22.90    7.60
  -2 -20  -3   31.40   11.90
   2 -20   3   29.10   10.90
  -2 -20  -3    3.00   10.00
   2  20   3    9.40    7.10
  -3 -20  -3   76.49   14.00
  -3 -20  -3   33.30   12.00
   3  20   3   14.80    8.50
  -4 -20  -3   -4.90   12.20
  -4 -20  -3   33.10   12.80
   4  20   3   17.60    8.50
   4  20   3   -3.60   14.60
  -5 -20  -3   -3.10   11.80
  -5 -20  -3   -0.80   13.60
   5  20   3    2.80    8.40
   5  20   3  -20.70   10.20
  -6 -20  -3  -16.90   12.40
  -6 -20  -3   17.30   11.90
  -6 -20  -3    6.30   12.40
   6  20   3   16.90    7.90
   6  20   3   -9.50   11.20
   6  20   3    4.20    8.30
  -7 -20  -3   20.00   13.30
  -7 -20  -3    3.70   12.20
   7  20   3   22.30    8.30
   7  20   3   -3.80   12.60
   7  20   3   -0.70    9.40
  -7 -21   3   21.70   13.50
   7 -21  -3   18.30    6.40
  -7 -21   3   26.90   12.70
   7  21  -3   38.80   14.10
   7  21  -3   -0.50   12.80
   6 -21  -3   -0.60    6.50
  -6 -21   3    1.30   12.10
  -6 -21   3   -5.40   12.40
  -6 -21   3   11.20   20.60
   6  21  -3    6.90    5.90
  -6  21   3   24.70    8.70
   6  21  -3   -0.90   12.80
   5 -21  -3   -0.30    7.20
  -5 -21   3   -5.40   12.00
  -5 -21   3   17.20   12.60
  -5 -21   3   23.20   10.20
  -5 -21   3   14.20   12.90
   5  21  -3   16.30    6.60
   5  21  -3   -4.10   11.00
  -5  21   3   14.30    7.60
  -4 -21   3   17.90   12.50
   4 -21  -3    0.50    7.30
  -4 -21   3   17.70   12.70
  -4 -21   3   16.90    9.50
  -4 -21   3   11.70   12.00
  -4  21   3   15.30    6.70
   4  21  -3   12.80    5.80
   4  21  -3   -0.90    9.90
  -3 -21   3    8.90    9.40
   3 -21  -3   11.40    8.60
  -3 -21   3   -3.70   10.80
  -3 -21   3  -11.00   11.00
  -3 -21   3   10.30   21.10
   3 -21  -3   18.80   10.30
  -3  21   3    9.50    6.40
   3  21  -3    3.00    5.10
   3  21  -3   -3.60    9.20
  -2 -21   3    3.80    7.10
   2 -21  -3   -2.30    8.70
  -2 -21   3   -1.50   11.60
  -2 -21   3  -17.00   11.80
   2 -21  -3   14.30   10.20
   2  21  -3    2.60    5.10
  -2  21   3    1.70    6.30
  -1 -21   3   -0.60   11.10
   1 -21  -3   -2.80   10.30
   1 -21  -3   -4.50    8.80
  -1 -21   3    2.60   10.50
  -1  21   3    3.50    6.10
   0 -21   3   -7.60   10.50
   0 -21  -3  -11.10    8.90
   0 -21   3    8.90   10.50
   0 -21  -3   12.20   11.20
   0  21   3   -1.90    6.50
  -1 -21  -3    2.30   10.80
  -1 -21  -3  -18.20   10.10
   1 -21   3    2.50   10.70
  -1  21  -3  -10.40    5.70
   1  21   3  -13.00    6.50
  -2 -21  -3   -2.20   11.30
  -2 -21  -3   -2.80   11.20
   2 -21   3   15.80   11.10
  -3 -21  -3  -16.10   11.50
  -3 -21  -3    4.20   12.20
   3 -21   3   -3.80    9.60
   3  21   3    9.90    7.70
  -4 -21  -3  -17.60   12.10
  -4 -21  -3    6.90   12.30
   4 -21   3    2.40    9.40
   4  21   3   -0.30    7.90
  -5 -21  -3  -10.40   13.00
  -5 -21  -3   10.60   12.40
  -5 -21  -3    9.40   13.00
   5  21   3    1.70    8.10
  -6 -21  -3   -1.90   13.00
  -6 -21  -3    9.00   12.00
  -6 -21  -3    7.90   12.50
   6  21   3    7.60    9.10
  -7 -21  -3    3.80   11.60
   7  21   3    7.40    9.90
   7  21   3   21.20    8.50
   7  21   3   -4.00    8.70
  -6 -22   3   -8.60   11.70
   6 -22  -3   -5.60    6.90
  -6 -22   3   -2.50   12.60
  -6 -22   3    8.40   14.00
   6  22  -3   18.20    6.40
   6  22  -3  -19.40   11.00
  -5 -22   3   21.10   12.00
   5 -22  -3   37.90    8.40
  -5 -22   3    0.40   12.00
  -5 -22   3   25.60   13.10
   5  22  -3   19.40    6.60
   5  22  -3   -1.10   11.00
  -4 -22   3   14.70   12.70
  -4 -22   3   20.10    9.80
   4 -22  -3   -0.60    8.10
  -4 -22   3   -4.40   12.10
   4  22  -3    5.40    5.70
  -4  22   3   11.40    6.40
   3 -22  -3    6.20    8.70
  -3 -22   3   21.20   12.30
  -3 -22   3   20.90   12.90
  -3 -22   3   33.10   12.30
  -3 -22   3   14.70    8.90
  -3  22   3   26.80    7.40
   3  22  -3   18.10    9.50
  -2 -22   3   -2.20   12.40
   2 -22  -3   -3.40    9.20
   2 -22  -3    6.40   11.50
   2 -22  -3   -1.30   10.30
  -2 -22   3    5.20   12.40
  -2  22   3    5.50    6.30
   2  22  -3   -0.90    5.50
  -1 -22   3    6.30   11.90
   1 -22  -3   -6.80    9.40
  -1 -22   3    0.50   10.90
   1 -22  -3    2.20   10.90
  -1  22   3    6.10    6.50
   0 -22  -3    2.60   10.30
   0 -22   3    4.90   11.90
   0 -22  -3   13.60   11.80
   0 -22   3   32.30   12.00
   0  22   3   12.00    7.10
  -1 -22  -3    9.30   12.10
   1 -22   3    2.70   11.00
   1 -22   3    5.80   10.80
  -1 -22  -3    7.10   10.70
  -2 -22  -3  -19.20   11.20
  -2 -22  -3  -12.60   11.00
   2 -22   3   -3.00   15.50
   2  22   3   -1.40    7.00
   3 -22   3   16.10    9.60
  -3 -22  -3    4.10   12.40
  -3 -22  -3  -11.30   11.60
   3  22   3   16.00    8.10
  -4 -22  -3   -0.70   13.90
  -4 -22  -3   -6.20   12.20
  -4 -22  -3  -26.40   22.20
   4  22   3   -1.70    7.90
  -5 -22  -3   32.20   14.60
  -5 -22  -3   38.10   14.30
  -5 -22  -3   32.00   14.70
   5  22   3   26.30   10.10
  -6 -22  -3   27.20   14.30
  -6 -22  -3   -7.00   11.00
   6  22   3  -16.20    8.50
  -6 -23   3    9.00   16.90
  -6 -23   3   -7.00   11.50
   6 -23  -3   -3.50    6.80
  -6 -23   3   15.50   12.40
   6  23  -3   15.40    6.50
   6  23  -3  -11.00   12.60
  -5 -23   3    6.50   12.30
  -5 -23   3    4.90   12.50
  -5 -23   3   14.20    9.70
   5 -23  -3  -12.50    7.50
  -5 -23   3   11.50   12.60
   5  23  -3   -8.20   11.00
   5  23  -3    4.60    5.90
  -4 -23   3   -3.40   12.30
  -4 -23   3   -7.80   12.50
  -4 -23   3    5.80   12.10
  -4 -23   3   20.20    9.30
   4  23  -3    6.90    5.60
   4  23  -3  -13.40    9.90
  -3 -23   3   15.00    9.50
   3 -23  -3   15.50   10.20
   3 -23  -3   17.40   10.70
  -3 -23   3   -1.00   13.30
  -3 -23   3   14.60   11.70
   3 -23  -3    1.60    9.50
  -3 -23   3    4.50   13.10
  -3  23   3   19.30    6.80
   3  23  -3    9.80    9.30
   2 -23  -3   28.10   11.40
  -2 -23   3    8.10   12.50
   2 -23  -3   10.40   10.60
  -2 -23   3   26.20   13.10
   2 -23  -3    1.60    9.90
  -2  23   3   19.10    7.00
   1 -23  -3   -2.60    9.90
   1 -23  -3   -3.10   10.50
  -1 -23   3   10.70   12.90
  -1 -23   3   23.40   12.90
  -1  23   3   11.20    6.90
   0 -23   3   15.00   11.80
   0 -23   3   11.70   12.30
   0 -23  -3   -8.40   12.10
   0 -23  -3   12.00   11.70
   0 -23  -3   -9.40   10.80
  -1 -23  -3   -2.50   10.90
   1 -23   3    8.10   11.70
  -1 -23  -3   16.50   13.70
  -1 -23  -3    2.70   11.50
   1 -23   3    9.10   11.40
   1  23   3   14.10    7.60
   2 -23   3    7.20    9.90
   2 -23   3   11.80   11.00
  -2 -23  -3   -7.30   12.50
  -2 -23  -3   12.30   12.40
  -2 -23  -3   21.80   14.10
   2  23   3   14.40    7.60
  -3 -23  -3    4.80   13.30
  -3 -23  -3   24.00   13.60
   3 -23   3   16.70   10.80
  -3 -23  -3   34.30   15.00
   3  23   3   12.90    7.50
  -4 -23  -3   -3.20   12.30
  -4 -23  -3   -3.50   13.30
   4  23   3   14.70    8.40
  -5 -23  -3   14.00   12.90
  -5 -23  -3  -12.90   13.00
  -5 -23  -3   -9.60   12.80
   5  23   3   -3.70    8.20
  -6 -23  -3    6.60   13.50
  -6 -23  -3   -0.20   12.30
   6  23   3   -2.50    8.20
  -5 -24   3  -14.40   12.40
  -5 -24   3   16.80   14.20
  -5 -24   3    2.20   13.50
   5  24  -3  -13.40   10.70
   5  24  -3    1.70    5.90
  -4 -24   3    5.20   13.20
  -4 -24   3    6.20   12.30
  -4 -24   3   12.20   12.80
  -4  24   3   23.80   12.70
   4  24  -3  -15.70    9.60
  -3 -24   3    1.50   12.40
  -3 -24   3   10.00   16.90
  -3 -24   3    0.90   11.60
   3 -24  -3   12.10    9.50
   3 -24  -3    0.60   10.00
   3  24  -3    0.40    9.20
  -3  24   3   16.50    8.00
   2 -24  -3    5.20   10.40
   2 -24  -3   -8.60   10.00
   2 -24  -3    3.40    9.90
  -2 -24   3   -7.00   13.30
  -2 -24   3   28.00   14.30
  -1 -24   3   32.30   13.70
   1 -24  -3   17.70   11.20
  -1 -24   3   43.80   13.40
   1 -24  -3   42.20   13.40
   1 -24  -3   29.70   11.40
  -1  24   3   33.70    8.00
   0 -24  -3   -5.40   12.30
   0 -24  -3    9.60   11.50
   0 -24   3   20.10   12.90
   0 -24   3    7.00   17.80
   0  24   3    8.00    6.90
  -1 -24  -3   -7.40   12.50
   1 -24   3   43.30   13.10
  -1 -24  -3   26.10   14.40
  -1 -24  -3   41.90   13.90
   1 -24   3   40.20   12.20
   1  24   3   18.80    8.20
   2 -24   3    8.60   11.30
  -2 -24  -3  -20.90   11.90
  -2 -24  -3    3.70   12.00
  -2 -24  -3    4.00   12.00
   2 -24   3    4.50   10.90
   2  24   3    5.00    7.30
   3 -24   3   12.50   11.00
  -3 -24  -3  -12.20   11.80
  -3 -24  -3  -27.30   13.00
   3 -24   3   27.90   10.10
   3  24   3    9.40    7.40
  -4 -24  -3    4.50   13.30
  -4 -24  -3  -13.20   14.50
  -4 -24  -3   21.60   13.40
   4  24   3   16.70    8.40
   5 -24   3    1.70   10.20
  -5 -24  -3   -7.60   11.50
  -5 -24  -3   -7.60   12.80
   5  24   3   -0.20    8.00
  -4 -25   3   14.50   13.50
   4 -25  -3  -18.80    9.70
  -4 -25   3   -4.60   13.50
  -4 -25   3   13.90   13.40
   4  25  -3  -14.50   10.50
   4  25  -3   -8.20    5.40
  -3 -25   3   45.40   14.20
  -3 -25   3    1.80   11.80
  -3 -25   3   10.60   13.60
   3 -25  -3   -2.70   10.60
  -3  25   3   13.40    6.70
   3  25  -3   -4.20    8.90
   2 -25  -3    4.80   10.90
  -2 -25   3   19.60   17.70
   2 -25  -3  -14.30   10.00
  -2 -25   3   -1.20   13.90
   2 -25  -3    9.50    9.60
  -2  25   3   12.70    6.60
   1 -25  -3   10.40   10.90
  -1 -25   3   28.10   13.00
   1 -25  -3   26.40   12.60
  -1  25   3   17.90    7.10
   0 -25   3    0.00   11.50
   0 -25  -3   -4.20   11.60
   0 -25  -3  -23.00   10.90
   0 -25   3   -3.10   12.40
   0 -25  -3   -1.40   12.30
   0  25   3    2.80    6.70
   1 -25   3   -2.20   13.60
  -1 -25  -3    6.70   12.10
   1 -25   3   -5.30   10.40
  -1 -25  -3  -24.10   12.70
  -1 -25  -3   36.90   13.80
   1  25   3    2.10    7.60
   2 -25   3    6.80   10.80
   2 -25   3   -5.60   10.50
  -2 -25  -3    4.50   12.70
  -2 -25  -3    0.50   12.60
  -2 -25  -3  -18.90   13.90
   2  25   3   -0.40    7.30
  -3 -25  -3   23.00   14.40
  -3 -25  -3   29.70   13.90
   3 -25   3   27.10   11.00
   3 -25   3   19.60   11.80
  -3 -25  -3   -7.80   13.90
   3  25   3   11.70    7.90
   4 -25   3   -1.10    8.40
  -4 -25  -3    0.00   12.40
   4 -25   3   -0.10   11.60
  -4 -25  -3    4.70   12.60
   4  25   3    3.30    8.10
  -3 -26   3   17.40   13.80
   3 -26  -3  -26.10   11.00
   3 -26  -3    1.70   10.50
  -3 -26   3    7.10   14.30
  -3 -26   3    9.00   12.50
  -3  26   3   19.20    6.60
   3  26  -3   -6.10    7.70
   2 -26  -3   27.50   10.70
   2 -26  -3   -3.90   11.20
  -2 -26   3   12.80   13.60
   2 -26  -3   12.20   11.80
  -2  26   3   25.10    7.30
  -1 -26   3    5.30   13.80
   1 -26  -3  -15.50   13.00
   1 -26  -3   14.10   11.90
   1 -26  -3   17.40   10.60
  -1 -26   3    9.00   11.80
  -1  26   3   20.30    6.90
   0 -26  -3  -16.30   11.20
   0 -26   3   24.70   13.70
   0 -26   3   19.00   11.90
   0 -26  -3    7.90   11.20
   0 -26  -3    5.70   12.00
   0  26   3   16.80    7.10
  -1 -26  -3   22.00   13.40
   1 -26   3   11.90   13.50
  -1 -26  -3   -9.60   14.40
  -1 -26  -3   17.70   12.70
   1 -26   3   18.30   10.50
   1  26   3   19.90    8.10
   2 -26   3    3.80   10.20
  -2 -26  -3    2.20   13.00
  -2 -26  -3   15.80   12.20
   2 -26   3   21.00   15.30
  -2 -26  -3  -21.40   13.30
   2  26   3    4.10    7.30
  -3 -26  -3    9.50   13.60
   3 -26   3   14.90   10.20
   3 -26   3    1.30   11.70
  -3 -26  -3  -23.00   14.10
  -3 -26  -3  -37.70   14.80
   3  26   3    5.90    8.00
  -1 -27   3   21.40   13.30
   1 -27  -3    2.50   10.10
   0 -27  -3   -1.30   10.80
   0 -27   3  -11.60   10.80
   0 -27  -3  -21.00   13.20
  -1 -27  -3   -1.40   11.10
   1 -27   3   -4.40    9.90
  11   0  -4   -3.20   10.10
  11   0  -4    3.20    8.60
  10   0  -4    9.50    9.20
  10   0  -4   29.10    9.60
  10   0  -4   11.60   11.60
   9   0  -4    5.50    8.00
   9   0  -4    0.40   10.30
   9   0  -4    2.50    7.60
   8   0  -4   62.09   14.00
   8   0  -4   53.89   11.00
   8   0  -4   31.10   10.10
   7   0  -4   69.59   13.80
   7   0  -4  102.19   13.10
   7   0  -4   70.19   12.70
   6   0  -4   94.59   12.80
   6   0  -4  112.19   13.60
   6   0  -4  145.89   15.80
  -6   0   4  116.49   15.00
   5   0  -4  241.88   20.80
  -5   0   4  240.38   21.40
   5   0  -4  230.18   19.70
   4   0  -4  301.77   24.20
   4   0  -4  289.77   23.30
   3   0  -4  113.99   13.10
  -3   0   4  128.09   13.50
   3   0  -4  107.39   11.80
   2   0  -4  223.28   16.20
  -2   0   4  218.88   16.80
   2   0  -4  186.98   16.70
   2   0  -4  189.58   16.70
  -2   0   4  197.98   17.30
   1   0  -4 2705.43  189.18
  -1   0   4 2725.73  189.08
  -1   0   4 2601.14  188.78
  -1   0   4 2639.14  189.18
   1   0  -4 2677.43  189.08
   0   0  -4 1014.10   71.09
   0   0  -4  974.20   70.89
   0   0  -4 1043.30   71.59
   0   0   4  887.01   71.09
   0   0   4 1031.20   70.89
   0   0   4 1034.30   71.49
   1   0   4 3197.18  214.88
   1   0   4 3166.88  213.78
  -1   0  -4 2933.11  213.88
   1   0   4 2931.61  213.78
  -1   0  -4 2996.80  213.68
  -1   0  -4 2927.51  214.18
  -2   0  -4  105.59   12.60
   2   0   4  154.18   14.70
  -2   0  -4  136.99   12.60
   2   0   4  138.39   12.80
   3   0   4   96.99   10.80
   3   0   4   60.89   10.60
  -3   0  -4   89.89   12.40
   4   0   4  533.25   41.10
   4   0   4  589.04   40.20
  -4   0  -4  528.25   41.90
   4   0   4  582.24   41.30
  -4   0  -4  505.05   40.60
  -5   0  -4  239.88   21.50
   5   0   4  197.48   19.40
   5   0   4  231.88   18.60
   5   0   4  258.27   20.50
  -5   0  -4  218.58   20.00
   6   0   4   45.50    9.00
  -6   0  -4   41.60   15.70
   7   0   4  217.58   20.50
  -7   0  -4  225.68   20.80
   7   0   4  197.28   18.80
   8   0   4    9.50    9.90
  -8   0  -4   18.60   11.10
   8   0   4    4.50    8.30
   9   0   4   21.20   10.60
   9   0   4    5.20    8.70
  -9   0  -4   -1.90   14.20
  10   0   4   -2.80    8.60
  10   0   4   -1.00   10.20
 -10   0  -4    0.90   12.20
  11   0   4    5.70    9.20
  11   0   4   22.80    9.90
  11  -1  -4   14.20    8.70
  11  -1  -4   -0.20   10.20
  11  -1  -4   25.90    8.80
  11   1  -4   -5.70   10.50
  11   1  -4   25.80    8.20
  11   1  -4    8.60    8.80
  10  -1  -4   32.30    9.70
  10  -1  -4   -0.90    9.90
  10  -1  -4   22.70    9.90
  10   1  -4   26.90    9.50
  10   1  -4   11.90   11.20
  10   1  -4   19.40   10.90
   9  -1  -4   11.40   10.60
   9  -1  -4    7.40    8.40
   9  -1  -4   -1.10    7.90
   9   1  -4    9.30   10.80
   9   1  -4    6.30    8.70
   9   1  -4   14.70    8.30
   8  -1  -4   96.59   14.30
   8  -1  -4  137.49   18.20
   8  -1  -4  130.89   15.60
   8   1  -4  105.39   17.50
   8   1  -4  110.99   14.60
   8   1  -4  112.39   15.30
   7  -1  -4   27.50    9.40
   7  -1  -4   32.70    8.70
   7  -1  -4   27.50   11.80
  -7  -1   4   25.10   10.80
   7   1  -4   33.60   12.00
   7   1  -4   16.40    8.50
   7   1  -4   37.40   12.40
  -6  -1   4  101.69   14.10
   6  -1  -4  102.89   11.60
   6  -1  -4   71.49   11.00
  -6   1   4   70.99   12.10
   6   1  -4   91.39   11.80
   6   1  -4   80.59   12.80
   6   1  -4   79.19   11.40
  -5  -1   4  455.15   36.70
   5  -1  -4  528.85   36.50
   5  -1  -4  440.86   35.40
   5   1  -4  493.05   36.40
  -5   1   4  455.75   36.40
   5   1  -4  460.05   35.70
  -4  -1   4  223.58   18.50
   4  -1  -4  168.48   16.30
   4  -1  -4  180.88   17.20
   4   1  -4  160.48   16.40
   4   1  -4  206.78   17.90
  -4   1   4  230.08   18.10
  -3  -1   4  757.92   55.59
   3  -1  -4  779.82   55.49
   3  -1  -4  748.53   54.89
   3   1  -4  745.33   55.49
   3   1  -4  754.52   55.09
  -2  -1   4  736.83   57.69
   2  -1  -4  754.22   57.89
  -2  -1   4  837.12   57.99
   2  -1  -4  795.92   57.39
   2   1  -4  814.82   57.49
   2   1  -4  751.12   57.79
  -2   1   4  848.42   57.79
   2   1  -4  800.32   57.99
  -2   1   4  886.61   61.09
  -1  -1   4 1162.68   79.29
   1  -1  -4 1210.38   78.99
   1  -1  -4 1065.49   79.59
   1  -1  -4 1159.58   79.39
  -1  -1   4 1054.79   79.49
  -1  -1   4 1069.69   79.49
  -1   1   4 1130.79   79.09
  -1   1   4 1014.40   79.39
   1   1  -4  977.40   79.39
   1   1  -4 1237.78   79.19
   1   1  -4 1137.49   79.39
  -1   1   4 1100.99   79.59
   0  -1   4  411.96   30.90
   0  -1   4  450.75   30.70
   0  -1  -4  426.76   30.80
   0  -1   4  434.86   31.40
   0  -1  -4  409.56   31.40
   0  -1  -4  454.95   30.70
   0   1  -4  417.46   30.70
   0   1  -4  440.46   30.80
   0   1   4  414.16   30.60
   0   1   4  407.96   31.30
   0   1   4  389.66   31.00
   0   1  -4  413.66   31.40
  -1  -1  -4  663.53   45.50
  -1  -1  -4  668.23   45.10
  -1  -1  -4  632.74   45.80
  -1   1  -4  628.74   45.80
   1   1   4  655.43   45.90
   1   1   4  577.94   45.20
   1   1   4  580.94   45.20
  -2  -1  -4  651.43   45.80
  -2  -1  -4  610.94   46.30
  -2  -1  -4  620.54   46.30
   2  -1   4  646.14   46.70
   2  -1   4  639.04   46.40
  -2   1  -4  608.64   46.20
   2   1   4  683.23   46.50
   2   1   4  655.33   45.60
   2   1   4  599.44   45.90
  -2   1  -4  627.74   46.30
  -3  -1  -4  421.46   32.40
   3  -1   4  448.16   32.60
   3  -1   4  413.16   32.20
  -3  -1  -4  373.06   32.90
  -3  -1  -4  483.95   32.50
   3   1   4  447.86   31.60
  -3   1  -4  416.26   32.30
   3   1   4  451.35   32.80
  -3   1  -4  404.06   33.00
   3   1   4  411.06   32.20
  -4  -1  -4  367.66   29.00
  -4  -1  -4  361.86   30.00
   4  -1   4  365.66   28.90
   4  -1   4  409.86   29.10
   4   1   4  355.96   29.10
   4   1   4  357.26   29.10
   4   1   4  370.56   29.10
  -4   1  -4  374.46   29.70
  -5  -1  -4  221.38   22.70
  -5   1  -4  229.98   22.40
  -5   1  -4  215.28   21.00
   5   1   4  292.17   22.00
   5   1   4  281.97   20.10
   6  -1   4  188.18   18.00
  -6  -1  -4  182.98   26.30
  -6  -1  -4  175.68   17.90
   6   1   4  181.88   17.70
   6   1   4  178.68   16.20
   7  -1   4   33.80    7.90
   7  -1   4   54.29   10.70
  -7  -1  -4   66.09   11.80
   7   1   4   36.60    8.30
   7   1   4   52.39   10.90
   8  -1   4  106.49   15.10
   8  -1   4  102.99   13.60
  -8  -1  -4   65.79   20.00
   8   1   4  110.29   13.80
   8   1   4   97.29   14.70
  -9  -1  -4   28.30   13.20
   9  -1   4    7.00    8.60
   9  -1   4   11.10    9.70
   9   1   4   16.50   10.10
  -9   1  -4   22.30   11.80
   9   1   4    7.20    8.90
 -10  -1  -4   52.39   14.90
  10  -1   4    5.40    9.00
  10  -1   4   27.30   11.00
  10   1   4   12.20    9.30
 -10   1  -4   55.19   13.50
  10   1   4   33.80   11.80
  11  -1   4    3.10    9.30
  11  -1   4  -15.70    8.80
 -11  -1  -4    4.70   11.40
  11   1   4  -16.80    8.70
  11   1   4   -4.20    9.50
  11  -2  -4   -2.90   11.00
  11  -2  -4   19.90    8.40
  11  -2  -4   16.30    8.60
  11   2  -4   10.40    9.10
  11   2  -4   28.00    9.00
  10  -2  -4   56.29   10.90
  10  -2  -4   49.20   13.00
  10  -2  -4   33.40   10.10
  10   2  -4   23.10   11.80
  10   2  -4   71.69   13.60
   9  -2  -4   34.80    9.50
   9  -2  -4   41.00   13.40
   9  -2  -4   54.09   10.70
   9   2  -4   41.70   12.90
   9   2  -4   60.29   11.20
   8  -2  -4  153.38   20.80
   8  -2  -4  175.68   19.10
   8  -2  -4  206.28   18.80
   8   2  -4  152.78   21.40
   8   2  -4  187.28   19.10
   7  -2  -4   26.30    8.70
  -7  -2   4   36.00   11.60
   7  -2  -4   41.10   11.10
   7  -2  -4   41.20   12.00
   7   2  -4   40.60   12.20
   7   2  -4   45.30   10.50
   6  -2  -4   56.89    9.30
  -6  -2   4   56.19   11.70
   6  -2  -4   45.80    8.80
  -6   2   4   49.30   10.90
   6   2  -4   67.19    9.80
   6   2  -4   61.29   11.60
  -5  -2   4  160.88   16.20
   5  -2  -4  134.59   14.60
   5  -2  -4  138.19   13.70
  -5   2   4  161.08   15.90
   5   2  -4  139.09   14.30
   5   2  -4  145.19   16.80
   4  -2  -4  200.58   17.30
  -4  -2   4  185.58   17.90
   4  -2  -4  177.28   16.10
   4   2  -4  198.98   17.70
   4   2  -4  177.58   16.50
  -4   2   4  192.98   17.70
   3  -2  -4  354.16   31.00
   3  -2  -4  388.66   30.60
  -3  -2   4  446.26   31.80
  -3   2   4  422.66   31.60
   3   2  -4  390.16   30.90
  -3   2   4  466.35   31.90
   3   2  -4  391.96   31.60
   2  -2  -4  312.07   23.70
   2  -2  -4  317.57   23.00
  -2  -2   4  303.07   23.80
   2   2  -4  329.67   23.30
   2   2  -4  284.27   23.80
   2   2  -4  320.17   24.10
  -2   2   4  284.97   24.50
  -1  -2   4  746.13   57.19
   1  -2  -4  832.32   56.59
   1  -2  -4  807.52   57.09
   1  -2  -4  805.32   57.29
  -1  -2   4  784.32   57.19
  -1  -2   4  847.82   56.99
  -1   2   4  817.62   56.79
   1   2  -4  766.12   56.69
  -1   2   4  745.83   57.09
   1   2  -4  790.02   57.29
  -1   2   4  762.72   57.19
   1   2  -4  812.12   57.09
   0  -2  -4  140.49   10.70
   0  -2   4  118.69   12.00
   0  -2   4  127.09   10.70
   0  -2   4  124.59   11.20
   0  -2  -4  151.88   12.10
   0  -2  -4  147.29   11.20
   0   2  -4  121.59   10.70
   0   2   4  132.49   12.00
   0   2  -4  127.79   10.90
   0   2   4  134.09   10.50
   0   2  -4  133.09   12.30
   0   2   4  145.79   11.40
   1  -2   4  671.73   46.30
  -1  -2  -4  645.64   46.20
  -1  -2  -4  633.54   45.80
  -1  -2  -4  650.63   45.60
   1  -2   4  613.24   45.50
   1   2   4  623.24   45.50
  -1   2  -4  630.04   46.10
  -1   2  -4  582.44   45.60
   1   2   4  665.93   46.30
   1   2   4  629.04   45.60
  -2  -2  -4  281.67   20.30
   2  -2   4  269.77   20.20
  -2  -2  -4  271.37   21.20
  -2  -2  -4  250.87   21.00
   2  -2   4  266.17   21.00
   2   2   4  273.17   20.40
  -2   2  -4  223.98   20.80
  -2   2  -4  254.47   20.70
   2   2   4  246.48   19.80
   2   2   4  273.97   21.20
  -3  -2  -4  169.38   18.30
   3  -2   4  216.48   17.30
  -3  -2  -4  210.98   17.40
   3  -2   4  185.88   17.40
  -3  -2  -4  195.98   17.60
   3   2   4  183.08   16.20
   3   2   4  185.68   17.40
   3   2   4  202.78   17.90
  -3   2  -4  210.38   18.10
   4  -2   4  162.78   15.10
   4  -2   4  161.18   15.30
  -4  -2  -4  154.98   17.00
  -4  -2  -4  145.99   15.60
   4   2   4  155.28   15.80
  -4   2  -4  148.99   16.80
   4   2   4  168.48   15.80
   4   2   4  177.18   14.60
  -5  -2  -4   21.70    8.60
  -5  -2  -4   18.60    6.70
  -5  -2  -4   17.70    8.30
   5  -2   4   31.70    7.70
   5   2   4   16.30    7.10
   5   2   4   29.40    6.00
  -5   2  -4   19.70    6.30
   5   2   4   22.50    7.80
  -5   2  -4   22.30    8.30
   6  -2   4   35.50    9.20
  -6  -2  -4   21.40    9.20
  -6   2  -4   18.60   18.50
   6   2   4   40.70    9.20
   6   2   4   43.00    7.50
  -7  -2  -4    2.30    9.40
   7  -2   4   11.50    9.00
   7  -2   4   16.30    6.70
   7   2   4   10.30    8.70
   7   2   4   11.00    7.40
  -7   2  -4    6.70    9.00
  -8  -2  -4  191.18   22.60
   8  -2   4  224.58   22.10
   8  -2   4  203.28   19.40
   8   2   4  208.68   19.90
   8   2   4  242.88   22.40
   9  -2   4   12.30    8.50
  -9  -2  -4   16.50   11.60
   9  -2   4   13.00   10.10
   9   2   4   15.60   10.60
   9   2   4    8.90    8.60
  -9   2  -4    8.10   11.00
 -10  -2  -4   29.60   13.30
  10  -2   4   12.50    9.60
  10   2   4   22.20   11.60
  10   2   4    3.70   13.50
 -11  -2  -4   10.50   12.80
  11  -2   4  -24.10   12.50
  11  -2   4   -1.40    9.60
  11   2   4   -6.40    9.10
  11   2   4   -7.50    8.80
  11  -3  -4    4.30   10.20
  11  -3  -4   25.70    8.30
  11  -3  -4   11.90    8.50
  11   3  -4   33.00    9.40
  11   3  -4   17.20    9.30
  11   3  -4  -15.70   10.00
  10  -3  -4   40.20    9.80
  10  -3  -4   13.20    8.40
  10  -3  -4   13.50   11.20
  10   3  -4    4.90   10.90
  10   3  -4   18.60   16.70
   9  -3  -4   36.40   13.10
   9  -3  -4   68.39   11.20
   9  -3  -4   45.20   10.40
   9   3  -4   59.39   11.80
   9   3  -4   57.59   13.80
   8  -3  -4   39.50   10.10
   8  -3  -4   33.70    9.50
   8  -3  -4   52.09   12.60
   8   3  -4   40.70   10.60
   8   3  -4   26.00   11.90
   7  -3  -4   12.30    7.90
   7  -3  -4   18.60   10.70
  -7  -3   4    7.10   10.90
   7  -3  -4   33.30   12.40
   7   3  -4   20.70   10.80
   6  -3  -4   54.69    8.80
  -6  -3   4   36.80   10.40
   6  -3  -4   36.00    8.30
   6   3  -4   31.70   11.40
  -6   3   4   42.80    9.80
   6   3  -4   46.50    9.10
  -5  -3   4   46.60    9.40
   5  -3  -4   29.10    6.50
   5  -3  -4   20.30    6.70
   5   3  -4   27.20    9.10
  -5   3   4   42.00    8.80
   5   3  -4   25.60    7.10
   4  -3  -4   69.89    9.90
  -4  -3   4   89.89   12.70
   4  -3  -4   81.29   10.70
   4   3  -4   79.09   10.70
  -4   3   4   94.09   12.20
   4   3  -4   88.19   11.80
   3  -3  -4  128.49   12.30
  -3  -3   4  124.39   14.40
   3  -3  -4  129.59   13.10
  -3   3   4  136.19   14.00
   3   3  -4  124.29   13.20
   3   3  -4  127.99   14.30
  -3   3   4  146.19   14.30
   3   3  -4  129.49   13.00
  -2  -3   4  170.78   13.80
  -2  -3   4  134.29   13.40
   2  -3  -4  132.19   13.10
   2  -3  -4  133.29   11.90
   2   3  -4  159.68   14.00
  -2   3   4  155.88   13.10
  -2   3   4  147.59   13.90
   2   3  -4  149.39   12.60
   2   3  -4  140.49   13.40
   1  -3  -4  153.38   13.80
   1  -3  -4  151.08   13.10
  -1  -3   4  170.68   13.80
  -1  -3   4  171.18   13.00
   1  -3  -4  164.58   12.20
   1   3  -4  143.09   12.50
  -1   3   4  180.58   13.70
   1   3  -4  161.08   13.90
   1   3  -4  134.79   13.10
  -1   3   4  150.08   13.40
  -1   3   4  160.08   12.50
   0  -3  -4  239.58   17.10
   0  -3   4  216.98   16.90
   0  -3  -4  220.28   16.50
   0  -3   4  210.78   17.80
   0  -3   4  219.78   16.60
   0  -3  -4  206.98   17.60
   0   3   4  201.08   17.60
   0   3  -4  219.78   16.60
   0   3   4  220.68   17.10
   0   3   4  217.98   16.30
   0   3  -4  213.58   17.80
   0   3  -4  222.38   16.50
   1  -3   4  175.58   12.90
  -1  -3  -4  167.98   13.70
   1  -3   4  171.98   14.30
  -1  -3  -4  146.19   14.40
  -1  -3  -4  169.88   13.30
  -1   3  -4  175.58   13.20
   1   3   4  142.79   13.20
  -1   3  -4  159.68   14.40
   1   3   4  154.38   12.80
   1   3   4  140.79   14.20
  -2  -3  -4  160.38   15.50
   2  -3   4  194.08   14.10
  -2  -3  -4  171.48   15.40
  -2  -3  -4  174.28   14.70
   2  -3   4  165.08   15.40
   2   3   4  156.38   16.80
   2   3   4  144.39   13.80
  -2   3  -4  150.88   15.10
  -2   3  -4  182.48   15.10
   2   3   4  174.38   14.60
   3  -3   4  145.79   15.00
  -3  -3  -4  170.78   15.70
  -3  -3  -4  148.89   16.00
  -3  -3  -4  155.28   15.50
   3  -3   4  160.98   14.80
   3   3   4  172.08   15.30
  -3   3  -4  165.38   16.00
   3   3   4  161.88   15.90
   3   3   4  160.68   14.20
  -4  -3  -4   37.30    8.50
   4  -3   4   57.49    8.10
  -4  -3  -4   72.09   10.00
  -4  -3  -4   50.59    9.90
   4  -3   4   51.59    8.60
  -4   3  -4   57.09    9.80
   4   3   4   67.19    9.40
   4   3   4   55.09    8.00
   4   3   4   53.99    9.70
   5  -3   4   51.79    8.80
  -5  -3  -4   64.19   10.60
  -5  -3  -4   71.59   11.50
   5   3   4   45.30    9.80
   5   3   4   57.69    8.00
  -5   3  -4   60.09   10.80
   5   3   4   70.39   10.00
  -6  -3  -4   23.30    9.70
   6  -3   4   38.70    9.10
   6   3   4   34.30    7.40
   6   3   4   26.20    8.80
   6   3   4   44.90    9.70
   7  -3   4  163.78   17.60
  -7  -3  -4  136.69   18.30
   7   3   4  122.99   15.40
  -7   3  -4  177.68   20.90
  -8  -3  -4   21.90   11.80
   8  -3   4    6.60   10.20
   8   3   4   16.80   10.30
   8   3   4   10.90    8.70
  -9  -3  -4   -0.80   11.70
   9  -3   4   13.70   10.10
   9   3   4   -3.60    8.00
   9   3   4    3.00    9.70
  10  -3   4  -12.80    8.90
 -10  -3  -4   -0.50   12.10
  10   3   4   -7.20    8.60
  10   3   4   11.40   11.20
 -11  -3  -4   10.90   14.10
  11  -3   4   -3.70    9.60
  11   3   4   -9.50    9.70
  11   3   4  -12.00    9.10
  11  -4  -4   18.30    9.40
  11  -4  -4   22.90    8.90
  11  -4  -4   30.00    8.80
  11  -4  -4    9.90   10.30
  11   4  -4   -4.20   11.60
  10  -4  -4    8.20   11.00
  10  -4  -4    3.80    8.30
  10   4  -4    6.80   10.60
   9  -4  -4   22.90    9.10
   9  -4  -4   27.60   11.30
   9  -4  -4   43.60    9.40
   9   4  -4   49.90   10.80
   9   4  -4   22.50   12.10
   8  -4  -4  189.78   26.00
   8  -4  -4  161.38   21.10
   8  -4  -4  206.78   19.50
   8   4  -4  182.48   19.40
   8   4  -4  178.48   21.50
   7  -4  -4   48.40    9.60
   7  -4  -4   21.00    8.30
  -7  -4   4   40.60   12.40
   7   4  -4   43.20   10.10
   7   4  -4   26.50   11.10
   6  -4  -4  101.89   12.40
  -6  -4   4  104.69   14.20
   6  -4  -4   91.49   11.70
   6   4  -4   76.69   16.90
   6   4  -4  101.59   14.60
  -5  -4   4   11.20    8.70
   5  -4  -4   16.00    5.90
   5  -4  -4   14.20    5.90
  -5   4   4   18.10    8.50
   5   4  -4   19.60    7.00
   5   4  -4   25.20    9.40
   4  -4  -4   87.69   10.70
  -4  -4   4   89.19   11.90
   4  -4  -4   85.19   10.30
  -4   4   4   90.89   12.20
   4   4  -4   84.89   10.90
   4   4  -4  121.79   13.60
   3  -4  -4  445.86   37.40
   3  -4  -4  542.95   37.00
  -3  -4   4  505.35   38.30
  -3   4   4  525.55   37.70
   3   4  -4  489.95   37.50
   3   4  -4  506.55   38.70
  -3   4   4  526.15   38.10
   3   4  -4  480.05   37.50
  -2  -4   4  321.17   26.20
  -2  -4   4  351.76   26.60
   2  -4  -4  323.07   26.10
   2  -4  -4  333.97   25.10
  -2   4   4  340.27   26.60
   2   4  -4  366.06   26.50
   2   4  -4  320.27   25.70
  -2   4   4  353.36   25.90
   2   4  -4  360.06   26.70
  -1  -4   4  294.17   24.60
   1  -4  -4  318.17   24.60
   1  -4  -4  336.97   23.30
   1  -4  -4  315.47   24.10
   1   4  -4  289.37   24.40
   1   4  -4  289.47   24.20
  -1   4   4  350.36   23.50
  -1   4   4  326.27   24.40
   1   4  -4  326.77   23.70
   0  -4  -4   97.69   10.30
   0  -4   4  134.29   11.80
   0  -4  -4   86.39   11.60
   0  -4   4  132.69   10.20
   0  -4  -4  123.79   10.00
   0   4  -4  106.39   11.70
[truncated: 624,278 more chars]
